# Supplementary material for: Candida auris skin tropism and antifungal resistance are mediated by carbonic anhydrase Nce103
Source: Nat Microbiol. 2025 Dec 23;11(2):461–75. doi: 10.1038/s41564-025-02189-z (PMC12872442; doi:10.1038/s41564-025-02189-z)
Supplement: Supplementary file 4 — Supplementary Tables 1–8. [file 41564_2025_2189_MOESM4_ESM.xlsx]

## Sheet: SupTabs
	Supplementary Table 1. Minimal inhibitory concentrations (MICs - µg/ml) of C. auris strains
	Supplementary Table 2. Fungal strains used in this study
	Supplementary Table 3. Media for yeast culture
	Supplementary Table 4. Materials, Reagents and Softwares
	Supplementary Table 5. Primers used for this study.
	Supplementary Table 6. Plasmid used in this study
	Supplementary Table 7. Integrated proteomics and transcriptomics data
	Supplementary Table 8. Lipidomics data

## Sheet: ST1-MICs
Supplementary Table 1. Minimal inhibitory concentrations (MICs - µg/ml) of C. auris strains were determined through standard dose-response assays with antifungal drugs, adhering to the CLSI and EUCAST guidelines. Experiments were conducted independently in two separate laboratories. At least three biological replicates were performed.
	CLSI method					EUCAST method
Strain	VRC	FCZ	AMB	5-FC	CAS	VRC	FCZ	AMB	5-FC	CAS
R1	1-4	>1024	2-4	0.0625-0.125	4	1-2	>32	4	0.25	>8
R2	1-2	>1024	2-4	0.0625-0.25	4	1-2	>32	4	0.25	>8
S	0.25	64	0.25-0.5	0.125	0.125-0.25	>8	>32	0.5	0.125-0.25	0.5
AR387	0.0157	>32	0.25-0.5	0.0313-0.0625	0.25-0.5	>8	>32	0.25-0.5	0.0625-0.125	0.125-0.25
1131/P/13	1-2	>32	2	0.0313-0.625	0.0625-0.125	4-8	>32	2	0.25	1
1783/P/16	0.0625-0.125	>32	2	0.0313	0.0625	0.25-2	>32	2	0.25	1
AR381	0.125	>32	0.5-1	0.0625-0.125	0.0157	0.0157	>32	0.25	0.0625-0.125	0.0313
AR384	2	>32	0.5-1	0.25-0.5	0.25	2	>32	0.5	0.25	0.25
AR385	>8	>32	1	0.25	0.625-0.125	8	>32	1	0.5	>8
AR1097	>8	>32	1	0.25	0.0625-0.125	8	>32	1-2	0.25-0.5	>8

## Sheet: ST2-Strains
	Supplementary Table 2. Fungal strains used in this study
	Internal_ID	Collection	Species	Strains_ID	Geographical information	Parental strain	Clade	Site of isolation	Genotype	Ref.
	270	C. auris project	Candida auris	AR383	Africa		III			CDC collection
	261	C. auris project	Candida auris	AR381 - B11220	East Asia (Japan)	261	II	auditory canal	WT, clinical isolate	Jenull, Sabrina, et al. "Transcriptome signatures predict phenotypic variations of Candida auris." Frontiers in cellular and infection microbiology 11 (2021): 662563.
	267	C. auris project	Candida auris	AR1097	Middle East (Iran)	267	V	NA	WT, clinical isolate	Chow, Nancy A., et al. "Potential fifth clade of Candida auris, Iran, 2018." Emerging infectious diseases 25.9 (2019): 1780.
	255	C. auris project	Candida auris	VPCI_462/P/14::rca1∆	mutant	47	I		rca1∆::pTEP-NAT-tTEP	this study
	256	C. auris project	Candida auris	VPCI_1133/P/13R::rca1∆	mutant	48	I		rca1∆::pTEP-NAT-tTEP	this study
	304	C. auris project	Candida auris	VPCI_462/P/14::efg1∆	mutant	47	I		efg1∆::pTEP-NAT-tTEP	this study
	305	C. auris project	Candida auris	VPCI_462/P/14::smf12∆	mutant	47	I		smf12∆::pTEP-NAT-tTEP	this study
	306	C. auris project	Candida auris	VPCI_1133/P/13R::smf12∆	mutant	48	I		smf12∆::pTEP-NAT-tTEP	this study
	321	C. auris project	Candida auris	VPCI_1133/P/13R::pga31∆	mutant	48	I		pga31∆::pTEP-NAT-tTEP	this study
	335	C. auris project	Candida auris	VPCI_1133/P/13R::erg3∆	mutant	48	I		erg3∆::pTEP-NAT-tTEP	this study
	336	C. auris project	Candida auris	VPCI_462/P/14::erg3∆	mutant	47	I		erg3∆::pTEP-NAT-tTEP	this study
	411	C. auris project	Candida auris	VPCI_2431/P/16::ENO1p+NCE103	mutant	75	I		NEUT1::ENO1p+NCE103::pTEP-NAT-tTEP	this study (NEUT1 intergenic region of B9J08_000423 and B9J08_000424)
	412	C. auris project	Candida auris	VPCI_2431/P/16::ENO1p+NCE103	mutant	75	I		NEUT1::ENO1p+NCE103::pTEP-NAT-tTEP	this study (NEUT1 intergenic region of B9J08_000423 and B9J08_000424)
	413	C. auris project	Candida auris	VPCI_2431/P/16::ENO1p+NCE103	mutant	75	I		NEUT1::ENO1p+NCE103::pTEP-NAT-tTEP	this study (NEUT1 intergenic region of B9J08_000423 and B9J08_000424)
	162	C. auris project	Candida auris	VPCI_462/P/14::phr1∆	mutant	47	I		phr1∆::pTEP-NAT-tTEP	this study
	165	C. auris project	Candida auris	VPCI_1133/P/13R::phr1∆	mutant	47	I		phr1∆::pTEP-NAT-tTEP	this study
	436	C. auris project	Candida auris	VPCI_1131/P/13::rca1∆	mutant	52	I		rca1∆::pTEP-NAT-tTEP	this study
	437	C. auris project	Candida auris	VPCI_1783/P/16::rca1∆	mutant	84	I		rca1∆::pTEP-NAT-tTEP	this study
	440	C. auris project	Candida auris	AR384::rca1∆	mutant	295	I		rca1∆::pTEP-NAT-tTEP	this study
	442	C. auris project	Candida auris	VPCI_1783/P/16::efg1∆	mutant	84	I		efg1∆::pTEP-NAT-tTEP	this study
	444	C. auris project	Candida auris	AR384::efg1∆	mutant	295	I		efg1∆::pTEP-NAT-tTEP	this study
	445	C. auris project	Candida auris	VPCI_462/P/14::rca1∆efg1∆	mutant	255	I		efg1∆::pTEP-NAT-tTEP	this study
	448	C. auris project	Candida auris	VPCI_462/P/14::rca1∆+eNCE103	mutant	255	I		NEUT1::ENO1p+NCE103::pTEP-NeoR-tTEP	this study
	451	C. auris project	Candida auris	VPCI_462/P/14::efg1∆+eNCE103	mutant	304	I		NEUT1::ENO1p+NCE103::pTEP-NeoR-tTEP	this study
	453	C. auris project	Candida auris	VPCI_462/P/14::rca1∆ptc2∆	mutant	255	I		ptc2∆::pTEP-NeoR-tTEP	this study
	456	C. auris project	Candida auris	VPCI_462/P/14::ptc2∆	mutant	47	I		ptc2∆::pTEP-NeoR-tTEP	this study
	465	C. auris project	Candida auris	VPCI_462/P/14::nce103∆	mutant	47	I		nce103∆::pTEP-NeoR-tTEP	this study
	468	C. auris project	Candida auris	VPCI_462/P/14::rca1∆nce103∆	mutant	255	I		nce103∆::pTEP-NeoR-tTEP	this study
	470	C. auris project	Candida auris	VPCI_462/P/14::NCE103-dTOMTag	mutant	47	I		NCE103dTOM::pTEP-NeoR-tTEP	this study
	473	C. auris project	Candida auris	VPCI_462/P/14::rca1∆+RCA1	mutant	255	I		rca1∆RCA1+pTEP-NeoR-tTEP	this study
	475	C. auris project	Candida auris	VPCI_462/P/14::efg1∆+EFG1	mutant	304	I		efg1∆EFG1+pTEP-NeoR-tTEP	this study
	477	C. auris project	Candida auris	VPCI_462/P/14::nce103∆+NCE103	mutant	465	I		nce103∆NCE103+pTEP-NeoR-tTEP	this study
	484	C. auris project	Candida auris	AR387::+TetOff_NCE103	mutant	265	I		tetOff-NCE103+pTEP-NAT-tTEP	this study
	486	C. auris project	Candida auris	AR387::+TetOff_CYR1	mutant	265	I		tetOff-CYR1+pTEP-NAT-tTEP	this study
	488	C. auris project	Candida auris	VPCI_462/P/14::aox2∆	mutant	47	I		aox2∆::pTEP-NeoR-tTEP	this study
	490	C. auris project	Candida auris	VPCI_462/P/14::rca1∆aox2∆	mutant	255	I		rca1∆aox2∆::pTEP-NeoR-tTEP	this study
	492	C. auris project	Candida auris	VPCI_462/P/14::efg1∆aox2∆	mutant	304	I		efg1∆aox2∆::pTEP-NeoR-tTEP	this study
	496	C. auris project	Candida auris	VPCI_462/P/14::sod2∆	mutant	47	I		sod2∆::pTEP-NeoR-tTEP	this study
	498	C. auris project	Candida auris	VPCI_462/P/14::rca1∆sod2∆	mutant	255	I		rca1∆sod2∆::pTEP-NeoR-tTEP	this study
	500	C. auris project	Candida auris	VPCI_462/P/14::efg1∆sod2∆	mutant	304	I		efg1∆sod2∆::pTEP-NeoR-tTEP	this study
	482	C. auris project	Proteus mirabilis	HI4320::ureC∆::blaR	mutant	HI4320::ureC∆			ureC::bla	Jones, B. D., et al. "Construction of a urease-negative mutant of Proteus mirabilis: analysis of virulence in a mouse model of ascending urinary tract infection." Infection and immunity 58.4 (1990): 1120-1123.
	548	C. auris project	Candida auris	AR387::rip1∆	mutant	265	I		rip1∆::pTEP-NeoR-tTEP	this study
	550	C. auris project	Candida auris	AR387::rip1∆+RIP1	mutant	548	I		rip1∆RIP1+pTEP-NAT-tTEP	this study
	295	C. auris project	Candida auris	AR384 - B11222	South Africa	295	III	blood	WT, clinical isolate	Lockhart SR, Etienne KA, Vallabhaneni S, et al. Simultaneous emergence of multidrug-resistant Candida auris on 3 continents confirmed by whole-genome sequencing and epidemiological analyses. Clin Infect Dis. 2017;64(2):134-140. doi:10.1093/cid/ciw691
	263	C. auris project	Candida auris	AR385 - B11244	South America		IV			CDC collection
	264	C. auris project	Candida auris	AR386 - B11245	South America		IV			CDC collection
	263	C. auris project	Candida auris	AR385 - B11244	South America (Venezuela)	263	IV	blood	WT, clinical isolate	Lockhart SR, Etienne KA, Vallabhaneni S, et al. Simultaneous emergence of multidrug-resistant Candida auris on 3 continents confirmed by whole-genome sequencing and epidemiological analyses. Clin Infect Dis. 2017;64(2):134-140. doi:10.1093/cid/ciw691
	266	C. auris project	Candida auris	AR388	South Asia		I			CDC collection
	294	C. auris project	Candida auris	AR390	South Asia		I			CDC collection
	26	C. auris project	Candida auris	VPCI_471/P/13	South Asia		I			VPCI collection
	31	C. auris project	Candida auris	VPCI_717/P/14	South Asia		I			VPCI collection
	53	C. auris project	Candida auris	VPCI_2447/P/16	South Asia		I			VPCI collection
	56	C. auris project	Candida auris	VPCI_601/P/16	South Asia		I			VPCI collection
	68	C. auris project	Candida auris	VPCI_205/P/19	South Asia		I			VPCI collection
	71	C. auris project	Candida auris	VPCI_737/P/16	South Asia		I			VPCI collection
	72	C. auris project	Candida auris	VPCI_471a/P/14R	South Asia		I			VPCI collection
	74	C. auris project	Candida auris	VPCI_265/P/14	South Asia		I			VPCI collection
	262	C. auris project	Candida auris	AR382	South Asia		I			VPCI collection
	47	C. auris project	Candida auris	VPCI_462/P/14	South Asia (India)	47	I	blood	WT, clinical isolate	Jenull, Sabrina, et al. "Transcriptomics and phenotyping define genetic signatures associated with echinocandin resistance in Candida auris." Mbio 13.4 (2022): e00799-22.
	48	C. auris project	Candida auris	VPCI_1133/P/13R	South Asia (India)	48	I	blood	WT, clinical isolate	Jenull, Sabrina, et al. "Transcriptomics and phenotyping define genetic signatures associated with echinocandin resistance in Candida auris." Mbio 13.4 (2022): e00799-22.
	52	C. auris project	Candida auris	VPCI_1131/P/13	South Asia (India)	52	I	tissue	WT, clinical isolate	Shivarathri, Raju, et al. "Comparative transcriptomics reveal possible mechanisms of amphotericin B resistance in Candida auris." Antimicrobial Agents and Chemotherapy 66.6 (2022): e02276-21.
	75	C. auris project	Candida auris	VPCI_2431/P/16	South Asia (India)	75	I	blood	WT, clinical isolate	Shivarathri, Raju, et al. "Comparative transcriptomics reveal possible mechanisms of amphotericin B resistance in Candida auris." Antimicrobial Agents and Chemotherapy 66.6 (2022): e02276-21.
	84	C. auris project	Candida auris	VPCI_1783/P/16	South Asia (India)	84	I	ET	WT, clinical isolate	Shivarathri, Raju, et al. "Comparative transcriptomics reveal possible mechanisms of amphotericin B resistance in Candida auris." Antimicrobial Agents and Chemotherapy 66.6 (2022): e02276-21.
	265	C. auris project	Candida auris	AR387 - B8441	South Asia (Pakistan)	265	I	BSI	WT, clinical isolate	Lockhart SR, Etienne KA, Vallabhaneni S, et al. Simultaneous emergence of multidrug-resistant Candida auris on 3 continents confirmed by whole-genome sequencing and epidemiological analyses. Clin Infect Dis. 2017;64(2):134-140. doi:10.1093/cid/ciw691
	481	C. auris project	Proteus mirabilis	HI4320	WT	HI4320			WT	Jones, B. D., et al. "Construction of a urease-negative mutant of Proteus mirabilis: analysis of virulence in a mouse model of ascending urinary tract infection." Infection and immunity 58.4 (1990): 1120-1123.
		Clinical collection	Candida albicans	SC5314	WT
		Clinical collection	Candida glabrata	ATCC 2001	WT
		Clinical collection	Cryptococcus neoformans	NEQAS	WT
		Clinical collection	Candida lusitaniae	DSM 70102	WT
		Clinical collection	Candida dubliniensis	KK 0908899	WT
		Clinical collection	Candida parapsilosis	ATCC22019	WT
		Clinical collection	Klebsiella pneumoniae	ATCC 700603	WT
		Clinical collection	Staphylococcus aureus	DSM 20231	WT

## Sheet: ST3-Media
	Supplementary Table 3. Media for yeast culture
	Medium	Composition	Final concentration	References
	YPD	Yeast Extract	0.01
		Peptone	0.02
		Glucose	0.02
		Agar (if needed)	0.02
	Minimal medium (MM)	Yeast nitrogen base	0.0034	Kaiser, Chris, Susan Michaelis, and Aaron Mitchell. Methods in yeast genetics. Vol. 234. Cold Spring Harbor, NY: Cold Spring Harbor Laboratory Press, 1994.
		Amonium sulfate	0.01	Kaiser, Chris, Susan Michaelis, and Aaron Mitchell. Methods in yeast genetics. Vol. 234. Cold Spring Harbor, NY: Cold Spring Harbor Laboratory Press, 1994.
	Complete amino acid mix (AA)	Adenine	40 µg/ml	Kaiser, Chris, Susan Michaelis, and Aaron Mitchell. Methods in yeast genetics. Vol. 234. Cold Spring Harbor, NY: Cold Spring Harbor Laboratory Press, 1994.
		L-arginine (HCl)	20 µg/ml	Kaiser, Chris, Susan Michaelis, and Aaron Mitchell. Methods in yeast genetics. Vol. 234. Cold Spring Harbor, NY: Cold Spring Harbor Laboratory Press, 1994.
		L-aspartic acid	100 µg/ml	Kaiser, Chris, Susan Michaelis, and Aaron Mitchell. Methods in yeast genetics. Vol. 234. Cold Spring Harbor, NY: Cold Spring Harbor Laboratory Press, 1994.
		L-glutamic acid	100 µg/ml	Kaiser, Chris, Susan Michaelis, and Aaron Mitchell. Methods in yeast genetics. Vol. 234. Cold Spring Harbor, NY: Cold Spring Harbor Laboratory Press, 1994.
		L-isoleucine	30 µg/ml	Kaiser, Chris, Susan Michaelis, and Aaron Mitchell. Methods in yeast genetics. Vol. 234. Cold Spring Harbor, NY: Cold Spring Harbor Laboratory Press, 1994.
		L-lysine (HCl)	30 µg/ml	Kaiser, Chris, Susan Michaelis, and Aaron Mitchell. Methods in yeast genetics. Vol. 234. Cold Spring Harbor, NY: Cold Spring Harbor Laboratory Press, 1994.
		L-methionine	50 µg/ml	Kaiser, Chris, Susan Michaelis, and Aaron Mitchell. Methods in yeast genetics. Vol. 234. Cold Spring Harbor, NY: Cold Spring Harbor Laboratory Press, 1994.
		L-phenylalanine	50 µg/ml	Kaiser, Chris, Susan Michaelis, and Aaron Mitchell. Methods in yeast genetics. Vol. 234. Cold Spring Harbor, NY: Cold Spring Harbor Laboratory Press, 1994.
		L-serine	400 µg/ml	Kaiser, Chris, Susan Michaelis, and Aaron Mitchell. Methods in yeast genetics. Vol. 234. Cold Spring Harbor, NY: Cold Spring Harbor Laboratory Press, 1994.
		L-threonine	200 µg/ml	Kaiser, Chris, Susan Michaelis, and Aaron Mitchell. Methods in yeast genetics. Vol. 234. Cold Spring Harbor, NY: Cold Spring Harbor Laboratory Press, 1994.
		L-tyrosine	30 µg/ml	Kaiser, Chris, Susan Michaelis, and Aaron Mitchell. Methods in yeast genetics. Vol. 234. Cold Spring Harbor, NY: Cold Spring Harbor Laboratory Press, 1994.
		L-valine	150 µg/ml	Kaiser, Chris, Susan Michaelis, and Aaron Mitchell. Methods in yeast genetics. Vol. 234. Cold Spring Harbor, NY: Cold Spring Harbor Laboratory Press, 1994.
		Uracil	20 µg/ml	Kaiser, Chris, Susan Michaelis, and Aaron Mitchell. Methods in yeast genetics. Vol. 234. Cold Spring Harbor, NY: Cold Spring Harbor Laboratory Press, 1994.
	Drop out amino acid mixes (doAA mixes)	Exclude each component from the Complete amino acid mix		Kaiser, Chris, Susan Michaelis, and Aaron Mitchell. Methods in yeast genetics. Vol. 234. Cold Spring Harbor, NY: Cold Spring Harbor Laboratory Press, 1994.
	Carbon sources	Glucose	0.02
		Glycerol	0.02
		Lactate	0.02
		Ethanol	0.02
		Tween20	0.01
	Synthetic complete medium (MM-AA-Glucose)	MM	1X
		AA	1X
		Glucose	0.02
	Drop out medium	MM	1X
		doAA mixes	1X
		Carbon sources (if needed)	1X
	RPMI-MOPS pH7	RPMI 1640 Medium	1X
		MOPS and adjust to pH7 with NaOH	0.035
	YPD-CAT	YPD	1X
		Agar	0.02
		Antibiotic mix (ampicillin, tetracycline, and chloramphenicol)	1X
	Antibiotic mix	Ampicillin	120 µg/ml
		Chloramphenicol	40 µg/ml
		Tetracycline	20 µg/ml

## Sheet: ST4-Reagents
	Supplementary Table 4. Materials, Reagents and Softwares
	Reagent or resource	Source	Identifier
	Chemicals, peptides, and recombinant proteins
	Yeast Extract	Formedium	YEA03
	Peptone	Formedium	PEP03
	Glucose	Formedium	GLU03
	Agar	Formedium	AGA03
	Yeast nitrogen base	Difco	BD 233520
	Ammonium sulfate	Sigma-Aldrich	A4418
	Adenine	Sigma-Aldrich	A8751
	L-arginine (HCl)	Sigma-Aldrich	A5131
	L-aspartic acid	Sigma-Aldrich	A9256
	L-glutamic acid	Sigma-Aldrich	G1251
	L-isoleucine	Sigma-Aldrich	I2752
	L-lysine (HCl)	Sigma-Aldrich	L5626
	L-methionine	Sigma-Aldrich	M9625
	L-phenylalanine	Sigma-Aldrich	P2126
	L-serine	Sigma-Aldrich	S4500
	L-threonine	Sigma-Aldrich	T8625
	L-tyrosine	Sigma-Aldrich	T3754
	L-valine	Sigma-Aldrich	V0500
	Uracil	Sigma-Aldrich	U0750
	Glycerol	Rotipuran	3783.2
	Lactate	Sigma-Aldrich	L1375
	Ethanol	VWR International GmbH	20823.3
	Tween20	Merck	8.22184
	Dulbecco’s Phosphate Buffered Saline	Sigma-Aldrich	D8537
	DMEM	Gibco	41965062
	RPMI 1640 Medium	Gibco	21875091
	Fetal Bovine Serum	Sigma-Aldrich	F7524
	Complete, EDTA-free Protease Inhibitor - Cocktail Tablets	Roche	04693132001
	Phenol - chloroform - isoamyl alcohol mixture,BioUltra, for molecular biology, 25:24:1	Sigma-Aldrich	77617
	TRI Reagent® LS	LabConsulting	TS120.200
	Glass beads, acid-washed,425-600 mum (30-40 U.S. sieve)	Sigma-Aldrich	G8772
	UltraPure™ DNase/RNase-Free Distilled Water	Invitrogen	10977035
	Dihydroethidium	Szabo-Scandic	CAS 104821-25-2
	Propidium Iodide, 1 mg/mL in Water	Biotium	40017
	Acetazolamide	abcr GmbH	AB178374-0005.00-GRM
	MOPS for molecular biology	AppliChem GmbH	A2947
	Collagenase, Type II, powder	Gibco	17101015
	DNase I,grade II, from bovine pancreas	Roche	10104159001
	Concanavalin A (Con A) Conjugates	Invitrogen	C825
	Amphotericin B	Cayman Chemical	CAY11636
	Fluconazole	Cayman Chemical	CAY11594
	Voriconazole	TCI Deutschland GmbH	V0116
	Ketoconazole	Cayman Chemical	CAY-15212
	Caspofungin	ApexBio Technology	B4972
	5-Fluorocytosine	Cayman Chemical	CAY-11635
	Itraconazole	MedChem Express	MCE-HY-17514
	Tunicamycin	Sigma-Aldrich	654380
	Hydroxy urea	Sigma-Aldrich	H8627
	Rapamycin	LC Laboratories	R5000
	Hydrogen peroxide	Sigma-Aldrich	H1009
	Calcofluor White Stain	Sigma-Aldrich	18909
	Aniline blue	Thermo Scientific	229660250
	Cerulenin	abcr GmbH, Germany	Cat# AB355645
	Nikkomycin Z	Th. Geyer GmbH, Germany	Cat# 10657586
	Antimycin A	Sigma-Aldrich	Cat# A8674
	Congo Red	Sigma	C-6767
	Sodium dodecyl sulfate	Sigma-Aldrich	1060221000
	Xylazin	Sedaxylan - Dechra	1906601
	Ketamine	Ketasol - Livisto	8-00173
	Methyl methanesulfonate	Sigma-Aldrich	129925
	Fluorescein isothiocyanate (FITC)	Sigma-Aldrich	F3651
	Amphotericin B (100 μg) disc	BioRad	62806
	2-Deoxy-D-glucose	Sigma-Aldrich	D8375
	Triton™ X-100	Sigma-Aldrich	X100
	0.5M EDTA	Millipore	324506
	Tris base	Sigma-Aldrich	10708976001
	DL-Dithiothreitol (DTT)	Sigma-Aldrich	43819
	Urea	Sigma-Aldrich	U5128
	Iodoacetamide	Sigma-Aldrich	I1149
	Ammonium bicarbonate	Sigma-Aldrich	9830
	Trypsin platinum	Promega	VA9000
	Trifluoroacetic acid	Merck	1.08178
	Sodium deoxycholate (SDC)	Sigma-Aldrich	D-6705
	Phenylmethylsulfonyl fluoride (PMSF)	Roche	10837091001
	RNA-free water	Invitrogen	10977035
	DNase I	Thermo Scientific	EN0521
	RiboLock RNase Inhibitor	Thermo Scientific	EO0382
	RNase A	Thermo Scientific	EN0531
	Phusion™ High-Fidelity DNA Polymerase	Thermo Scientific	F-530L
	HEPES	Sigma-Aldrich	H3375
	Fluorescein diacetate (FDA)	Sigma-Aldrich	F7378
	Crystal violet solution	Sigma-Aldrich	V5265
	0.4% trypan blue	Sigma-Aldrich	T8154
	FCS	Sigma-Aldrich
	Bovine serum albumin	Sigma-Aldrich
	Critical commercial assays
	GeneJET Gel Extraction Kit	Thermo Scientific	K0692
	Luna® Universal qPCR Master Mix	New England Biolabs	M3003L
	OneTaq® 2X Master Mix with Standard Buffer	New England Biolabs	M0482
	Reverse Transcription System	Promega	A3500
	Bioanalyzer RNA 6000 Nanochip	Agilent	5067
	Deposited data
	Proteomic raw data	This study	PXD048342
	RNA-seq raw data	This study	GSE253332
	Experimental models: Organisms/strains
	C57BL/6J mice	Jackson Laboratory	Cat#000664; RRID:IMSR_JAX:000664
	Software and algorithms
	fastQC v v0.11.9	Simons, A. "A quality control tool for high throughput sequence data." A quality control tool for high throughput sequence data 10 (2010): f1000research.	https://www.bioinformatics.babraham.ac.uk/projects/fastqc/
	cutadapt v2.8	Martin, M.. "Cutadapt removes adapter sequences from high-throughput sequencing reads." EMBnet. journal 17.1 (2011): 10-12.	https://cutadapt.readthedocs.io/en/stable/
	NextGenMap v0.5.5	Sedlazeck, F. J., Philipp, P., and Arndt, V. H. "NextGenMap: fast and accurate read mapping in highly polymorphic genomes." Bioinformatics 29.21 (2013): 2790-2791.	https://cibiv.github.io/NextGenMap/
	Picard	Broad Institute	http://broadinstitute.github.io/picard/
	BEDTools v2.29.1	Quinlan, A. R., and Ira M. Hall. "BEDTools: a flexible suite of utilities for comparing genomic features." Bioinformatics 26.6 (2010): 841-842.	https://github.com/arq5x/bedtools2
	HTSeq v0.11.2	Anders, S., Paul, T. P., and Wolfgang, H. "HTSeq—a Python framework to work with high-throughput sequencing data." bioinformatics 31.2 (2015): 166-169.	https://htseq.readthedocs.io/en/master/
	Samtools v1.15.1	https://github.com/samtools	https://github.com/samtools
	Htslib v1.15.1	Bonfield, J. K., et al. "HTSlib: C library for reading/writing high-throughput sequencing data." Gigascience 10.2 (2021): giab007.	https://www.htslib.org/
	MultiQC v1.12	Ewels, P. et al. "MultiQC: summarize analysis results for multiple tools and samples in a single report." Bioinformatics 32.19 (2016): 3047-3048.	https://multiqc.info/
	Deeptools v3.5.1	Ramírez, F. et al. "deepTools2: a next generation web server for deep-sequencing data analysis." Nucleic acids research 44.Web Server issue (2016): W160.	https://deeptools.readthedocs.io/en/develop/
	R v4.2.2	R Core Team 2022	https://www.R-project.org/
	Rstudio Build 421	RStudio Team 2023	https://www.rstudio.com/
	clusterProfiler v4.6.0	Wu, T. et al. "clusterProfiler 4.0: A universal enrichment tool for interpreting omics data." The innovation 2.3 (2021).	https://bioconductor.org/packages/release/bioc/html/clusterProfiler.html
	VennDiagram v1.7.3	Chen, H. and Paul C. B. "VennDiagram: a package for the generation of highly-customizable Venn and Euler diagrams in R." BMC bioinformatics 12 (2011): 1-7.	https://cran.r-project.org/web/packages/VennDiagram/index.html
	edgeR v3.40.2	McCarthy, D. J., Yunshun, C., and Gordon K. S. "Differential expression analysis of multifactor RNA-Seq experiments with respect to biological variation." Nucleic acids research 40.10 (2012): 4288-4297.	https://bioconductor.org/packages/release/bioc/html/edgeR.html
	tidyverse v2.0.0	Wickham, H. "Tidyverse: Easily install and load the ‘Tidyverse’. R package tidyverse (Version 1.2. 1)[Computer software]." (2017).	https://cran.r-project.org/web/packages/tidyverse/index.html
	ggplot2 v3.4.2	Wickham, Hadley, et al. "ggplot2: create elegant data visualisations using the grammar of graphics. R package version 3.3. 5." (2019).	https://cran.r-project.org/web/packages/ggplot2/index.html
	enrichplot v1.18.3	Yu, G. "Enrichplot: visualization of functional enrichment result." R package version 1.2 (2021).	https://bioconductor.org/packages/release/bioc/html/enrichplot.html
	MaxQuant v1.6.17.0	Tyanova, S., Tikira T., and Juergen C. "The MaxQuant computational platform for mass spectrometry-based shotgun proteomics." Nature protocols 11.12 (2016): 2301-2319.	http://www.maxquant.org/
	ProteinPilot v5.0.1	SCIEX	https://sciex.com/products/software/ proteinpilot-software
	Peakview v2.2	SCIEX	https://sciex.com/products/software/ peakview-software
	MSStats	Choi, M., Chang, C., and Vitek, O. "MSstats: Protein Significance Analysis in DDA, SRM and DIA for Label-free or Label-based Proteomics Experiments." R package version 2.0 (2014).	https://www.bioconductor.org/packages/release/bioc/html/MSstats.html
	FlowJo software version 10.8	BD Biosciences	https://www.flowjo.com/solutions/flowjo/downloads/previous-versions
	GraphPad Prism version 9.0	GraphPad	https://www.graphpad.com/updates/prism-902-release-notes
	RNA-seq analysis script	Jenull, Sabrina, et al. "Transcriptomics and phenotyping define genetic signatures associated with echinocandin resistance in Candida auris." Mbio 13.4 (2022): e00799-22.	https://github.com/tschemic/RNAseq_analysis
	Image J v1.53	NIH	https://imagej.net/ij/index.html
	FreeStyle v1.8 SP2	Thermo Scientific	https://thermo.flexnetoperations.com/control/thmo/login
	Cassiopeia_LFQ	Max Perutz Labs	https://doi.org/10.5281/zenodo.5758974
	LIMMA v3.50.1	Ritchie, M. E. et al. "limma powers differential expression analyses for RNA-sequencing and microarray studies." Nucleic acids research 43.7 (2015): e47-e47.	https://bioconductor.org/packages/release/bioc/html/limma.html
	drc v3.0.1	Ritz, C. et al. "Dose-response analysis using R." PloS one 10.12 (2015): e0146021.	https://cran.r-project.org/web/packages/drc/index.html
	Integrative Genomics Viewer v2.16.2	Thorvaldsdóttir, H., James T. R., and Jill P. M. "Integrative Genomics Viewer (IGV): high-performance genomics data visualization and exploration." Briefings in bioinformatics 14.2 (2013): 178-192.	https://www.igv.org/
	ape v5.7	Popescu, A.-A., Katharina T. H., and Emmanuel P. "ape 3.0: New tools for distance-based phylogenetics and evolutionary analysis in R." Bioinformatics 28.11 (2012): 1536-1537.	https://cran.r-project.org/web/packages/ape/index.html
	msa v1.32	Bodenhofer, U. et al. "msa: an R package for multiple sequence alignment." Bioinformatics 31.24 (2015): 3997-3999.	https://www.bioinf.jku.at/software/msa/
	rstatix v0.7.2	Kassambara, A. "rstatix: Pipe-friendly framework for basic statistical tests. R package version 0.7. 0." (2021).	https://cloud.r-project.org/web/packages/rstatix/index.html
	ggtree v3.9.1	Xu, S. et al. "Ggtree: a serialized data object for visualization of a phylogenetic tree and annotation data." IMeta 1.4 (2022): e56.	https://bioconductor.org/packages/release/bioc/html/ggtree.html
	Databases
	Candida Genome Database	Arnaud, M. B. et al. "The Candida Genome Database (CGD), a community resource for Candida albicans gene and protein information." Nucleic Acids Research 33.suppl_1 (2005): D358-D363.	http://www.candidagenome.org/
	Fungi Database	Aurrecoechea, C. et al. "EuPathDB: the eukaryotic pathogen genomics database resource." Nucleic acids research 45.D1 (2017): D581-D591.	https://fungidb.org/fungidb/app
	NCBI Nucleotide collection (nr/nt)	NCBI	https://blast.ncbi.nlm.nih.gov/Blast.cgi
	NCBI Whole-genome shotgun contigs (wgs)	NCBI	https://blast.ncbi.nlm.nih.gov/Blast.cgi

## Sheet: ST5-Primers
	Supplementary Table 5. Primers used for this study.
	Lab_ID	Primer name	Oligomer sequence	Purpose
	124	B9J08_001270_RCA1_55	AGCCTTGGGATCAAAACTCTGT	for RCA1 deletion - amplify RCA1's 5' flank
	125	B9J08_001270_RCA1_U1_53	cacggcgcgcctagcagcggGAAGCGCCCATGAAATGTGT	for RCA1 deletion - amplify RCA1's 5' flank
	126	B9J08_001270_RCA1_33	CCTGTTGTTTCGAGGCTTGG	for RCA1 deletion - amplify RCA1's 3' flank
	127	B9J08_001270_RCA1_D1_35	gtcagcggccgcatccctgcTAGTACATCGTTCGCTAGGGC	for RCA1 deletion - amplify RCA1's 3' flank
	128	B9J08_001270_RCA1_5C	CCTCCATAGCCACTACTTCGG	for RCA1 deletion - for integration check at 5' terminus
	129	B9J08_001270_RCA1_3C	GCCATGTTGTAGCCCTGAATG	for RCA1 deletion - for integration check at 3' terminus
	130	B9J08_001270_RCA1_logfw	ACCCTACACCAACGAGCAAG	for RCA1 deletion - for lost of gene check
	131	B9J08_001270_RCA1_logrev	CAACCGCTCTTTCTTCCATGC	for RCA1 deletion - for lost of gene check
	215	B9J08_002789_SMF12_55	GGATCTCAGACCACGCCATA	for SMF12 deletion - amplify SMF12's 5' flank
	216	B9J08_002789_SMF12_U1_53	cacggcgcgcctagcagcggTTTGGACAGGTGAGATGGCA	for SMF12 deletion - amplify SMF12's 5' flank
	217	B9J08_002789_SMF12_33	CTTGGGAATGAGGGGTCAGT	for SMF12 deletion - amplify SMF12's 3' flank
	218	B9J08_002789_SMF12_D1_35	gtcagcggccgcatccctgcGTGTCTCCGGTAAGTAGCCA	for SMF12 deletion - amplify SMF12's 3' flank
	219	B9J08_002789_SMF12_5C	GGAGGCTAGACAAATCGGGT	for SMF12 deletion - for integration check at 5' terminus
	220	B9J08_002789_SMF12_3C	GGGTTGTTCTGATGGGATGC	for SMF12 deletion - for integration check at 3' terminus
	221	B9J08_002789_SMF12_logfw	AGTTGTGGTCTGCTTTGCTG	for SMF12 deletion - for lost of gene check
	222	B9J08_002789_SMF12_logrev	ATGTCCTCAGTCGTTCCGTT	for SMF12 deletion - for lost of gene check
	223	B9J08_002834_EFG1_55	GGTCGAACAAACACCTCACC	for EFG1 deletion - amplify EFG1's 5' flank
	224	B9J08_002834_EFG1_U1_53	cacggcgcgcctagcagcggCAAGAAAACTGTGGCCGGTC	for EFG1 deletion - amplify EFG1's 5' flank
	225	B9J08_002834_EFG1_33	AGTGTGTGGAAGCGTTGTTC	for EFG1 deletion - amplify EFG1's 3' flank
	226	B9J08_002834_EFG1_D1_35	gtcagcggccgcatccctgcAAAGATGTGTCGGTGGTTGC	for EFG1 deletion - amplify EFG1's 3' flank
	227	B9J08_002834_EFG1_5C	GAGGGCTTTTGACGGAACAG	for EFG1 deletion - for integration check at 5' terminus
	228	B9J08_002834_EFG1_3C	AGCGATCAACTTGTGCCTTG	for EFG1 deletion - for integration check at 3' terminus
	229	B9J08_002834_EFG1_logfw	CTCAGGGTCAAGTGTACGGT	for EFG1 deletion - for lost of gene check
	230	B9J08_002834_EFG1_logrev	CTGGGTGGTGAATGGGTACT	for EFG1 deletion - for lost of gene check
	855	55_CaurPHR1	ACTACCCTTCTCAATTATCTTCC	for PHR1 deletion - amplify PHR1's 5' flank
	856	53_CaurPHR1	cacggcgcgcctagcagcggCATAACGAGGGACAGGTTAAG	for PHR1 deletion - amplify PHR1's 5' flank
	857	35_CaurPHR1	gtcagcggccgcatccctgcCGAATTTTCCCGTATGACTAC	for PHR1 deletion - amplify PHR1's 3' flank
	858	33_CaurPHR1	CTGTAAGAAGCTTATAAGTGGTC	for PHR1 deletion - amplify PHR1's 3' flank
	859	5C_CaurPHR1	CCTATTGCTAGATTAACTGAATGC	for PHR1 deletion - for integration check at 5' terminus
	860	3C_CaurPHR1	AGAAAGGAAAATATCATCAACGG	for PHR1 deletion - for integration check at 3' terminus
	861	CaurPHR1_LOG_fwd	GTGTCAACATGTACGAGTGG	for PHR1 deletion - for lost of gene check
	862	CaurPHR1_LOG_rev	ACCACACATTTCAAAGACTTCT	for PHR1 deletion - for lost of gene check
	231	B9J08_004476_PGA31_55	AGGGTGGCGTACATTTCAGA	for PGA31 deletion - amplify PGA31's 5' flank
	232	B9J08_004476_PGA31_U1_53	cacggcgcgcctagcagcggGTGGCTTGCCCTTAGTATGC	for PGA31 deletion - amplify PGA31's 5' flank
	233	B9J08_004476_PGA31_33	GGCTACGGCAACATGAGATAC	for PGA31 deletion - amplify PGA31's 3' flank
	259	B9J08_004476_PGA31_D1_35	gtcagcggccgcatccctgcGCTGGTGTTGCTGCTATGT	for PGA31 deletion - amplify PGA31's 3' flank
	235	B9J08_004476_PGA31_5C	CTTCGCTGGTTTGTGGACTT	for PGA31 deletion - for integration check at 5' terminus
	236	B9J08_004476_PGA31_3C	CCTTTCACTCACGCTCACAG	for PGA31 deletion - for integration check at 3' terminus
	237	B9J08_004476_PGA31_logfw	GTCTCTAACCTGCGGACTGA	for PGA31 deletion - for lost of gene check
	238	B9J08_004476_PGA31_logrev	GAGACAACAGCCAGTGAAGC	for PGA31 deletion - for lost of gene check
	262	B9J08_001270Rca1qPCR_fw	TCCCACATCAGCTCATCCTC	for qPCR Rca1
	263	B9J08_001270Rca1qPCR_rev	TTTCTCCTGCCATTGAAGCG	for qPCR Rca1
	264	NAT1_qPCR_fw	GGTGATTTGGCTGGTTTCGT	for qPCR NAT1
	265	NAT1_qPCR_rev	GCTCTACCAACACCATGACC	for qPCR NAT1
	272	B9J08_003737_ERG3_55	TTGTTTGCCTCCCTTGTGTG	for ERG3 deletion - amplify ERG3's 5' flank
	273	B9J08_003737_ERG3_U1_53	cacggcgcgcctagcagcggAATAAGGAAGGAGGTGGGCT	for ERG3 deletion - amplify ERG3's 5' flank
	274	B9J08_003737_ERG3_33	TCTGGTCGTCGTCTTCTGTT	for ERG3 deletion - amplify ERG3's 3' flank
	275	B9J08_003737_ERG3_D1_35	gtcagcggccgcatccctgcTCCTTGAAGTAGCAGTGCGA	for ERG3 deletion - amplify ERG3's 3' flank
	276	B9J08_003737_ERG3_5C	GTCGTGGGGTATTTGTGCTC	for ERG3 deletion - for integration check at 5' terminus
	277	B9J08_003737_ERG3_3C	CTCCGTTCAACACCTGCCAT	for ERG3 deletion - for integration check at 3' terminus
	278	B9J08_003737_ERG3_logfw	ATGAATACACCAACGCGTCG	for ERG3 deletion - for lost of gene check
	279	B9J08_003737_ERG3_logrev	GTTCCCGTACTCCCTGTCAT	for ERG3 deletion - for lost of gene check
	301	efg1_qPCR_fw	ACATCGTCTACTGCTCCCTC	for qPCR EFG1
	302	efg1_qPCR_rev	CAGAACCCTTGCCTGGAGTA	for qPCR EFG1
	303	nce103_qPCR_fw	TGCTGTGGACGTGTTGAAAG	for qPCR NCE103
	304	nce103_qPCR_rev	CGCCAATCCTCTTCTTCGAC	for qPCR NCE103
	314	AUS_Fw	AGAGTCGAGTGAGTCAAAAC	for Candida auris species typing
	315	AUS_Rev	CTCAACTCGGAATTTTTCATC	for Candida auris species typing
	316	CSS1_fw	TTATTTGGTCTTCAATCATTGATTCCTTGC	for Candida auris clade I typing
	317	CSS1_rev	TACGTGTAGTGAGTAGGAATTGAGG	for Candida auris clade I typing
	318	CSS2_fw	AGCTACACAAAATGGTTTTTTCAGAT	for Candida auris clade II typing
	319	CSS2_rev	CACATCATATGCCAAAGTAGTAGAGT	for Candida auris clade II typing
	320	CSS3_fw	CGATGAGAAACCCCCATCCAA	for Candida auris clade III typing
	321	CSS3_rev	TTTTCATTTCTATCAGTCAATACAATACGACC	for Candida auris clade III typing
	322	CSS4_fw	GGGGGTTTTACTATATAAATTTGTATAGCTT	for Candida auris clade IV typing
	323	CSS4_rev	CTATGTAGGTCGGGATTTTCATCC	for Candida auris clade IV typing
	1	hk2	CGTCAAGACTGTCAAGGAGGG	for gene deletion - for integration check at 5' terminus
	2	hk3	CATCATCTGCCCAGATGCGAAG	for gene deletion - for integration check at 3' terminus
	905	5M_A2	ccgctgctaggcgcgccgtgCGCCTAAGACCGGATAAAGCcgtacgctgcaggtcgac	for pTEP-NAT1-tTEP amplification from pTS50
	906	3M_A2	gcagggatgcggccgctgacGGGCTCGAGATTTAAACGGCctacgagaccgacaccg	for pTEP-NAT1-tTEP amplification from pTS50
	362	NEUT1_55	GTTGTGAACAGAACAAAGAG	for NCE103 ectotic NEUT1 region overexpression
	363	ENO1_rev	GATGAAAATTAAGTTTGGATAGGG	for NCE103 ectotic NEUT1 region overexpression
	364	orf-nce103-fw	ccctatccaaacttaattttcatcATGGGAAGAGAGAACATTGTCC	for NCE103 ectotic NEUT1 region overexpression
	365	orf-nce103-rev	gcggggacgaggcaagcaATCAAGGTGGCCCTGACAG	for NCE103 ectotic NEUT1 region overexpression
	366	NAT1-fw	TGCTTGCCTCGTCCCCGC	for NCE103 ectotic NEUT1 region overexpression
	367	NAT1-rev	ggatgcgacgtgcaagattacCC	for NCE103 ectotic NEUT1 region overexpression
	368	NEUT_33	CCAATGAAGCCATTGAGTTG	for NCE103 ectotic NEUT1 region overexpression
	416	5M_NeoR	ccgctgctaggcgcgccgtgGACATGGAGGCCCAGAATAC	for pTEP-NeoR-tTEP amplification from pTO149
	417	3M_NeoR	gcagggatgcggccgctgacGCAGTATAGCGACCAGCATTC	for pTEP-NeoR-tTEP amplification from pTO149
	419	EFG1_002834_Comp_53	cacggcgcgcctagcagcggGTTACTGCTTACGAGTCCAGC	for amplification of EFG1 ORF for complementary mutant
	420	RCA1_001270_Comp_53	cacggcgcgcctagcagcggTTATTCGATTGAGAGGACGACC	for amplification of RCA1 ORF for complementary mutant
	431	B9J08_003504_PTC2_55	TGAGCCACAAGATACACCGA	for PTC2 deletion - amplify PTC2's 5' flank
	432	B9J08_003504_PTC2_53	cacggcgcgcctagcagcggTAGAAGTGTGGTGGTGGTGG	for PTC2 deletion - amplify PTC2's 5' flank
	433	B9J08_003504_PTC2_33	GCTTGCCTTCTGTTGCCTAG	for PTC2 deletion - amplify PTC2's 3' flank
	434	B9J08_003504_PTC2_35	gtcagcggccgcatccctgcCCTGTCGATTGGGTGATTGC	for PTC2 deletion - amplify PTC2's 3' flank
	435	B9J08_003504_PTC2_5C	GCAGCTTCAGCTCGTTGC	for PTC2 deletion - for integration check at 5' terminus
	436	B9J08_003504_PTC2_3C	GCAGGCTTGTAGAAAGTCCG	for PTC2 deletion - for integration check at 3' terminus
	437	B9J08_003504_PTC2_logfw	AAAAGCCGCTATCTTCACCG	for PTC2 deletion - for lost of gene check
	438	B9J08_003504_PTC2_logrev	CCAAACATGGAGTCACGACC	for PTC2 deletion - for lost of gene check
	447	B9J08_004540_CYR1_55	ACATTTTCGGCGGGGATTTC	for CYR1 deletion - amplify CYR1's 5' flank
	448	B9J08_004540_CYR1_53	cacggcgcgcctagcagcggGTCTTGATGTTGCGACCCTG	for CYR1 deletion - amplify CYR1's 5' flank
	449	B9J08_004540_CYR1_33	CTCTCCGTACTGTCGAGACC	for CYR1 deletion - amplify CYR1's 3' flank
	450	B9J08_004540_CYR1_35	gtcagcggccgcatccctgcGAACCATGTTCACGCCTGAG	for CYR1 deletion - amplify CYR1's 3' flank
	451	B9J08_004540_CYR1_5C	CGAGATCAATAGCGGCAAAGG	for CYR1 deletion - for integration check at 5' terminus
	452	B9J08_004540_CYR1_3C	CTCGTAGTCGCTGAGAGGTG	for CYR1 deletion - for integration check at 3' terminus
	453	B9J08_004540_CYR1_logfw	AACTACAGAGGGTTCCACGG	for CYR1 deletion - for lost of gene check
	454	B9J08_004540_CYR1_logrev	CCGAAGAGAATTGGAAGGCG	for CYR1 deletion - for lost of gene check
	457	YEP352_efg1overlap_fw	CGGCCCTCAAGGTGAGGTGTTTGTTCGACCgtaatcttgcacgtcgcatcc	YEP352 backbone for pTC03 - reversal EFG1
	458	YEP352_efg1overlap_rev	TGCCGTGTTTGAACAACGCTTCCACACACTtacggttatccacagaatcaggg	YEP352 backbone for pTC03 - reversal EFG1
	459	YEP352_rca1overlap_fw	GGACCAAGAACAGAGTTTTGATCCCAAGGCTgtaatcttgcacgtcgcatcc	YEP352 backbone for pTC03 - reversal RCA1
	460	YEP352_rca1overlap_rev	GAGACTTCTAATCCAAGCCTCGAAACAACAGGacggttatccacagaatcaggg	YEP352 backbone for pTC03 - reversal RCA1
	464	sgRNA_TO_fw	gctattacgccagctgg	universal, in pair with 466 for gRNA cassette
	465	sgRNA_TO_rev	cgcaattaatgtgagttagc	universal, in pair with 467 for gRNA cassette
	466	gRNA_NCE103_rev	CCTGGGACGAGATGTCGTTGtggacgagtccggattc	for gRNA cassette targeting NCE103
	467	gRNA_NCE103_fw	CAACGACATCTCGTCCCAGGgttttagagctagaaatagcaag	for gRNA cassette targeting NCE103
	470	B9J08_000363_NCE103_55	TACACACCCATATCCTGCCC	for NCE103 deletion - amplify NCE103's 5' flank
	471	B9J08_000363_NCE103_U1_53	cacggcgcgcctagcagcggTGGGAGCCTTATCTACAGCG	for NCE103 deletion - amplify NCE103's 5' flank
	472	B9J08_000363_NCE103_33	CTTCAACTTCCCACATGGCC	for NCE103 deletion - amplify NCE103's 3' flank
	473	B9J08_000363_NCE103_D1_35	gtcagcggccgcatccctgcACATGCCAGCCAGCCTATAA	for NCE103 deletion - amplify NCE103's 3' flank
	474	B9J08_000363_NCE103_5C	GTGATCCGTCACCTCTACTCC	for NCE103 deletion - for integration check at 5' terminus
	475	B9J08_000363_NCE103_3C	TTGCAGCCATCAGTGTTAGC	for NCE103 deletion - for integration check at 3' terminus
	476	B9J08_000363_NCE103_logfw	GACGTAATCACCATCGGCTG	for NCE103 deletion - for lost of gene check
	477	B9J08_000363_NCE103_logrev	TCCACCTCCAGAAGAAAGCC	for NCE103 deletion - for lost of gene check
	478	pUC19_fw	ggatcctctagagtcgacc	to amplify pUC19 backbone for plasmid pCT02, pCT06, pCT07
	479	pUC19_rev	ggtaccgagctcgaattc	to amplify pUC19 backbone for plasmid pCT02, pCT06, pCT07
	480	NCE103_orfTag_55	acgttgtaaaacgacggccagtgaattcgagctcggtaccACCACAAGCCCTCCCAATG	to amplify upstream flank for NCE103-dTomato tagging
	481	NCE103_orfTag_53	tcataaattctttaataacttcttcaccttttgaaaccatGTGGGGGTTGACCTCGTC	to amplify upstream flank for NCE103-dTomato tagging
	482	dTom_fw	ACGACGAAGACCTCGAGGACGAGGTCAACCCCCACatggtttcaaaaggtgaagaag	to amplify dTomato gene from plasmid pCauR_NEU_dTOM_NAT
	483	dTom_rev	GTATTCTGGGCCTCCATGTCcacggcgcgcctagcagcggACGAGGCAAGCATGATATC	to amplify dTomato gene from plasmid pCauR_NEU_dTOM_NAT
	484	NCE103_orfTag_35	AATGCTGGTCGCTATACTGCgtcagcggccgcatccctgcTTCGGTGATATCTGGGACGG	to amplify downstream flank for NCE103-dTomato tagging
	485	NCE103_orfTag_33	cgccaagcttgcatgcctgcaggtcgactctagaggatccCGTCCATGGCATCATTCCTG	to amplify downstream flank for NCE103-dTomato tagging
	486	oTO19_fw_Cas9	GTAAAACGACGGCCAG	to amplify Cas9 amplicon from pTO135
	487	oTO18_rev_Cas9	CAGGAAACAGCTATGAC	to amplify Cas9 amplicon from pTO135
	488	tag_cassette_nce103_55	ACCACAAGCCCTCCCAATG	to amplify NCE103-dTomato cassette from pCT02
	489	tag_cassette_nce103_33	CGTCCATGGCATCATTCCTG	to amplify NCE103-dTomato cassette from pCT02
	490	TetOff_Nce103_55	tgtaaaacgacggccagtgaattcgagctcggtaccCAACTCCCACTCAAAGGTACC	490+491 to amplify upstream flank of NCE103 locus for pCT06
	491	TetOff_Nce103_53	cttcccgggttcttagacgtcaggtggcacttttcgGGTTCTTGAGGTGGTCACAA	490+491 to amplify upstream flank of NCE103 locus for pCT06
	492	TetOff_fw	cgaaaagtgccacctga	492+493 to amplify tetOff system from pCB323 for assembling tetOff plasmids
	493	TetOff_rev	cggtatgaccatgattacct	492+493 to amplify tetOff system from pCB323 for assembling tetOff plasmids
	494	TetOff_Nce103_35	acatacaaatataaataggtaatcatggtcataccgATGGGAAGAGAGAACATTGTC	494+495 to amplify dowstream flank of NCE103 locus for pCT06
	495	TetOff_Nce103_33	cgccaagcttgcatgcctgcaggtcgactctagaggatccCCAATTTCTTGGCTCTTGC	494+495 to amplify dowstream flank of NCE103 locus for pCT06
	496	TetOff_cyr1_55	tgtaaaacgacggccagtgaattcgagctcggtaccACATTTTCGGCGGGGATTTC	496+497 to amplify upstream flank of CYR1 locus for pCT07
	497	TetOff_cyr1_53	cttcccgggttcttagacgtcaggtggcacttttcgGTCTTGATGTTGCGACCCTG	496+497 to amplify upstream flank of CYR1 locus for pCT07
	498	TetOff_cyr1_35	acatacaaatataaataggtaatcatggtcataccgATGACCTTTCTTAGAAAAGAC	498+499 to amplify dowstream flank of CYR1 locus for pCT07
	499	TetOff_cyr1_33	cgccaagcttgcatgcctgcaggtcgactctagaggatccCTCTGAATCCTTTCTATTCG	498+499 to amplify dowstream flank of CYR1 locus for pCT07
	500	NCE103_000363_Comp_53	CCTCCATGTCcacggcgcgcctagcagcggGATATCAGGACCCGTCCCAG	for amplification of NCE103 ORF for complementary mutant
	501	YEP352_nce103overlap_fw	GTCGAGACCGTGGGGCAGGATATGGGTGTGTAgtaatcttgcacgtcgcatcc	YEP352 backbone for pTC05 - reversal EFG1
	502	YEP352_nce103overlap_rev	TTCTTGTGAGTGGCCATGTGGGAAGTTGAAGtacggttatccacagaatcaggg	YEP352 backbone for pTC05 - reversal EFG1
	503	TetOff_Backbone_Rev	CCTCCATGTCcacggcgcgcctagcagcgggctggccgggtgacc	to replace NAT1 by NeoR in pCB323 (resulting in pCT08)
	504	TetOff_Backbone_Fw	CTGCgtcagcggccgcatccctgcctgtcgattcgatactaacgcc	to replace NAT1 by NeoR in pCB323 (resulting in pCT08)
	505	Cassette_TetOff_Nce103_55	CAACTCCCACTCAAAGGTACC	to amplify tetOff-NCE103 from pCT06
	506	Cassette_Nce103_33	CCAATTTCTTGGCTCTTGCTC	to amplify tetOff-NCE103 from pCT06
	507	Cassette_TetOff_cyr1_55	ACATTTTCGGCGGGGATTTC	to amplify tetOff-CYR1 from pCT07
	508	Cassette_TetOff_cyr1_33	TGAGCTTATTGAGCAAGCTCG	to amplify tetOff-CYR1 from pCT07
	509	B9J08_001930_AOX2_55	ATGATCAACGTTGCTGACCG	for AOX2 deletion - amplify AOX2's 5' flank
	510	B9J08_001930_AOX2_U1_53	cacggcgcgcctagcagcggGTACAGTGTAAGCCGCTTGG	for AOX2 deletion - amplify AOX2's 5' flank
	511	B9J08_001930_AOX2_33	AATCACACAAGATGCGCCAG	for AOX2 deletion - amplify AOX2's 3' flank
	512	B9J08_001930_AOX2_D1_35	gtcagcggccgcatccctgcAGGCTGGGAGAAAGAAGATTTG	for AOX2 deletion - amplify AOX2's 3' flank
	513	B9J08_001930_AOX2_5C	ACAAGCATGACCCTCTACGG	for AOX2 deletion - for integration check at 5' terminus
	514	B9J08_001930_AOX2_3C	CGTAACGCCATCACCATAGC	for AOX2 deletion - for integration check at 3' terminus
	515	B9J08_001930_AOX2_logfw	GAGCTCCTCGAGAACAACG	for AOX2 deletion - for lost of gene check
	516	B9J08_001930_AOX2_logrev	GTGCCCTCGATCTTCAACG	for AOX2 deletion - for lost of gene check
	528	B9J08_000528_SOD2_55	CTACGGGAAATTTTCGGGGC	for SOD2 deletion - amplify SOD2's 5' flank
	529	B9J08_000528_SOD2_U1_53	cacggcgcgcctagcagcggTATAAGCCAGAGAGCCACCC	for SOD2 deletion - amplify SOD2's 5' flank
	530	B9J08_000528_SOD2_33	ACATTTTGAGGTGTGGCTACG	for SOD2 deletion - amplify SOD2's 3' flank
	531	B9J08_000528_SOD2_D1_35	gtcagcggccgcatccctgcTGTGTTTACGTCGTGCAATGA	for SOD2 deletion - amplify SOD2's 3' flank
	532	B9J08_000528_SOD2_5C	TCGCAGTGTAGGGTCACAG	for SOD2 deletion - for integration check at 5' terminus
	533	B9J08_000528_SOD2_3C	CAGCGAACGAGGATTTGTGG	for SOD2 deletion - for integration check at 3' terminus
	534	B9J08_000528_SOD2_logfw	TATTCCACCTCGTTCCGGTTC	for SOD2 deletion - for lost of gene check
	535	B9J08_000528_SOD2_logrev	TCGGCTTCCTTCCAGTTGAT	for SOD2 deletion - for lost of gene check
	599	B9J08_005505 _RIP1_55	TGTGCTTCAGTCTGTCACCA	for RIP1 deletion - amplify RIP1's 5' flank
	600	B9J08_005505 _RIP1_U1_53	cacggcgcgcctagcagcggTCGCACTCAATTCGCACTTC	for RIP1 deletion - amplify RIP1's 5' flank
	601	B9J08_005505 _RIP1_33	GAGCAGGAGATCTTCGAGGG	for RIP1 deletion - amplify RIP1's 3' flank
	602	B9J08_005505 _RIP1_D1_35	gtcagcggccgcatccctgcACGACACTCAAACCCTCACT	for RIP1 deletion - amplify RIP1's 3' flank
	603	B9J08_005505 _RIP1_5C	CTTTTGTGTGGCAGCGAGG	for RIP1 deletion - for integration check at 5' terminus
	604	B9J08_005505 _RIP1_3C	GTGGTTTCCTGGCTCACATG	for RIP1 deletion - for integration check at 3' terminus
	605	B9J08_005505 _RIP1_logfw	CTTTGTCTTCGTCTGCCTCG	for RIP1 deletion - for lost of gene check
	606	B9J08_005505 _RIP1_logrev	GAGTCGTCGGTGAACTCGTA	for RIP1 deletion - for lost of gene check
	610	B9J08_005505_RIP1orf_U1_53	cacggcgcgcctagcagcggGAGTGTCGTAAGAGCTCAAGAG	for amplification of RIP1 ORF for complementary mutant

## Sheet: ST6-Plasmids
		Supplementary Table 6. Plasmid used in this study
		Name	Selection Marker for E. coli	Selection marker for yeast	DNA cassette	Source
	pTS50	pGEM-U2-NAT1-D2 (pTS50)	Ampicillin	NAT1	pTEP-NAT1-tTEP	Schwarzmueller, Tobias, et al. PLoS pathogens 10.6 (2014): e1004211.
	pTSJ01	pCauR_NEU_dTOM_NAT	Ampicillin	NAT1	NEUT1-ENO1p-dTOM-pTEP-NAT1-tTEP	This study
	pTO135	pTO135_pENO1-CaCas9-tCyc1	Ampicillin	None	pENO1-CaCas9-tCyc1	Santana, D. J., & O’Meara, T. R. (2021). Nature communications, 12(1), 7197.
	pTO136	pTO136_pADH1-tRNA-Ala-gRNA-tracrRNA-HDV-tAgTEF2	Ampicillin	NAT1	pADH1-tRNA-Ala-gRNA-tracrRNA-HDV-tAgTEF2	Santana, D. J., & O’Meara, T. R. (2021). Nature communications, 12(1), 7197.
	pTO149	pTO149_RFP_CauNEO	Ampicillin	G418 (NeoR)	pTEP-NeoR-tTEP	Santana, D. J., & O’Meara, T. R. (2021). Nature communications, 12(1), 7197.
	pCB323	pCB323_tetOff	Ampicillin	NAT1	pADH1-TetR-aGAL4-tAct1-pTEP-NAT1-tTEP-TRE	Dr. Changbin Chen and Dr. Sadri Znaidi
	pCT02	pUC19-NCE103-dTOM-NeoR	Ampicillin	G418 (NeoR)	NCE103-dTOM-pTEP-NeoR-tTEP	This study
	pCT03	EFG1-NeoR	Ampicillin	G418 (NeoR)	EFG1+pTEP-NeoR-tTEP	This study
	pCT04	RCA1-NeoR	Ampicillin	G418 (NeoR)	RCA1+pTEP-NeoR-tTEP	This study
	pCT05	NCE103-NatR	Ampicillin	NAT1	RCA1+pTEP-NAT1-tTEP	This study
	pCT06	tetOff-NatR-NCE103	Ampicillin	NAT1	tetOff-NCE103-pTEP-NAT1-tTEP	This study
	pCT07	tetOff-NatR-CYR1	Ampicillin	NAT1	tetOff-CYR1-pTEP-NAT1-tTEP	This study

## Sheet: ST7-Proteo-TranscriptomicsData
	Supplementary Table 7. Integrated proteomics and transcriptomics data
	This table encompasses the entire multiomics dataset, which includes comparative proteomics and transcriptomics between R1 and the mutants (rca1, efg1). For detailed information regarding each figure, please refer to the 'Source Data' section.
					RNA seq Resistant vs Sensitive strains from published data						Proteomics Resistant vs Sensitive strains			RNA seq R1/R2 vs rca1 mutants							RNA seq R1 vs efg1 mutant			Gene/Protein functions		GO term from C. albicans
	Caur_uniprot_ID	geneID_CGD	GeneName_homolog	protein_name	log2FC_R1vsS	FDR_R1vsS	DEG_R1vsS	log2FC_R2vsS	FDR_R2vsS	DEG_R2vsS	prot_log2FC_RvsS	prot_adj_P_RvsS	DAPs_R1vsS	log2FC_R1vsrca1	log2FC_R2vsrca1.1	log2FC_R2vsrca1.2	FDR_rca1	DEG_R1vsrca1	DEG_R2vsrca1.1	DEG_R2vsrca1.2	log2FC_R1vsefg1	FDR_R1vsefg1	DEG_R1vsefg1	Description_C.albicans_CGD	Description_C.auris_CGD	GO_BP	GO_CC	GO_MF	Calb_A22_ID
	A0A2H1A319	B9J08_001458	SCF1		-1.91259	8.29122e-07	down	-1.41697	4.04996e-05	down				-1.91703	-4.51143	-3.41705	3.48912e-15	down	down	down	-8.84559	3.41796e-26	down	Cell wall protein with similarity to Hwp1;required for virulence;predicted glycosylation;fluconazole, Tup1 repressed;farnesol, alpha factor, serum, hyphal and alkaline induced;Rfg1, Rim101-regulated	Ortholog of Candida lusitaniae ATCC 42720 : CLUG_05295	fungal-type cell wall organization;pathogenesis	cell surface;extracellular region;fungal-type cell wall;hyphal cell wall	molecular_function	C4_03520C_A
	A0A2H0ZIC6	B9J08_004193	B9J08_004193		-0.379779	0.545656	unchange	0.218689	0.709265	unchange				-0.224201	-0.0891847	0.113563	0.990867	unchange	unchange	unchange	-7.76289	1.96787e-11	down		Protein of unknown function
	A0A2H0ZCV0	B9J08_005561	YCR090C		0.584658	0.090988	unchange	1.05149	0.00153487	up				0.20971	0.342132	2.11352	0.124358	unchange	unchange	unchange	-7.73201	2.06512e-18	down		Protein of unknown function
	A0A2H0ZUN2	B9J08_003908	SIT1.14	Ferrichrome siderophore transporter	0.154601	0.739329	unchange	-0.562601	0.225863	unchange				2.8295	-0.706898	-0.521986	0.153232	unchange	unchange	unchange	-7.52667	6.14461e-19	down	Transporter of ferrichrome siderophores, not ferrioxamine B;required for human epithelial cell invasion in vitro, not for mouse systemic infection;regulated by iron, Sfu1, Rfg1, Tup1, Hap43;rat catheter and Spider biofilm induced	Has domain(s) with predicted role in transmembrane transport and integral component of plasma membrane localization	cellular response to drug;ferrichrome transport;siderophore transmembrane transport;siderophore transport	cell surface;cytoplasm;endosome;membrane;plasma membrane	ferrichrome transmembrane transporter activity;siderophore transmembrane transporter activity	C2_08050C_A
	A0A2H0ZFZ1	B9J08_004582	FYV7		-1.10469	0.0306729	down	-0.989556	0.0457943	down				-2.38919	0.672943	-0.35536	0.159285	unchange	unchange	unchange	-7.36965	6.05093e-17	down		Protein of unknown function
	A0A2H0ZXS5	B9J08_001548	SIT1.8	Ferrichrome siderophore transporter	-1.07178	0.516972	unchange	-3.37563	0.0985487	unchange	-1.23151	0.0434588	down	0	0	-1.96907	0.845656	unchange	unchange	unchange	-7.31885	7.56182e-05	down	Transporter of ferrichrome siderophores, not ferrioxamine B;required for human epithelial cell invasion in vitro, not for mouse systemic infection;regulated by iron, Sfu1, Rfg1, Tup1, Hap43;rat catheter and Spider biofilm induced	Protein of unknown function	cellular response to drug;ferrichrome transport;siderophore transmembrane transport;siderophore transport	cell surface;cytoplasm;endosome;membrane;plasma membrane	ferrichrome transmembrane transporter activity;siderophore transmembrane transporter activity	C2_08050C_A
	A0A2H1A289	B9J08_001529	EGH1		-2.12912	2.51078e-08	down	-2.05143	4.00839e-08	down				0.590607	0.335036	-0.348538	0.880775	unchange	unchange	unchange	-6.93804	5.56744e-18	down	Ortholog(s) have steryl-beta-glucosidase activity, role in ergosteryl 3-beta-D-glucoside catabolic process and cytosol localization	Has domain(s) with predicted catalytic activity, hydrolase activity, hydrolyzing O-glycosyl compounds activity and role in carbohydrate metabolic process	carbohydrate metabolic process;ergosteryl 3-beta-D-glucoside catabolic process	cytosol	steryl-beta-glucosidase activity	C5_05360C_A
	A0A2H0ZD16	B9J08_004101	YOR296W		1.68529	8.38214e-05	up	1.50264	0.000403553	up				0.616571	-0.307808	-0.460033	0.759378	unchange	unchange	unchange	-6.74809	1.2805e-17	down		Protein of unknown function
	A0A2H0ZBY9	B9J08_005555	AIM10		-1.42813	0.000577759	down	-1.92595	2.0317e-05	down	-0.0722054	0.821093	unchange	1.58091	0.859973	-0.152066	0.232934	unchange	unchange	unchange	-6.6835	2.12521e-17	down	Protein of unknown function;mutants are viable;ortholog of S. cervisiae Art10, a protein of unknown function	Protein of unknown function	biological_process	cellular_component	molecular_function	C7_02630W_A
	A0A2H1A7W9	B9J08_000079	EFH1		-1.48408	0.0043645	down	-0.103548	0.822705	unchange				-0.466369	-0.332404	0.0255087	0.884566	unchange	unchange	unchange	-6.54297	5.95517e-22	down	Ortholog of C. dubliniensis CD36 : Cd36_07300, C. parapsilosis CDC317 : CPAR2_208300, C. auris B8441 : B9J08_001596 and Candida tenuis NRRL Y-1498 : CANTEDRAFT_95879	Ortholog(s) have DNA-binding transcription factor activity	biological_process	cellular_component	molecular_function	C1_07780W_A
	A0A2H0ZHR0	B9J08_004560	OPT3.2	Oligopeptide transporter	-1.10467	5.68722e-05	down	-0.867589	0.000880779	down				1.13976	0.755809	0.705257	0.0256749	up	up	up	-6.17765	2.65679e-17	down	Oligopeptide transporter;transcript induced by macrophage phagocytosis, BSA or peptides;fluconazole-induced;induced by Rim101 at pH 8;virulence-group-correlated expression;Hap43-repressed;Spider biofilm induced	Has domain(s) with predicted role in transmembrane transport	cell redox homeostasis;nitrogen utilization;oligopeptide transmembrane transport;positive regulation of monopolar cell growth;regulation of phospholipid translocation;regulation of vacuole organization;vacuole fusion, non-autophagic	Golgi trans cisterna;peroxisome;plasma membrane	oligopeptide transmembrane transporter activity	CR_02220C_A
	A0A2H1A231	B9J08_001487	SIT1.2	Ferrichrome siderophore transporter	-0.127885	0.625652	unchange	-0.194435	0.442067	unchange	-1.63465	0.00230934	down	-0.375877	-0.391052	-0.112469	0.158039	unchange	unchange	unchange	-5.7576	1.53374e-28	down	Transporter of ferrichrome siderophores, not ferrioxamine B;required for human epithelial cell invasion in vitro, not for mouse systemic infection;regulated by iron, Sfu1, Rfg1, Tup1, Hap43;rat catheter and Spider biofilm induced	Has domain(s) with predicted role in transmembrane transport and integral component of plasma membrane localization	cellular response to drug;ferrichrome transport;siderophore transmembrane transport;siderophore transport	cell surface;cytoplasm;endosome;membrane;plasma membrane	ferrichrome transmembrane transporter activity;siderophore transmembrane transporter activity	C2_08050C_A
	A0A2H0ZYS9	B9J08_001542	SIT1.6	Ferrichrome siderophore transporter	-1.4393	0.000118224	down	-1.39696	0.000136327	down				-0.295579	-0.312215	-0.0432908	0.814811	unchange	unchange	unchange	-5.25679	1.38693e-19	down	Transporter of ferrichrome siderophores, not ferrioxamine B;required for human epithelial cell invasion in vitro, not for mouse systemic infection;regulated by iron, Sfu1, Rfg1, Tup1, Hap43;rat catheter and Spider biofilm induced	Has domain(s) with predicted role in transmembrane transport and integral component of plasma membrane localization	cellular response to drug;ferrichrome transport;siderophore transmembrane transport;siderophore transport	cell surface;cytoplasm;endosome;membrane;plasma membrane	ferrichrome transmembrane transporter activity;siderophore transmembrane transporter activity	C2_08050C_A
	A0A2H0ZUT9	B9J08_002244	B9J08_002244		5.10143	2.23699e-18	up	4.93418	4.51104e-18	up				2.36721	2.9879	2.95459	2.1919e-14	up	up	up	-5.19849	1.28144e-17	down		Protein of unknown function
	A0A2H0ZIA4	B9J08_004173	LIP1.1		-2.39586	3.8996e-14	down	-2.06071	1.05536e-12	down				-1.7782	-1.56144	-1.71832	7.83904e-10	down	down	down	-5.1906	1.71709e-23	down	Secreted lipase, member of a lipase gene family whose members are expressed differentially in response to carbon source and during infection;may have a role in nutrition and/or in creating an acidic microenvironment	Ortholog(s) have lipase activity, role in lipid catabolic process and extracellular region localization	lipid catabolic process	extracellular region	lipase activity;triglyceride lipase activity	C1_09580C_A
	A0A2H0ZXR0	B9J08_001550	AIM14		-1.63677	0.00646927	down	-0.899462	0.0866041	unchange				-0.197221	0.167644	-0.11742	0.954554	unchange	unchange	unchange	-4.93952	2.44601e-14	down	Ortholog(s) have superoxide-generating NADPH oxidase activity, role in apoptotic process, regulation of actin cytoskeleton organization and perinuclear endoplasmic reticulum localization	Has domain(s) with predicted oxidoreductase activity and role in oxidation-reduction process	apoptotic process;oxidation-reduction process;regulation of actin cytoskeleton organization	perinuclear endoplasmic reticulum	superoxide-generating NADPH oxidase activity	C2_03530W_A
	A0A2H0ZHZ9	B9J08_004112	ALS4.2		-4.90125	7.87051e-09	down	-4.51272	2.13736e-08	down				-2.17022	-2.54912	-2.63589	1.45189e-05	down	down	down	-4.89678	3.4333e-09	down	GPI-anchored adhesin;role in adhesion, germ tube induction;growth, temperature regulated;expressed during infection of human buccal epithelial cells;repressed by vaginal contact;biofilm induced;repressed during chlamydospore formation	Putative cell-surface adhesin, similar to C. albicans Als3p	adhesion of symbiont to host;cell-cell adhesion;cellular response to temperature stimulus;hyphal growth	cell surface;extracellular region;fungal-type cell wall;yeast-form cell wall	molecular_function	C6_04130C_A
	A0A2H0ZGN8	B9J08_004535	B9J08_004535		-0.516618	0.00274886	unchange	-0.665912	0.00016499	down				0.108355	0.0419252	0.289207	0.848041	unchange	unchange	unchange	-4.87818	4.72245e-20	down	Protein of unknown function;mutants are viable;ortholog of S. cervisiae Art10, a protein of unknown function	Protein of unknown function	biological_process	cellular_component	molecular_function	C7_02630W_A
	A0A2H0ZGJ9	B9J08_004787	IRF1		-0.261158	0.18369	unchange	-0.311878	0.10611	unchange				-0.385645	0.191424	-0.453618	0.0251056	unchange	unchange	unchange	-4.81212	7.99278e-23	down	Ortholog(s) have DNA binding activity	Zinc-finger transcription factor of tZinc-finger transcription factor of the C2H2 family, involved in regulation of iron homeostasis and morphogenesis (1)	biological_process	cellular_component	DNA binding	C2_08890W_A
	A0A2H0ZFL6	B9J08_004477	XOG1.2		0.989512	0.00781809	up	2.60236	5.76309e-10	up				3.1675	2.98575	2.75506	2.20737e-07	up	up	up	-4.56795	1.28329e-13	down	Exo-1,3-beta-glucanase;5 glycosyl hydrolase family member;affects sensitivity to chitin and glucan synthesis inhibitors;not required for yeast-to-hypha transition or for virulence in mice;Hap43-induced;Spider biofilm induced	Has domain(s) with predicted catalytic activity, hydrolase activity, hydrolyzing O-glycosyl compounds activity and role in carbohydrate metabolic process	cell-substrate adhesion;cellular glucan metabolic process;fungal-type cell wall beta-glucan metabolic process;fungal-type cell wall disassembly involved in conjugation with cellular fusion;fungal-type cell wall organization;single-species biofilm formation in or on host organism;single-species biofilm formation on inanimate substrate	actin fusion focus;cell surface;division septum;extracellular region;fungal-type cell wall	cell adhesion molecule binding;glucan endo-1,6-beta-glucosidase activity;glucan exo-1,3-beta-glucosidase activity	C1_02990C_A
	A0A2H0ZXQ6	B9J08_001546	SAP8		-0.884049	0.000143532	down	-0.94705	5.27481e-05	down				0.320197	0.0218666	-0.583189	0.161424	unchange	unchange	unchange	-4.54366	1.50134e-20	down	Secreted aspartyl protease;regulated by growth phase, temperature, white-opaque switch;highly expressed in opaque cells and upon deep epidermal invasion;greater expression in vaginal than oral infection;prominent role in biofilms	Has domain(s) with predicted aspartic-type endopeptidase activity and role in proteolysis	proteolysis	extracellular region;fungal-type cell wall	aspartic-type endopeptidase activity	C3_02510C_A
	A0A2H0ZDA6	B9J08_005308	B9J08_005308		0.226453	0.270412	unchange	-0.597399	0.00387641	down				-2.20566	-1.42843	-1.15161	0.00540847	down	down	down	-4.52222	4.59538e-14	down	Putative cytochrome P450 protein;possibly an essential gene, disruptants not obtained by UAU1 method	Has domain(s) with predicted electron transfer activity, heme binding, iron ion binding, monooxygenase activity, oxidoreductase activity, acting on paired donors, with incorporation or reduction of molecular oxygen activity	oxidation-reduction process	plasma membrane	electron transfer activity;heme binding;iron ion binding;monooxygenase activity;oxidoreductase activity, acting on paired donors, with incorporation or reduction of molecular oxygen	C4_07040W_A
	A0A2H0ZJZ9	B9J08_005560	B9J08_005560		0.285233	0.300264	unchange	0.0634681	0.83297	unchange				-0.315122	0.517864	-0.345583	0.699324	unchange	unchange	unchange	-4.33499	6.75854e-13	down		Protein of unknown function
	A0A2H1A2L7	B9J08_000116	PGA30		1.09502	0.0858982	unchange	1.41536	0.0206314	up				0.119908	0.279229	0.511629	0.95958	unchange	unchange	unchange	-4.30316	3.37716e-07	down	Ortholog of C. dubliniensis CD36 : Cd36_11870, C. parapsilosis CDC317 : CPAR2_201650, C. auris B8441 : B9J08_002515 and Candida tenuis NRRL Y-1498 : cten_CGOB_00224	Protein of unknown function	biological_process	cellular_component	molecular_function	C1_12690C_A
	A0A2H0ZYK9	B9J08_001531	IFF4.1		0.101835	0.724008	unchange	-0.165163	0.548857	unchange				0.558855	0.102536	-0.23667	0.559089	unchange	unchange	unchange	-4.29257	6.30171e-15	down	Adhesin-like cell surface protein;putative GPI-anchor;null mutant germ tubes show decreased adhesion to plastic substrate;mutants are viable;Hap43-repressed gene	Protein of unknown function	cell-substrate adhesion;pathogenesis	cell surface;fungal-type cell wall	molecular_function	CR_00610W_A
	A0A2H0ZI24	B9J08_004135	WOR4		-0.868845	5.17235e-06	down	-1.05817	1.26149e-07	down				-0.67877	-0.939719	-0.780745	0.00171953	down	down	down	-4.27299	5.76369e-21	down	Predicted C2H2 zinc finger protein, involved in transcriptional regulation of white-opaque phenotypic switching;activator of the opaque cell type	Ortholog(s) have transcription regulatory region sequence-specific DNA binding activity, role in regulation of phenotypic switching and nucleus localization	regulation of phenotypic switching	nucleus	transcription regulatory region sequence-specific DNA binding	C3_07730W_A
	A0A2H0ZYR2	B9J08_001581	PMR1.2		0.0685558	0.846772	unchange	-0.316737	0.326084	unchange				-1.87786	-1.57308	-1.97194	1.63012e-09	down	down	down	-4.2495	1.18316e-15	down	Protein similar to S. cerevisiae Pmr1p;amphotericin B induced;previously merged with orf19.2553;unmerged from orf19.2553 in a revision of Assembly 21	Has domain(s) with predicted ATPase-coupled cation transmembrane transporter activity, metal ion binding, nucleotide binding activity, role in cation transport and integral component of membrane localization	cation transport	integral component of membrane	cation-transporting ATPase activity;nucleotide binding	CR_01630C_A
	A0A2H0ZWS7	B9J08_002582	ALS4.1		-1.93834	3.0072e-07	down	-2.10188	6.07425e-08	down				0.177437	1.05099	0.468262	0.253139	unchange	unchange	unchange	-4.24882	1.37747e-06	down	GPI-anchored adhesin;role in adhesion, germ tube induction;growth, temperature regulated;expressed during infection of human buccal epithelial cells;repressed by vaginal contact;biofilm induced;repressed during chlamydospore formation	Putative cell-surface adhesin, similar to C. albicans Als3p	adhesion of symbiont to host;cell-cell adhesion;cellular response to temperature stimulus;hyphal growth	cell surface;extracellular region;fungal-type cell wall;yeast-form cell wall	molecular_function	C6_04130C_A
	A0A2H0ZKA3	B9J08_004451	IFF4.2		1.19334	0.0137716	up	-0.932319	0.102273	unchange				1.17331	1.01143	0.541559	0.0263667	up	up	unchange	-4.18932	1.06006e-10	down	Adhesin-like cell surface protein;putative GPI-anchor;null mutant germ tubes show decreased adhesion to plastic substrate;mutants are viable;Hap43-repressed gene	Protein of unknown function	cell-substrate adhesion;pathogenesis	cell surface;fungal-type cell wall	molecular_function	CR_00610W_A
	A0A2H0ZI81	B9J08_004172	LIP1.4		0.782733	0.00256232	up	1.05496	8.43173e-05	up				-1.11936	-0.1819	-1.42845	8.69302e-08	down	unchange	down	-4.1888	1.62595e-15	down	Secreted lipase, member of a lipase gene family whose members are expressed differentially in response to carbon source and during infection;may have a role in nutrition and/or in creating an acidic microenvironment	Has domain(s) with predicted triglyceride lipase activity and role in lipid catabolic process	lipid catabolic process	extracellular region	lipase activity;triglyceride lipase activity	C1_09580C_A
	A0A2H0ZFP7	B9J08_004513	FCY24	Nucleobase transporter	-2.3461	2.2238e-11	down	-2.10757	2.56607e-10	down				0.177122	0.421575	-0.19413	0.271211	unchange	unchange	unchange	-4.07259	4.42574e-15	down	Putative transporter;more similar to S. cerevisiae Tpn1, which is a vitamin B6 transporter, than to purine-cytosine permeases;transcription is regulated by Nrg1;Spider biofilm induced	Has domain(s) with predicted nucleobase transmembrane transporter activity, role in nucleobase transport, transmembrane transport and membrane localization	nucleobase transport;transmembrane transport	membrane	nucleobase transmembrane transporter activity;transporter activity	CR_09360W_A
	A0A2H0ZFJ2	B9J08_005568	HGT2.1	MFS glucose transporter	-0.639126	0.0943031	unchange	-0.64489	0.0878882	unchange	-1.71001	7.47327e-05	down	-1.37313	-2.03984	-2.75861	4.63884e-07	down	down	down	-4.01384	4.07684e-11	down	Putative MFS glucose transporter;20 member C. albicans glucose transporter family;12 probable membrane-spanning segments;expressed in rich medium with 2% glucose;rat catheter and Spider biofilm induced	Ortholog(s) have plasma membrane localization	carbohydrate transport;glucose transmembrane transport	integral component of plasma membrane;membrane;plasma membrane	glucose transmembrane transporter activity;sugar transmembrane transporter activity	C1_02110C_A
	A0A2H1A2B5	B9J08_000004	ZRT1.2	Zinc ion transporter	-0.463106	0.00740799	unchange	-0.156776	0.369807	unchange				0.130895	-0.30652	-0.0653751	0.608321	unchange	unchange	unchange	-3.90849	7.18248e-21	down	Putative zinc transporter;acts with Pra1 in sequestration of zinc from host tissues during infection;hyphal, macrophage-induced;alkaline induced upon adherence to polystyrene;induced in oralpharyngeal candidasis;Spider biofilm induced	Protein of unknown function	metal ion transport;sequestering of zinc ion;transmembrane transport	membrane	metal ion transmembrane transporter activity;zinc ion binding	C4_06970C_A
	A0A2H0ZR67	B9J08_002790	RME1		0.641438	0.00018772	up	0.597203	0.000436754	up				0.915513	0.68099	0.6236	2.07001e-06	up	up	up	-3.84228	1.82653e-23	down	Zinc finger protein;controls meiosis in S. cerevisae;white-specific transcript;upregulation correlates with clinical development of fluconazole resistance;Upc2-regulated in hypoxia;flow model biofilm induced;Spider biofilm repressed	Has domain(s) with predicted nucleic acid binding activity	negative regulation of meiotic nuclear division;negative regulation of transcription by RNA polymerase II;negative regulation of transcription involved in meiotic cell cycle;positive regulation of invasive growth in response to glucose limitation by positive regulation of transcription from RNA polymerase II promoter;positive regulation of transcription involved in G1/S transition of mitotic cell…	nucleus	RNA polymerase II proximal promoter sequence-specific DNA binding;RNA polymerase II transcription factor activity, sequence-specific DNA binding	C1_07330W_A
		B9J08_001528	B9J08_001528		-3.9075	0.000321448	down	-1.66911	0.0218938	down				-3.20024	0	-1.96817	0.616447	unchange	unchange	unchange	-3.82101	0.00320087	down
	A0A2H0ZNU8	B9J08_003909	B9J08_003909		1.18711	4.56274e-07	up	1.10071	1.74434e-06	up	0.410701	0.0589834	unchange	-0.793354	-1.19866	-1.51607	3.65826e-06	down	down	down	-3.81414	2.27511e-18	down	Protein of unknown function;Spider biofilm repressed	Protein of unknown function	biological_process	cellular_component	molecular_function	C2_00060C_A
	A0A2H0ZH26	B9J08_004831	AAF1		-1.20286	3.08616e-08	down	-1.03663	5.57183e-07	down				0.448904	0.296574	-0.0810831	0.199562	unchange	unchange	unchange	-3.80732	2.94885e-18	down	Possible regulatory protein;possible adhesin-like;Glu-rich domain;production in S. cerevisiae increases endothelial cell adherence and flocculence;flow model biofilm, alkaline or caspofungin induced	Ortholog(s) have role in adhesion of symbiont to host, cell adhesion, cell-cell adhesion, filamentous growth, regulation of transcription, DNA-templated and cytoplasm, nucleus localization	adhesion of symbiont to host;cell adhesion;cell-cell adhesion;filamentous growth;regulation of transcription, DNA-templated	cytoplasm;nucleus	molecular_function	C3_06470W_A
	A0A2H0ZXT7	B9J08_001547	SIT1.7	Ferrichrome siderophore transporter	-0.993591	0.0466648	down	-1.79379	0.00128792	down	-1.49166	0.0478876	down	-0.130387	0.644793	-0.348593	0.639265	unchange	unchange	unchange	-3.77149	4.69866e-12	down	Transporter of ferrichrome siderophores, not ferrioxamine B;required for human epithelial cell invasion in vitro, not for mouse systemic infection;regulated by iron, Sfu1, Rfg1, Tup1, Hap43;rat catheter and Spider biofilm induced	Protein of unknown function	cellular response to drug;ferrichrome transport;siderophore transmembrane transport;siderophore transport	cell surface;cytoplasm;endosome;membrane;plasma membrane	ferrichrome transmembrane transporter activity;siderophore transmembrane transporter activity	C2_08050C_A
	A0A2H0ZL01	B9J08_002592	B9J08_002592		0.411497	0.00733928	unchange	0.357329	0.0185746	unchange				-0.280166	-0.333706	-0.858358	0.00525587	unchange	unchange	down	-3.75791	4.36069e-22	down		Protein of unknown function
	A0A2H1A1R5	B9J08_001370	B9J08_001370		-1.21394	0.0303357	down	-0.784242	0.136169	unchange				-0.262816	-1.39128	-1.99062	0.239838	unchange	unchange	unchange	-3.71706	0.0213424	down		Protein of unknown function
	A0A2H1A764	B9J08_000170	FTH1	High affinity iron transporter	-1.08505	6.92214e-06	down	-1.3508	1.20781e-07	down	1.03964	0.0581528	unchange	0.258677	0.298123	-0.0142818	0.621289	unchange	unchange	unchange	-3.7101	4.70803e-16	down	Protein similar to S. cerevisiae Fth1p, a high affinity iron transporter for intravacuolar stores of iron;repressed by Sfu1p, amphotericin B, caspofungin;induced by alkaline pH, ciclopirox olamine;regulated by Sef1p, Sfu1p, and Hap43p	Ortholog(s) have role in endocytosis, iron ion transmembrane transport and fungal-type vacuole membrane localization	endocytosis;iron ion transmembrane transport	fungal-type vacuole membrane;high-affinity iron permease complex	iron ion transmembrane transporter activity	C1_09400C_A
	A0A2H0ZFT6	B9J08_004544	OPT2.3	Oligopeptide transporter	-0.854059	0.000392743	down	-0.898298	0.00020146	down	-1.24021	0.288347	unchange	-0.331603	-0.455088	-0.825127	0.0122757	unchange	unchange	down	-3.5963	1.16809e-15	down	Oligopeptide transporter;induced upon phagocytosis by macrophage;macrophage/pseudohyphal-repressed after 16h;fluconazole-induced;virulence-group-correlated expression;Hap43-repressed	Has domain(s) with predicted role in transmembrane transport	nitrogen utilization;oligopeptide transmembrane transport;oligopeptide transport	plasma membrane	oligopeptide transmembrane transporter activity	CR_02240C_A
	A0A2H1A689	B9J08_000905	REG1		-0.879135	0.000906708	down	-0.853695	0.00117328	down				-0.727082	-0.589431	-0.191747	0.0233955	down	down	unchange	-3.53846	1.30586e-14	down	Protein of unknown function;Hap43-repressed gene;repressed by nitric oxide;Spider biofilm induced	Ortholog of C. albicans SC5314 : C3_05450C_A, C. dubliniensis CD36 : Cd36_85440, C. parapsilosis CDC317 : CPAR2_405750 and Candida tenuis NRRL Y-1498 : CANTEDRAFT_116050	biological_process	cellular_component	molecular_function	C3_05450C_A
	A0A2H1A204	B9J08_001450	CFL4		-0.350113	0.0932055	unchange	-0.122748	0.566781	unchange				-0.268098	-0.106124	-0.1899	0.602463	unchange	unchange	unchange	-3.50495	7.18248e-21	down	C-terminus similar to ferric reductases;induced in low iron;Sfu1-repressed;ciclopirox olamine induced;colony morphology-related gene regulation by Ssn6;Hap43-repressed;Sef1-regulated	Ortholog(s) have ferric-chelate reductase activity, role in copper ion import, iron ion transport, nuclear-transcribed mRNA catabolic process, nonsense-mediated decay and plasma membrane localization	copper ion import;iron ion transport;oxidation-reduction process	plasma membrane	ferric-chelate reductase activity	C5_01360W_A
	A0A2H0ZXT2	B9J08_001549	B9J08_001549		-0.657171	0.136383	unchange	-0.81652	0.0640234	unchange				0.132311	-0.779756	-0.516529	0.430218	unchange	unchange	unchange	-3.46738	1.15413e-08	down		Protein of unknown function
	A0A2H0ZW41	B9J08_001951	CSA1		0.889998	2.41413e-05	up	0.91267	1.44218e-05	up				-1.23567	-1.66813	-0.952311	1.8201e-11	down	down	down	-3.36826	2.74341e-20	down	Surface antigen on elongating hyphae and buds;strain variation in repeat number;ciclopirox, filament induced, alkaline induced by Rim101;Efg1-, Cph1, Hap43-regulated;required for WT RPMI biofilm formation;Bcr1-induced in a/a biofilms	Ortholog of Candida lusitaniae ATCC 42720 : CLUG_04093	cellular iron ion homeostasis;single-species biofilm formation on inanimate substrate	anchored component of plasma membrane;cell surface;cellular bud;fungal-type cell wall;hyphal cell wall	heme binding	C7_00090C_A
	A0A2H0ZUY9	B9J08_004097	SIT1.16	Ferrichrome siderophore transporter	-1.82845	6.76739e-06	down	-1.54524	4.2967e-05	down				-0.172244	-0.197101	0.415098	0.66804	unchange	unchange	unchange	-3.31408	2.01981e-11	down	Transporter of ferrichrome siderophores, not ferrioxamine B;required for human epithelial cell invasion in vitro, not for mouse systemic infection;regulated by iron, Sfu1, Rfg1, Tup1, Hap43;rat catheter and Spider biofilm induced	Has domain(s) with predicted role in transmembrane transport and integral component of plasma membrane localization	cellular response to drug;ferrichrome transport;siderophore transmembrane transport;siderophore transport	cell surface;cytoplasm;endosome;membrane;plasma membrane	ferrichrome transmembrane transporter activity;siderophore transmembrane transporter activity	C2_08050C_A
	A0A2H0ZK21	B9J08_002591	B9J08_002591		0.725496	9.37762e-05	up	0.570493	0.00149847	unchange				0.156191	0.213364	-0.402862	0.358643	unchange	unchange	unchange	-3.2831	5.69435e-16	down		Protein of unknown function
	A0A2H0ZYZ6	B9J08_001520	MCM1		0.633662	0.0346869	up	1.09257	0.00038508	up				-0.0142424	0.11183	0.278028	0.96379	unchange	unchange	unchange	-3.25579	1.46941e-08	down		Protein of unknown function
	A0A2H0ZJ31	B9J08_004469	PGA7		-2.0898	2.93152e-08	down	-1.94461	9.58189e-08	down				-0.599657	-0.184012	-0.114949	0.769902	unchange	unchange	unchange	-3.23968	7.85192e-10	down	GPI-linked hyphal surface antigen;induced by ciclopirox olamine, ketoconazole, Rim101 at pH 8;Hap43, fluconazole;flow model biofilm induced;Spider biofilm induced;required for RPMI biofilm;Bcr1-induced in a/a biofilm	Ortholog(s) have heme binding activity, role in pathogenesis, single-species biofilm formation on inanimate substrate and cell surface localization	pathogenesis;single-species biofilm formation on inanimate substrate	cell surface	heme binding	C4_00120W_A
	A0A2H1A5Q4	B9J08_000918	PHR1.1	Cell surface glycosidase	3.27233	3.20436e-19	up	3.0246	2.44261e-18	up	1.83303	0.0145816	up	0.80697	-0.37496	0.272409	8.21364e-05	up	unchange	unchange	-3.23597	2.31437e-19	down	Cell surface glycosidase;may act on cell-wall beta-1,3-glucan prior to beta-1,6-glucan linkage;role in systemic, not vaginal virulence (neutral, not low pH);high pH or filamentation induced;Bcr1-repressed in RPMI a/a biofilm	Ortholog(s) have glucanosyltransferase activity	adhesion of symbiont to host;carbohydrate metabolic process;cell-substrate adhesion;cellular response to drug;cellular response to pH;development of symbiont in host;entry into host;filamentous growth;filamentous growth of a population of unicellular organisms;fungal-type cell wall organization;growth of symbiont in host;hyphal growth;pathogenesis;response to salt stress;single-species biofilm fo…	anchored component of plasma membrane;cell septum;cell surface;cellular bud membrane;cellular bud scar;extracellular region;fungal-type cell wall;hyphal cell wall;membrane raft;plasma membrane;yeast-form cell wall	1,3-beta-glucanosyltransferase activity;glucanosyltransferase activity;hydrolase activity, hydrolyzing O-glycosyl compounds	C4_04530C_A
	A0A2H1A632	B9J08_000842	CST5		0.544596	0.00595386	unchange	0.693665	0.000500833	up				-0.843461	-0.352649	-0.261253	0.0171712	down	unchange	unchange	-3.21149	2.31437e-19	down	Scaffold protein for the mitogen-activated protein (MAP) kinase cascade that regulates mating;required for opaque mating or white biofilm formation in response to mating pheromone;induced in response to pheromone;Hap43p-repressed	Ortholog(s) have G-protein beta-subunit binding, MAP-kinase scaffold activity, phosphatidylinositol-4,5-bisphosphate binding activity	invasive growth in response to glucose limitation;negative regulation of MAPK cascade;pheromone-dependent signal transduction involved in conjugation with cellular fusion;positive regulation of protein phosphorylation;regulation of single-species biofilm formation on inanimate substrate;regulation of transposition, RNA-mediated;single-species biofilm formation on inanimate substrate	cytoplasm;mating projection tip membrane;nucleus	G-protein beta-subunit binding;MAP-kinase scaffold activity;phosphatidylinositol-4,5-bisphosphate binding	C6_04430W_A
	A0A2H0ZUY6	B9J08_002250	HGT12	MFS glucose, fructose, mannose transporter	0.640143	0.0546872	unchange	0.896178	0.00705893	up	-1.07507	0.0069854	down	0.882461	-0.238977	-0.908521	0.0604171	unchange	unchange	unchange	-3.1962	6.23668e-11	down	Glucose, fructose, mannose transporter;major facilitator superfamily;role in macrophage-induced hyphal growth;detected at germ tube plasma membrane by mass spectrometry;Snf3p-induced;12 probable transmembrane segments	Ortholog(s) have fructose transmembrane transporter activity, glucose transmembrane transporter activity, mannose transmembrane transporter activity	carbohydrate transport;cellular response to neutral pH;cellular response to starvation;detection of glucose;D-xylose transmembrane transport;filamentous growth;filamentous growth of a population of unicellular organisms in response to biotic stimulus;filamentous growth of a population of unicellular organisms in response to neutral pH;filamentous growth of a population of unicellular organisms in…	integral component of plasma membrane;membrane;plasma membrane	fructose transmembrane transporter activity;glucose transmembrane transporter activity;hexose transmembrane transporter activity;mannose transmembrane transporter activity;sugar transmembrane transporter activity	C7_00280W_A
	A0A2H0ZBX9	B9J08_005545	RBT5		0.781061	0.000130812	up	0.424624	0.0299706	unchange				0.0679477	0.38935	0.359664	0.238011	unchange	unchange	unchange	-3.18657	1.6327e-19	down	GPI-linked cell wall protein;hemoglobin utilization;Rfg1, Rim101, Tbf1, Fe regulated;Sfu1, Hog1, Tup1, serum, alkaline pH, antifungal drugs, geldamycin repressed;Hap43 induced;required for RPMI biofilms;Spider biofilm induced	Ortholog(s) have heme binding activity and role in cell adhesion involved in single-species biofilm formation, cellular iron ion homeostasis, endocytic hemoglobin import, single-species biofilm formation on inanimate substrate	cell adhesion involved in single-species biofilm formation;cellular iron ion homeostasis;endocytic hemoglobin import;single-species biofilm formation on inanimate substrate	cell surface;extracellular region;fungal-type cell wall;plasma membrane;yeast-form cell wall	heme binding	C4_00130W_A
	A0A2H0ZJ26	B9J08_004465	CCT6		-2.56949	1.6429e-17	down	-2.29314	2.69267e-16	down	1.11838	0.233134	unchange	-0.706829	-0.811248	-0.702773	2.99144e-05	down	down	down	-3.10007	4.72245e-20	down	Protein of unknown function;expression regulated by white-opaque switch;repressed by alpha pheromone in SpiderM medium	Ortholog of C. albicans SC5314 : C2_09800C_A, C. dubliniensis CD36 : Cd36_23890, C. parapsilosis CDC317 : CPAR2_407280 and Candida tenuis NRRL Y-1498 : CANTEDRAFT_112249	biological_process	cellular_component	molecular_function	C2_09800C_A
	A0A2H1A283	B9J08_000003	ZRT1.1	Zinc ion transporter	-0.495032	0.0108401	unchange	-0.411995	0.0311723	unchange	-0.177558	0.707618	unchange	-0.254233	-0.894768	-0.654462	0.00384286	unchange	down	down	-3.01742	2.12521e-17	down	Putative zinc transporter;acts with Pra1 in sequestration of zinc from host tissues during infection;hyphal, macrophage-induced;alkaline induced upon adherence to polystyrene;induced in oralpharyngeal candidasis;Spider biofilm induced	Has domain(s) with predicted metal ion transmembrane transporter activity, role in metal ion transport, transmembrane transport and membrane localization	metal ion transport;sequestering of zinc ion;transmembrane transport	membrane	metal ion transmembrane transporter activity;zinc ion binding	C4_06970C_A
	A0A2H0ZV49	B9J08_002295	CAT2		0.483487	0.0401576	unchange	0.523939	0.0246267	unchange				0.677124	0.473412	0.790252	0.0776904	unchange	unchange	unchange	-3.01645	2.13159e-12	down		Protein of unknown function
	A0A2H1A687	B9J08_000892	PET18		0.741173	0.00990365	up	0.668234	0.0190187	up				1.0412	0.046224	0.0864845	0.10539	unchange	unchange	unchange	-2.99664	8.82708e-11	down		Protein of unknown function
		B9J08_003548	B9J08_003548		1.56914	0.505959	unchange	2.24887	0.34458	unchange				0	-2.72587	0	0.719379	unchange	unchange	unchange	-2.98208	0.398533	unchange
	A0A2H0ZL31	B9J08_002593	B9J08_002593		1.06121	9.58015e-06	up	1.16157	1.85896e-06	up				0.236265	-0.534306	-0.836239	0.0855142	unchange	unchange	unchange	-2.97112	1.80553e-13	down		Protein of unknown function
	A0A2H0ZVK0	B9J08_002465	SIT1.12	Ferrichrome siderophore transporter	-0.374182	0.0733749	unchange	0.3701	0.0620618	unchange				1.26161	0.495336	0.647025	5.03137e-06	up	unchange	up	-2.91459	1.32122e-15	down	Transporter of ferrichrome siderophores, not ferrioxamine B;required for human epithelial cell invasion in vitro, not for mouse systemic infection;regulated by iron, Sfu1, Rfg1, Tup1, Hap43;rat catheter and Spider biofilm induced	Has domain(s) with predicted role in transmembrane transport and integral component of plasma membrane localization	cellular response to drug;ferrichrome transport;siderophore transmembrane transport;siderophore transport	cell surface;cytoplasm;endosome;membrane;plasma membrane	ferrichrome transmembrane transporter activity;siderophore transmembrane transporter activity	C2_08050C_A
	A0A2H0ZGH6	B9J08_004475	SIT1.18	Ferrichrome siderophore transporter	1.18435	4.73676e-10	up	2.04037	7.7317e-17	up				0.720843	1.27995	0.621185	5.02327e-08	up	up	up	-2.89007	1.06883e-19	down	Transporter of ferrichrome siderophores, not ferrioxamine B;required for human epithelial cell invasion in vitro, not for mouse systemic infection;regulated by iron, Sfu1, Rfg1, Tup1, Hap43;rat catheter and Spider biofilm induced	Has domain(s) with predicted role in transmembrane transport and integral component of plasma membrane localization	cellular response to drug;ferrichrome transport;siderophore transmembrane transport;siderophore transport	cell surface;cytoplasm;endosome;membrane;plasma membrane	ferrichrome transmembrane transporter activity;siderophore transmembrane transporter activity	C2_08050C_A
	A0A2H0ZI17	B9J08_004893	TNA1.5	Putative transporter	-1.14514	0.000422798	down	-1.46892	1.53156e-05	down	-0.743304	0.330999	unchange	2.04176	1.20607	0.579281	1.34027e-05	up	up	unchange	-2.88373	1.23742e-09	down	Putative transporter;mutation confers hypersensitivity to toxic ergosterol analog;fungal-specific (no human or murine homolog)	Has domain(s) with predicted role in transmembrane transport and integral component of plasma membrane localization	anion transport;cellular response to drug;transmembrane transport	integral component of membrane;membrane	anion:cation symporter activity	CR_01220W_A
	A0A2H1A5L1	B9J08_000676	NAM9		-0.421229	0.268933	unchange	-0.532958	0.155146	unchange				1.12999	2.09582	1.34069	0.000134326	up	up	up	-2.82198	1.3474e-05	down		Protein of unknown function
	A0A2H0ZHU0	B9J08_004536	THI4		-0.391322	0.0671037	unchange	-0.3591	0.0900657	unchange				-0.501755	-0.616727	-0.721503	0.0107376	unchange	down	down	-2.73907	9.20904e-13	down	Protein of unknown function;mutants are viable;ortholog of S. cervisiae Art10, a protein of unknown function	Protein of unknown function	biological_process	cellular_component	molecular_function	C7_02630W_A
	A0A2H1A257	B9J08_001515	ALK2		-0.0474108	0.831075	unchange	-0.0595949	0.78014	unchange				-0.497642	-0.588536	-0.513969	0.0561531	unchange	unchange	unchange	-2.68941	2.72129e-14	down	N-Alkane inducible cytochrome P450	Has domain(s) with predicted electron transfer activity, heme binding, iron ion binding, monooxygenase activity, oxidoreductase activity and acting on paired donors, more	oxidation-reduction process	cellular_component	electron transfer activity;heme binding;iron ion binding;oxidoreductase activity, acting on paired donors, with incorporation or reduction of molecular oxygen, reduced flavin or flavoprotein as one donor, and incorporation of one atom of oxygen	CR_00210W_A
	A0A2H1A2B8	B9J08_000030	VTA1		0.893861	0.000170438	up	0.574131	0.0117653	unchange	0.00485693	0.991707	unchange	1.5453	2.07164	1.53057	5.27155e-13	up	up	up	-2.58923	1.54725e-13	down	Protein of unknown function;Hap43-induced gene;upregulated in a cyr1 null mutant;Spider biofilm induced	Ortholog of C. albicans SC5314 : CR_00310C_A, C. dubliniensis CD36 : Cd36_25350, C. parapsilosis CDC317 : CPAR2_800410 and Candida tenuis NRRL Y-1498 : CANTEDRAFT_114085	biological_process	cellular_component	molecular_function	CR_00310C_A
	A0A2H1A0L0	B9J08_001613	PHO100.1		0.276939	0.147197	unchange	0.516251	0.00597096	unchange	-0.0935666	0.935519	unchange	-0.187985	-0.363537	-0.549524	0.0572826	unchange	unchange	unchange	-2.56934	1.65297e-16	down	Putative inducible acid phosphatase;DTT-extractable and observed in culture supernatant in low-phosphate conditions;slight effect on murine virulence;virulence-group-correlated expression;N-glycosylated;F-12/CO2 early biofilm induced	Ortholog(s) have role in pathogenesis and cell surface, cell wall-bounded periplasmic space, extracellular region localization	pathogenesis	cell surface;cell wall-bounded periplasmic space;extracellular region	acid phosphatase activity	C1_07430W_A
	A0A2H0ZL50	B9J08_002613	INO2		-1.12766	1.82504e-05	down	-1.02321	6.77107e-05	down				0.416707	-0.74757	-0.622655	0.175153	unchange	unchange	unchange	-2.52468	6.23668e-11	down	Transcriptional activator that forms a heterodimer with Ino4p;likely regulates genes involved in phosphatidylcholine and phosphatidylinositol biosynthesis, fatty acid beta-oxidation, and peroxisome biogenesis	Ortholog(s) have DNA binding, DNA-binding transcription factor activity and role in positive regulation of transcription by RNA polymerase II	positive regulation of transcription by RNA polymerase II	cellular_component	DNA binding;DNA binding transcription factor activity	CR_00050W_A
	A0A2H1A2K2	B9J08_000117	PGA31.1	Cell wall protein	0.270292	0.550345	unchange	-0.884553	0.0726346	unchange	0.143599	0.692329	unchange	0.0163082	-1.03475	-0.542337	0.00332545	unchange	down	unchange	-2.44335	2.0082e-11	down	Ortholog of C. dubliniensis CD36 : Cd36_11880, C. auris B8441 : B9J08_002514, Candida tenuis NRRL Y-1498 : cten_CGOB_00231 and Debaryomyces hansenii CBS767 : DEHA2D04928g	Ortholog(s) have role in cellular response to drug, fungal-type cell wall organization and cell surface, yeast-form cell wall localization	biological_process	cellular_component	molecular_function	C1_12710C_A
	A0A2H1A278	B9J08_001519	SIT1.4	Ferrichrome siderophore transporter	-1.53511	0.00508922	down	-0.848974	0.0809954	unchange				0.853694	0.397207	0.639712	0.58033	unchange	unchange	unchange	-2.41738	0.0115686	down	Transporter of ferrichrome siderophores, not ferrioxamine B;required for human epithelial cell invasion in vitro, not for mouse systemic infection;regulated by iron, Sfu1, Rfg1, Tup1, Hap43;rat catheter and Spider biofilm induced	Has domain(s) with predicted role in transmembrane transport and integral component of plasma membrane localization	cellular response to drug;ferrichrome transport;siderophore transmembrane transport;siderophore transport	cell surface;cytoplasm;endosome;membrane;plasma membrane	ferrichrome transmembrane transporter activity;siderophore transmembrane transporter activity	C2_08050C_A
	A0A2H0ZW48	B9J08_002297	TNA1.2	Nicotinamide mononucleotide transporter	-0.0293115	0.899117	unchange	0.361329	0.062773	unchange				-0.546831	-0.705862	-1.11499	0.0124561	unchange	down	down	-2.40527	2.44104e-07	down	Putative nicotinic acid transporter;detected at germ tube plasma membrane by mass spectrometry;transcript induced upon phagocytosis by macrophage;rat catheter biofilm induced	Has domain(s) with predicted role in transmembrane transport and integral component of plasma membrane localization	anion transport;NAD transport;quinolinic acid transmembrane transport;vitamin transport	integral component of membrane;membrane;plasma membrane	anion:cation symporter activity;carboxylic acid transmembrane transporter activity;nicotinamide mononucleotide transmembrane transporter activity	C5_03060C_A
	A0A2H0ZWU0	B9J08_002247	POX1		0.260354	0.644631	unchange	0.102241	0.864053	unchange				-0.723109	-0.0958831	-1.32062	0.524276	unchange	unchange	unchange	-2.3863	0.000828895	down		Protein of unknown function
	A0A2H0ZK99	B9J08_002655	TKL1		-1.10611	0.00703357	down	-0.966449	0.0148154	down				-1.30031	-0.497434	-0.234824	0.286663	unchange	unchange	unchange	-2.36632	0.00071936	down		Ortholog of Candida lusitaniae ATCC 42720 : CLUG_03968
	A0A2H0ZFT5	B9J08_004537	OPT2.2	Oligopeptide transporter	-0.416222	0.0817105	unchange	0.0875799	0.72598	unchange				-0.303146	-0.55436	-1.1766	0.019474	unchange	unchange	down	-2.3468	3.02067e-08	down	Oligopeptide transporter;induced upon phagocytosis by macrophage;macrophage/pseudohyphal-repressed after 16h;fluconazole-induced;virulence-group-correlated expression;Hap43-repressed	Has domain(s) with predicted role in transmembrane transport	nitrogen utilization;oligopeptide transmembrane transport;oligopeptide transport	plasma membrane	oligopeptide transmembrane transporter activity	CR_02240C_A
	A0A2H0ZCI5	B9J08_005041	FYV4		-1.18427	0.186792	unchange	-0.591501	0.475116	unchange				-0.0599407	0.0188314	-0.682192	0.707933	unchange	unchange	unchange	-2.33453	0.00739047	down		Protein of unknown function
	A0A2H1A7M8	B9J08_000336	TEP1		0.822317	3.87362e-06	up	0.148768	0.374299	unchange	1.53472	0.00230934	up	0.411595	0.700266	0.473652	0.000172505	unchange	up	unchange	-2.28836	4.35257e-17	down	Predicted mucin-like protein;ketoconazole-induced;fluconazole-repressed;induced in cyr1 mutant;colony morphology-related gene regulation by Ssn6;flow model biofilm induced;Spider biofilm induced	Ortholog of C. albicans SC5314 : C1_11200W_A, C. dubliniensis CD36 : Cd36_10510, C. parapsilosis CDC317 : CPAR2_209100 and Debaryomyces hansenii CBS767 : DEHA2B15334g	biological_process	cellular_component	molecular_function	C1_11200W_A
	A0A2H1A271	B9J08_001524	ZCF2		-1.07836	9.51737e-05	down	-1.67542	8.69995e-08	down				0.357369	-0.587214	-0.321842	0.329054	unchange	unchange	unchange	-2.288	9.07702e-09	down	Zn(II)2Cys6 transcription factor, required for adaptation to reactive sulfur species;regulates sulfite tolerance through expression of SSU1 and CDG1;Hap43-repressed;Spider biofilm induced	Has domain(s) with predicted DNA-binding transcription factor activity, RNA polymerase II-specific, zinc ion binding activity, role in regulation of transcription, DNA-templated and nucleus localization	cellular response to inorganic substance;filamentous growth of a population of unicellular organisms in response to biotic stimulus;regulation of filamentous growth of a population of unicellular organisms in response to biotic stimulus;regulation of sulfite transport;regulation of transcription, DNA-templated	nucleus	DNA binding transcription factor activity;RNA polymerase II transcription factor activity, sequence-specific DNA binding;zinc ion binding	C1_05340C_A
	A0A2H0ZD23	B9J08_004937	RSC9		0.984825	5.74168e-10	up	1.09499	3.45642e-11	up				0.340504	-0.0674047	0.042841	0.180567	unchange	unchange	unchange	-2.27607	4.88485e-19	down	Protein of unknown function;Spider biofilm induced	Ortholog of C. albicans SC5314 : C1_00880W_A, C. dubliniensis CD36 : Cd36_00830, C. parapsilosis CDC317 : CPAR2_110060 and Debaryomyces hansenii CBS767 : DEHA2D09944g	biological_process	cellular_component	molecular_function	C1_00880W_A
	A0A2H0ZP81	B9J08_004066	OPT1.3	Oligopeptide transporter	-0.480787	0.0174842	unchange	-1.02062	5.44587e-06	down				-0.387881	-0.155735	-0.382341	0.199562	unchange	unchange	unchange	-2.24577	4.81009e-13	down	Oligopeptide transporter;transports 3-to-5-residue peptides;alleles are distinct, one has intron;suppresses S. cerevisiae ptr2-2 mutant defects;induced by BSA or peptides;Stp3p, Hog1p regulated;flow model biofilm induced	Ortholog(s) have glutathione transmembrane transporter activity and role in glutathione import across plasma membrane, glutathione transmembrane transport	cellular response to drug;nitrogen utilization;oligopeptide transmembrane transport;oligopeptide transport;tetrapeptide transmembrane transport	Golgi apparatus;integral component of membrane;integral component of plasma membrane	oligopeptide transmembrane transporter activity;peptide transmembrane transporter activity;proton-dependent oligopeptide secondary active transmembrane transporter activity;tetrapeptide transmembrane transporter activity	CR_02020C_A
	A0A2H1A276	B9J08_000007	CSR1		-0.551757	0.00130118	unchange	-0.429053	0.0104717	unchange				-0.566084	-0.4416	-0.648701	0.000526746	unchange	unchange	down	-2.24243	2.75871e-14	down	Putative phosphatidylinositol transfer protein;possibly an essential gene, disruptants not obtained by UAU1 method	Ortholog of Candida lusitaniae ATCC 42720 : CLUG_01211	Golgi to plasma membrane protein transport;negative regulation of fatty acid biosynthetic process;negative regulation of phosphatidylglycerol biosynthetic process;phosphatidylinositol metabolic process;phospholipid transport;positive regulation of phosphatidylcholine biosynthetic process	cytosol;endosome;lipid droplet	phosphatidylinositol transporter activity	C6_03470W_A
	A0A2H0ZI00	B9J08_004104	DNL4		3.67971	0.0696997	unchange	3.81265	0.0530705	unchange				0.174971	0	-1.96841	0.849252	unchange	unchange	unchange	-2.23921	0.00974661	down		Has domain(s) with predicted role in cell redox homeostasis
	A0A2H0ZBY7	B9J08_005563	B9J08_005563		0.966667	1.89161e-07	up	1.05221	2.64494e-08	up				-0.437793	-1.18121	-1.2838	3.18142e-07	unchange	down	down	-2.23559	9.00053e-15	down	Protein of unknown function;mutants are viable;ortholog of S. cervisiae Art10, a protein of unknown function	Protein of unknown function	biological_process	cellular_component	molecular_function	C7_02630W_A
	A0A2H0ZI19	B9J08_004110	IFF3		0.661738	0.00467807	up	0.924903	0.000118408	up				-1.11458	-1.24163	-1.21489	2.46724e-07	down	down	down	-2.22155	4.66853e-11	down	Putative GPI-anchored protein	Protein of unknown function	biological_process	cell surface;fungal-type cell wall	molecular_function	CR_03630W_A
	A0A2H0ZV24	B9J08_002279	ZCF23		0.828383	3.99222e-06	up	1.19698	1.90568e-09	up				0.574154	0.650333	0.389629	0.000250761	unchange	up	unchange	-2.21952	1.61953e-13	down	Predicted Zn(II)2Cys6 transcription factor;ortholog of S. cerevisiae Gsm1;flow model biofilm induced	Ortholog(s) have DNA-binding transcription factor activity and role in regulation of transcription by RNA polymerase II	regulation of transcription by RNA polymerase II	nucleus	DNA binding transcription factor activity;RNA polymerase II transcription factor activity, sequence-specific DNA binding;zinc ion binding	C1_07170C_A
	A0A2H1A277	B9J08_001523	BRE5		-1.04694	0.00163518	down	-1.43484	5.2909e-05	down				1.11902	-0.289678	-0.378764	0.131428	unchange	unchange	unchange	-2.2126	7.17679e-08	down		Has domain(s) with predicted role in transmembrane transport and integral component of plasma membrane localization
	A0A2H1A2R3	B9J08_000211	B9J08_000211		-0.365057	0.0524668	unchange	-0.276133	0.140999	unchange				-0.896138	-0.478451	-0.627811	0.000116642	down	unchange	down	-2.19244	8.81948e-12	down	Protein of unknown function;rat catheter and Spider biofilm induced	Protein of unknown function	biological_process	cellular_component	molecular_function	C2_10170C_A
	A0A2H0ZY95	B9J08_001714	POA1		0.893609	5.26031e-05	up	0.84028	0.000113147	up				0.906095	1.34703	0.895587	2.34082e-06	up	up	up	-2.16911	3.71474e-10	down	Ortholog of C. dubliniensis CD36 : Cd36_84160, C. auris B8441 : B9J08_001714, Candida tenuis NRRL Y-1498 : cten_CGOB_00085 and Debaryomyces hansenii CBS767 : DEHA2B08404g	Ortholog of C. albicans SC5314 : C3_04210W_A, C. dubliniensis CD36 : Cd36_84160, Candida tenuis NRRL Y-1498 : cten_CGOB_00085 and Debaryomyces hansenii CBS767 : DEHA2B08404g	biological_process	cellular_component	molecular_function	C3_04210W_A
	A0A2H0ZXL2	B9J08_002540	HEM3		-0.514288	0.0476118	unchange	-0.59333	0.0214317	down	-0.454168	0.156666	unchange	-0.222225	-0.306102	-0.38437	0.3877	unchange	unchange	unchange	-2.15347	7.84835e-11	down	Protein of unknown function;substrate for Kex2 processing in vitro;repressed by alpha pheromone in SpiderM medium;Spider biofilm induced;Bcr1-repressed in a/a RPMI biofilms	Ortholog of C. albicans SC5314 : C1_05890W_A, C. dubliniensis CD36 : Cd36_05550, C. parapsilosis CDC317 : CPAR2_107330 and Candida tenuis NRRL Y-1498 : CANTEDRAFT_132135	biological_process	cellular_component	molecular_function	C1_05890W_A
	A0A2H0ZI41	B9J08_004111	LIP1.2		-0.208173	0.669404	unchange	-0.26658	0.573953	unchange				0.051478	-1.07978	-1.10894	0.0950227	unchange	unchange	unchange	-2.1476	2.37172e-07	down	Secreted lipase, member of a lipase gene family whose members are expressed differentially in response to carbon source and during infection;may have a role in nutrition and/or in creating an acidic microenvironment	Has domain(s) with predicted triglyceride lipase activity and role in lipid catabolic process	lipid catabolic process	extracellular region	lipase activity;triglyceride lipase activity	C1_09580C_A
	A0A2H0ZXT0	B9J08_001570	JLP1		0.693147	0.0472188	up	0.847605	0.0131458	up				-0.0454966	0.0947631	-0.466794	0.674153	unchange	unchange	unchange	-2.14597	2.10533e-06	down	Ortholog(s) have sulfonate dioxygenase activity and role in sulfur compound catabolic process	Ortholog(s) have sulfonate dioxygenase activity and role in sulfur compound catabolic process	oxidation-reduction process;sulfur compound catabolic process	cellular_component	sulfonate dioxygenase activity	C1_11530C_A
	A0A2H0ZLY2	B9J08_003223	RGA2		-1.55542	8.83357e-06	down	-1.65117	3.18448e-06	down	-0.268582	0.435807	unchange	0.259067	0.278266	0.284615	0.634596	unchange	unchange	unchange	-2.13879	1.37714e-08	down	Secreted protein;exogenously expressed protein is a substrate for Kex2 processing in vitro;fluconazole-regulated;Spider biofilm induced	Ortholog of C. albicans SC5314 : C4_05580C_A, C. dubliniensis CD36 : Cd36_45180, C. parapsilosis CDC317 : CPAR2_500500 and Candida tenuis NRRL Y-1498 : CANTEDRAFT_113522	biological_process	cellular_component	molecular_function	C4_05580C_A
	A0A2H0ZYN1	B9J08_001551	RPS3		-0.316349	0.0574462	unchange	-0.26933	0.10232	unchange				0.360046	0.210887	0.120174	0.257175	unchange	unchange	unchange	-2.13742	1.41882e-13	down		Protein of unknown function
	A0A2H0ZJA8	B9J08_004188	PTR22.1	Dipeptide transporter	1.59384	3.85162e-13	up	1.73543	2.54549e-14	up	-3.02404	0.0500749	unchange	-0.0868761	-0.729977	-0.436975	0.00122151	unchange	down	unchange	-2.12275	1.20853e-15	down	Oligopeptide transporter involved in uptake of di-/tripeptides;regulated by Stp2 and Stp3;transcript induced upon phagocytosis by macrophage;repressed by Rim101 at pH 8;flow model biofilm induced	Ortholog(s) have dipeptide transmembrane transporter activity, peptide transmembrane transporter activity, tripeptide transmembrane transporter activity	dipeptide transmembrane transport;dipeptide transport;tripeptide transport	cell division site;plasma membrane of cell tip	dipeptide transmembrane transporter activity;tripeptide transmembrane transporter activity	C3_03800W_A
	A0A2H0ZFI3	B9J08_004987	B9J08_004987		-1.85306	7.66155e-10	down	-1.73391	2.73265e-09	down				-1.1278	-0.782783	-0.39399	0.000333936	down	down	unchange	-2.11789	5.68779e-09	down	Protein of unknown function;merged with orf19.3338;rat catheter, flow and Spider model biofilm induced;promoter bound by Bcr1, Efg1, Ndt80, and Rob1;orf19.3338 Bcr1-repressed in RPMI a/a biofilms	Ortholog of C. albicans SC5314 : C1_01510W_B, C. dubliniensis CD36 : Cd36_01380, C. parapsilosis CDC317 : CPAR2_109270 and Candida tenuis NRRL Y-1498 : CANTEDRAFT_93810	biological_process	cellular_component	molecular_function	C1_01510W_A
	A0A2H0ZYR9	B9J08_001532	VPS70		0.337403	0.0967709	unchange	-0.0272446	0.906256	unchange				1.1835	0.964787	0.216774	0.0312821	up	up	unchange	-2.0734	6.65249e-05	down	Has domain(s) with predicted peptidase activity and role in proteolysis	Has domain(s) with predicted peptidase activity and role in proteolysis	proteolysis	cellular_component	peptidase activity	C7_00170W_A
	A0A2H0ZGP8	B9J08_004545	OPT2.1	Oligopeptide transporter	-0.0552992	0.825456	unchange	0.215528	0.341064	unchange				0.131801	-0.572844	-0.847561	0.310473	unchange	unchange	unchange	-2.05917	4.16177e-05	down	Oligopeptide transporter;induced upon phagocytosis by macrophage;macrophage/pseudohyphal-repressed after 16h;fluconazole-induced;virulence-group-correlated expression;Hap43-repressed	Ortholog(s) have oligopeptide transmembrane transporter activity and role in nitrogen utilization, oligopeptide transmembrane transport, oligopeptide transport	nitrogen utilization;oligopeptide transmembrane transport;oligopeptide transport	plasma membrane	oligopeptide transmembrane transporter activity	CR_02240C_A
	A0A2H0ZM44	B9J08_003291	GAC1		0.0647763	0.786626	unchange	-0.747312	0.000737655	down				0.508372	0.317829	0.457549	0.0332338	unchange	unchange	unchange	-2.05762	1.9366e-11	down	Putative regulatory subunit of ser/thr phosphoprotein phosphatase 1;fluconazole-induced;caspofungin repressed;transcript induced by Mnl1 under weak acid stress;regulated by Nrg1, Tup1;Spider and flow model biofilm induced	Ortholog(s) have heat shock protein binding, protein phosphatase regulator activity and role in glycogen metabolic process, meiotic cell cycle, mitotic spindle assembly checkpoint, response to heat	glycogen metabolic process;meiotic cell cycle;mitotic spindle assembly checkpoint;response to heat	protein phosphatase type 1 complex	heat shock protein binding;protein phosphatase regulator activity	C7_00660W_A
	A0A2H0ZW50	B9J08_001998	OPT1.2	Oligopeptide transporter	-0.0130792	0.963495	unchange	-0.0285481	0.911758	unchange				-0.48889	-0.0560457	-0.623557	0.0723986	unchange	unchange	unchange	-2.05652	6.40002e-10	down	Oligopeptide transporter;transports 3-to-5-residue peptides;alleles are distinct, one has intron;suppresses S. cerevisiae ptr2-2 mutant defects;induced by BSA or peptides;Stp3p, Hog1p regulated;flow model biofilm induced	Has domain(s) with predicted role in transmembrane transport	cellular response to drug;nitrogen utilization;oligopeptide transmembrane transport;oligopeptide transport;tetrapeptide transmembrane transport	Golgi apparatus;integral component of membrane;integral component of plasma membrane	oligopeptide transmembrane transporter activity;peptide transmembrane transporter activity;proton-dependent oligopeptide secondary active transmembrane transporter activity;tetrapeptide transmembrane transporter activity	CR_02020C_A
	A0A2H1A3T1	B9J08_000592	UME6		2.32624	1.63802e-13	up	2.15742	1.30108e-12	up				1.2839	-0.428439	0.491566	8.2913e-07	up	unchange	unchange	-2.03856	1.62904e-10	down	Putative protein of unknown function;Hap43p-repressed gene	Ortholog(s) have DNA-binding transcription factor activity	biological_process	cellular_component	molecular_function	C2_03150C_A
	A0A2H1A3F9	B9J08_001522	DBF4		0.392017	0.477008	unchange	0.567808	0.272807	unchange				1.3327	-0.662789	-1.02649	0.096662	unchange	unchange	unchange	-2.03817	4.38066e-06	down		Protein of unknown function
	A0A2H0ZLR7	B9J08_003179	XBP1		1.11172	8.90513e-07	up	0.870442	4.77504e-05	up				0.161845	0.406477	0.03125	0.52752	unchange	unchange	unchange	-2.02378	9.6815e-10	down	Putative Xbp1 transcriptional repressor;binds to cyclin gene promoters in S. cerevisiae;Hap43-repressed;possibly essential, disruptants not obtained by UAU1 method	Ortholog(s) have DNA-binding transcription factor activity, DNA-binding transcription factor activity, RNA polymerase II-specific activity	cellular response to oxidative stress;negative regulation of transcription by RNA polymerase II;positive regulation of histone deacetylation	nucleus	DNA binding;RNA polymerase II transcription factor activity, sequence-specific DNA binding	C2_05860C_A
	A0A2H0ZYB3	B9J08_001741	PXP2		-0.838147	7.1649e-05	down	-0.771813	0.000197022	down	0.23054	0.205613	unchange	-0.816882	-1.14044	-1.29818	4.68101e-07	down	down	down	-2.02124	3.87638e-11	down	Putative acyl-CoA oxidase;enzyme of fatty acid beta-oxidation;induced during macrophage infection;opaque specific transcript;putative peroxisome targeting signal;Spider biofilm induced	Has domain(s) with predicted acyl-CoA dehydrogenase activity, acyl-CoA oxidase activity, flavin adenine dinucleotide binding, oxidoreductase activity, acting on the CH-CH group of donors activity	fatty acid beta-oxidation	peroxisome	acyl-CoA dehydrogenase activity;acyl-CoA oxidase activity;flavin adenine dinucleotide binding	C3_01930W_A
	A0A2H0ZGS9	B9J08_004546	TRX1		-0.467466	0.371374	unchange	0.0100226	0.985403	unchange				0.0364983	-0.579573	-1.11765	0.493811	unchange	unchange	unchange	-1.99919	7.3215e-06	down	Thioredoxin;involved in response to reactive oxygen species;biofilm, benomyl, flucytosine, peroxide, Hap43 induced;amphotericin B, caspofungin repressed;induced by human neutrophils;macrophage-repressed gene	Has domain(s) with predicted role in cell redox homeostasis	cell redox homeostasis;cellular response to oxidative stress;cellular response to reactive oxygen species;ER to Golgi vesicle-mediated transport;filamentous growth;filamentous growth of a population of unicellular organisms;glycerol ether metabolic process;hydrogen peroxide catabolic process;L-methionine salvage from methionine sulphoxide;negative regulation of filamentous growth of a population …	cytosol;fungal-type vacuole;mitochondrial intermembrane space;nucleus	antioxidant activity;electron transfer activity;protein disulfide oxidoreductase activity	CR_10350C_A
	A0A2H0ZG93	B9J08_004686	PRI1		-4.36936	3.81758e-14	down	-5.11682	2.72517e-15	down				-1.3171	-0.549379	-0.19332	0.386043	unchange	unchange	unchange	-1.98736	0.0801103	unchange	Ortholog of C. dubliniensis CD36 : Cd36_29750, C. parapsilosis CDC317 : CPAR2_205260, C. auris B8441 : B9J08_005543 and Candida tenuis NRRL Y-1498 : CANTEDRAFT_91782	Protein of unknown function	biological_process	cellular_component	molecular_function	CR_04390C_A
	A0A2H0ZG12	B9J08_004602	OPT1.1	Oligopeptide transporter	-0.570383	0.00434978	unchange	-1.2772	3.69204e-08	down				-0.557132	-0.967737	-0.769132	0.00012614	unchange	down	down	-1.98731	3.06849e-11	down	Oligopeptide transporter;transports 3-to-5-residue peptides;alleles are distinct, one has intron;suppresses S. cerevisiae ptr2-2 mutant defects;induced by BSA or peptides;Stp3p, Hog1p regulated;flow model biofilm induced	Ortholog(s) have oligopeptide transmembrane transporter activity, peptide transmembrane transporter activity and proton-dependent oligopeptide secondary active transmembrane transporter activity, more	cellular response to drug;nitrogen utilization;oligopeptide transmembrane transport;oligopeptide transport;tetrapeptide transmembrane transport	Golgi apparatus;integral component of membrane;integral component of plasma membrane	oligopeptide transmembrane transporter activity;peptide transmembrane transporter activity;proton-dependent oligopeptide secondary active transmembrane transporter activity;tetrapeptide transmembrane transporter activity	CR_02020C_A
	A0A2H1A6M1	B9J08_001025	GSY1		0.360843	0.0296338	unchange	0.377064	0.0221414	unchange	-0.200973	0.3056	unchange	0.728934	0.97889	0.602879	8.235e-08	up	up	up	-1.97754	1.30586e-14	down	Glycogen synthase (UDP glucose/starch glucosyltransferase);transcript repressed by yeast-hyphal switch, Efg1-regulated;strong oxidative stress induced;colony morphology-related regulation by Ssn6;stationary phase enriched	Ortholog(s) have glycogen (starch) synthase activity and role in glycogen biosynthetic process	glycogen biosynthetic process	cellular_component	glycogen (starch) synthase activity	CR_00780C_A
	A0A2H1A6U1	B9J08_000035	B9J08_000035		0.0392397	0.906055	unchange	-0.628328	0.0276348	down				-0.580246	-1.30007	-1.11688	0.0128446	down	down	down	-1.97285	7.70978e-05	down	Ortholog of C. dubliniensis CD36 : Cd36_02630, C. parapsilosis CDC317 : CPAR2_108390, C. auris B8441 : B9J08_003270 and Candida tenuis NRRL Y-1498 : CANTEDRAFT_115724	Has domain(s) with predicted hydrolase activity	biological_process	cellular_component	molecular_function	C1_02830W_A
	A0A2H1A8H7	B9J08_000319	AAH1		-1.48992	1.0438e-08	down	-1.15306	9.8036e-07	down				-1.43343	-1.21655	-1.77677	1.19318e-10	down	down	down	-1.97009	3.65231e-12	down	Ortholog of C. dubliniensis CD36 : Cd36_51590, C. parapsilosis CDC317 : CPAR2_303610, C. auris B8441 : B9J08_001456 and Candida tenuis NRRL Y-1498 : CANTEDRAFT_135127	Has domain(s) with predicted deaminase activity and role in purine ribonucleoside monophosphate biosynthetic process	biological_process	cellular_component	molecular_function	C5_01730W_A
	A0A2H1A1Z4	B9J08_001440	NAM2		0.002948	0.991281	unchange	0.135141	0.518006	unchange				-0.0727593	0.546662	-0.0630188	0.0223141	unchange	unchange	unchange	-1.96708	6.51628e-12	down	Protein of unknown function;Plc1-regulated;induced by Mnl1 under weak acid stress;flow model biofilm induced	Ortholog of C. albicans SC5314 : C6_03370W_A, C. dubliniensis CD36 : Cd36_63630, C. parapsilosis CDC317 : CPAR2_600930, Debaryomyces hansenii CBS767 : DEHA2E19470g and Pichia stipitis Pignal : PICST_32880	biological_process	cellular_component	molecular_function	C6_03370W_A
	A0A2H0ZMT7	B9J08_003514	MET15		0.0222199	0.921263	unchange	-0.603673	0.00159149	down	-0.396342	0.0271989	unchange	-0.585706	-0.87942	-0.879024	1.98431e-05	down	down	down	-1.9566	1.04888e-12	down	O-acetylhomoserine O-acetylserine sulfhydrylase;sulfur amino acid synthesis;immunogenic;Hog1, adherence-induced;brown color of mutant in Pb(2+) medium a visual selection;chlamydospore formation induced, F-12/CO2 biofilm induced	Ortholog(s) have O-acetylhomoserine aminocarboxypropyltransferase activity, cysteine synthase activity	cysteine biosynthetic process from serine;'de novo' L-methionine biosynthetic process;L-homocysteine biosynthetic process;methionine biosynthetic process	hyphal cell wall	cysteine synthase activity;O-acetylhomoserine aminocarboxypropyltransferase activity;pyridoxal phosphate binding	C4_00200C_A
	A0A2H1A0D6	B9J08_002159	PGA48		0.457513	0.0255924	unchange	0.832131	7.14451e-05	up				-0.101458	-0.268002	-0.181576	0.607043	unchange	unchange	unchange	-1.91254	7.35489e-12	down	Putative GPI-anchored adhesin-like protein;similar to S. cerevisiae Spi1p, which is induced at stationary phase;transcript induced in high iron;flow model biofilm induced;Spider biofilm repressed	Ortholog of C. albicans SC5314 : C6_00160W_A/PGA48, C. dubliniensis CD36 : Cd36_60095, Debaryomyces hansenii CBS767 : DEHA2A07920g and Pichia stipitis Pignal : PICST_67730	biological_process	cell surface	molecular_function	C6_00160W_A
	A0A2H0ZXS7	B9J08_002202	PHO89		-0.947826	5.39696e-05	down	-0.554415	0.0103555	unchange	-2.49379	0.0143933	down	-0.81218	-1.00891	-0.844353	0.00110417	down	down	down	-1.91125	6.8724e-08	down	Putative phosphate permease;transcript regulated upon white-opaque switch;alkaline induced by Rim101;possibly adherence-induced;F-12/CO2 model, rat catheter and Spider biofilm induced	Ortholog(s) have sodium:inorganic phosphate symporter activity, role in phosphate ion transmembrane transport, phosphate ion transport, transmembrane transport and plasma membrane localization	phosphate ion transmembrane transport;phosphate ion transport	plasma membrane	high-affinity phosphate transmembrane transporter activity;sodium:inorganic phosphate symporter activity	C4_01940W_A
	A0A2H0ZUV3	B9J08_002251	HGT2.3	MFS glucose transporter	0.791965	0.0213042	up	1.32437	0.000182285	up				3.02134	0.576015	0.623893	0.154765	unchange	unchange	unchange	-1.90896	0.00546435	down	Putative MFS glucose transporter;20 member C. albicans glucose transporter family;12 probable membrane-spanning segments;expressed in rich medium with 2% glucose;rat catheter and Spider biofilm induced	Has domain(s) with predicted transmembrane transporter activity, role in transmembrane transport and integral component of membrane, membrane localization	carbohydrate transport;glucose transmembrane transport	integral component of plasma membrane;membrane;plasma membrane	glucose transmembrane transporter activity;sugar transmembrane transporter activity	C1_02110C_A
	A0A2H0ZH38	B9J08_004804	HPD1		-1.71022	4.80067e-14	down	-1.44816	3.72044e-12	down	0.184699	0.702831	unchange	-0.943481	-0.724007	-0.699853	1.20505e-08	down	down	down	-1.90759	1.55365e-15	down	3-hydroxypropionate dehydrogenase;involved in degradation of toxic propionyl-CoA;rat catheter and Spider biofilm induced	Ortholog(s) have 3-hydroxypropionate dehydrogenase (NAD+) activity, role in propionyl-CoA catabolic process and mitochondrion localization	oxidation-reduction process;pentose-phosphate shunt;propionyl-CoA catabolic process	mitochondrion	3-hydroxypropionate dehydrogenase (NAD+) activity;coenzyme binding;NADP binding;phosphogluconate dehydrogenase (decarboxylating) activity	C6_02890C_A
	A0A2H1A7T6	B9J08_000398	SAP9		-0.261602	0.0551141	unchange	-0.270762	0.045135	unchange				0.051356	-0.171806	-0.0783397	0.745516	unchange	unchange	unchange	-1.90549	8.39564e-15	down	Protein of unknown function;rat catheter biofilm repressed	Ortholog(s) have aspartic-type endopeptidase activity, peptidase activity, role in fungal-type cell wall organization, proteolysis and anchored component of plasma membrane localization	biological_process	cellular_component	molecular_function	C7_03550C_A
	A0A2H0ZV06	B9J08_002255	B9J08_002255		0.14071	0.607607	unchange	0.152764	0.568874	unchange				-0.14044	0.281063	-0.028255	0.742918	unchange	unchange	unchange	-1.90333	4.48726e-08	down		Protein of unknown function
	A0A2H0ZP53	B9J08_003694	BRE2		0.556008	2.70851e-05	unchange	0.625185	3.55837e-06	up				-0.205627	-0.219444	-0.507235	0.00220477	unchange	unchange	unchange	-1.88996	2.296e-18	down	Protein of unknown function;induced by Sfu1;Spider biofilm induced	Ortholog of C. albicans SC5314 : C1_05520W_A, C. dubliniensis CD36 : Cd36_05240, C. parapsilosis CDC317 : CPAR2_107620 and Candida tenuis NRRL Y-1498 : CANTEDRAFT_133479	biological_process	cellular_component	molecular_function	C1_05520W_A
	A0A2H0ZCB5	B9J08_004974	IFI3	Protein of unknown function	-0.855137	5.06715e-09	down	-0.657743	1.11968e-06	down	-1.0667	0.00159583	down	-1.06735	-0.756685	-0.812364	9.97779e-13	down	down	down	-1.86841	2.97839e-18	down	Protein of unknown function;rat catheter biofilm repressed	Protein of unknown function	biological_process	cellular_component	molecular_function	C1_03720C_A
	A0A2H1A7X3	B9J08_000440	AGA1		-1.12895	5.06301e-06	down	-1.2843	4.83306e-07	down				-0.619733	-0.847917	-0.68403	0.000886376	down	down	down	-1.8573	5.5373e-10	down	Protein with some similarity to agglutinin subunit;expression regulated upon white-opaque switch;Spider biofilm induced	Ortholog of C. albicans SC5314 : C5_00540C_A/AGA1, C. dubliniensis CD36 : Cd36_50540, C. parapsilosis CDC317 : CPAR2_303980 and Candida tenuis NRRL Y-1498 : CANTEDRAFT_115902	biological_process	cellular_component	molecular_function	C5_00540C_A
	A0A2H0ZHY2	B9J08_004533	YIL166C		-0.0892979	0.75004	unchange	0.259821	0.311907	unchange				-0.385824	-1.37596	-1.85262	0.0145149	unchange	down	down	-1.84758	3.73596e-05	down	Putative allantoate permease;fungal-specific (no human or murine homolog)	Ortholog(s) have sulfate transmembrane transporter activity, sulfur compound transmembrane transporter activity and role in sulfate transport, sulfite transport, sulfur compound transport	anion transport;sulfate transport;sulfite transport;transmembrane transport	integral component of membrane;membrane	anion:cation symporter activity;sulfate transmembrane transporter activity	C7_02000C_A
	A0A2H0ZIY7	B9J08_004105	B9J08_004105		0.412032	0.794793	unchange	-1.21132	0.503353	unchange				0	-3.61389	-2.77284	0.532083	unchange	unchange	unchange	-1.84376	0.337276	unchange		Protein of unknown function
	A0A2H0ZGX9	B9J08_004883	ZCF22.1		-0.0255481	0.884033	unchange	0.308195	0.0378039	unchange				-0.472553	-0.470622	-0.634462	0.000236395	unchange	unchange	down	-1.83487	1.13202e-12	down	Predicted Zn(II)2Cys6 transcription factor	Has domain(s) with predicted DNA-binding transcription factor activity, RNA polymerase II-specific, zinc ion binding activity, role in regulation of transcription, DNA-templated and nucleus localization	regulation of transcription, DNA-templated	nucleus	RNA polymerase II transcription factor activity, sequence-specific DNA binding;zinc ion binding	C5_02430W_A
	A0A2H1A6G5	B9J08_000958	PGA5		0.104256	0.660462	unchange	-0.388566	0.0799722	unchange				0.407674	-0.0925858	0.22297	0.305581	unchange	unchange	unchange	-1.81136	5.7293e-10	down	Putative GPI-anchored beta-1,3-glucanosyltransferase with similarity to the A. fumigatus GEL family;fungal-specific (no human or murine homolog)	Ortholog(s) have 1,3-beta-glucanosyltransferase activity and role in ascospore wall assembly	ascospore wall assembly;carbohydrate metabolic process	cell surface	1,3-beta-glucanosyltransferase activity	C1_02360C_A
	A0A2H0ZCG6	B9J08_005006	SAE2		0.173102	0.207518	unchange	0.197313	0.145122	unchange				-0.361353	-0.485963	-0.352761	0.00155866	unchange	unchange	unchange	-1.80851	5.69435e-16	down		Protein of unknown function
	A0A2H0ZGV9	B9J08_004884	GUD1		-0.515584	0.203789	unchange	-0.859672	0.0364948	down				0.279368	0.416508	-0.111896	0.562035	unchange	unchange	unchange	-1.79825	0.00155525	down	Putative guanine deaminase;mutation confers hypersensitivity to toxic ergosterol analog;Spider biofilm induced	Has domain(s) with predicted hydrolase activity	cellular response to drug	cellular_component	guanine deaminase activity	C7_00870W_A
	A0A2H0ZFT7	B9J08_004538	OPT3.1	Oligopeptide transporter	-0.602356	0.00134183	down	-1.30487	7.65591e-09	down				-0.0590787	-0.368362	-0.52664	0.0802049	unchange	unchange	unchange	-1.77596	1.58738e-11	down	Oligopeptide transporter;transcript induced by macrophage phagocytosis, BSA or peptides;fluconazole-induced;induced by Rim101 at pH 8;virulence-group-correlated expression;Hap43-repressed;Spider biofilm induced	Has domain(s) with predicted role in transmembrane transport	cell redox homeostasis;nitrogen utilization;oligopeptide transmembrane transport;positive regulation of monopolar cell growth;regulation of phospholipid translocation;regulation of vacuole organization;vacuole fusion, non-autophagic	Golgi trans cisterna;peroxisome;plasma membrane	oligopeptide transmembrane transporter activity	CR_02220C_A
	A0A2H1A274	B9J08_001518	SAP2		-0.443898	0.0010125	unchange	-0.438685	0.00107847	unchange				0.0460191	-0.383179	-0.206035	0.0872738	unchange	unchange	unchange	-1.76623	5.2189e-15	down	Major secreted aspartyl proteinase;utilization of protein as nitrogen source;role in virulence complicated by URA3 effects;immunoprotective;regulated by growth, albumin, drugs, white cell-type;flow model biofilm induced	Ortholog(s) have aspartic-type endopeptidase activity	adhesion of symbiont to host;cellular protein catabolic process;induction by symbiont of defense-related host calcium ion flux;induction by symbiont of host defense response;nitrogen compound metabolic process;pathogenesis;protein catabolic process;protein metabolic process;proteolysis;signal peptide processing	extracellular region	aspartic-type endopeptidase activity;drug binding	CR_07800W_A
	A0A2H0ZU06	B9J08_003808	YOR1.2	ABC xenobiotic transporter	-0.347975	0.0292166	unchange	-0.740335	1.42256e-05	down	-0.110347	0.840823	unchange	0.127535	-0.000706475	0.0736015	0.849598	unchange	unchange	unchange	-1.765	1.1509e-13	down	Protein similar to S. cerevisiae Yor1;ABC-type plasma membrane transporter involved in resistance to aureobasidin A;white cell type-specific transcript;Spider biofilm induced	Has domain(s) with predicted ATP binding, ATPase activity, ATPase-coupled transmembrane transporter activity, nucleoside-triphosphatase activity, nucleotide binding activity and role in transmembrane transport	secondary metabolite biosynthetic process;transmembrane transport;xenobiotic transport	integral component of membrane;plasma membrane	ATP binding;ATPase activity, coupled to transmembrane movement of substances;xenobiotic transmembrane transporting ATPase activity	C2_09990C_A
	A0A2H1A6Q5	B9J08_000002	SIT1.1	Ferrichrome siderophore transporter	-1.28502	1.19185e-05	down	-1.09634	8.90125e-05	down				-1.41048	-1.20652	-1.44808	0.000187239	down	down	down	-1.76235	5.2457e-06	down	Transporter of ferrichrome siderophores, not ferrioxamine B;required for human epithelial cell invasion in vitro, not for mouse systemic infection;regulated by iron, Sfu1, Rfg1, Tup1, Hap43;rat catheter and Spider biofilm induced	Ortholog(s) have heme binding, heme transporter activity, role in heme import across plasma membrane and integral component of membrane, plasma membrane localization	cellular response to drug;ferrichrome transport;siderophore transmembrane transport;siderophore transport	cell surface;cytoplasm;endosome;membrane;plasma membrane	ferrichrome transmembrane transporter activity;siderophore transmembrane transporter activity	C2_08050C_A
	A0A2H0ZK73	B9J08_002596	SCW4		-0.624708	0.00174059	down	-0.887147	2.31749e-05	down				-0.158757	-0.213462	-0.163081	0.63376	unchange	unchange	unchange	-1.76232	8.81948e-12	down	Putative cell wall protein;substrate for Kex2p processing in vitro;expression regulated by white-opaque switch;alkaline repressed;possibly essential (UAU1 method);flow model biofilm induced;Spider biofilm induced	Has domain(s) with predicted catalytic activity, hydrolase activity, hydrolyzing O-glycosyl compounds activity and role in carbohydrate metabolic process	carbohydrate metabolic process	cellular_component	hydrolase activity, hydrolyzing O-glycosyl compounds	C1_02520W_A
	A0A2H0ZBZ0	B9J08_005564	GAP2		-0.43814	0.00647678	unchange	-0.951527	1.70796e-07	down				-0.569454	-1.17389	-1.19388	2.66789e-08	unchange	down	down	-1.75894	7.16013e-12	down	General broad specificity amino acid permease;ketoconazole, flucytosine repressed;Ssy1-dependent histidine induction;regulated by Nrg1, Tup1;colony morphology-related gene regulation by Ssn6;Spider and flow model biofilm induced	Ortholog(s) have L-lysine transmembrane transporter activity, arginine transmembrane transporter activity and role in L-arginine import across plasma membrane, L-lysine import across plasma membrane	amino acid transmembrane transport;L-arginine import across plasma membrane;L-lysine import across plasma membrane;nitrogen utilization;polyamine transport	COPII-coated ER to Golgi transport vesicle;fungal-type vacuole lumen;integral component of plasma membrane;medial membrane band;multivesicular body;plasma membrane of cell tip	amino acid transmembrane transporter activity;arginine transmembrane transporter activity;L-lysine transmembrane transporter activity;L-proline transmembrane transporter activity;polyamine transmembrane transporter activity	C3_05580C_A
	A0A2H0ZKL8	B9J08_002730	SPC2		0.891727	4.84047e-07	up	0.559103	0.000552392	unchange	0.218247	0.677153	unchange	0.409204	0.155466	0.225429	0.060941	unchange	unchange	unchange	-1.75652	3.79799e-13	down	Protein of unknown function;transcript is upregulated in an RHE model of oral candidiasis;Hap43-repressed	Ortholog of C. albicans SC5314 : C4_04330C_A, C. dubliniensis CD36 : Cd36_44000, Pichia stipitis Pignal : PICST_68255, Candida tropicalis MYA-3404 : CTRG_03936 and Candida albicans WO-1 : CAWG_03374	biological_process	cellular_component	molecular_function	C4_04330C_A
	A0A2H0ZBY3	B9J08_005559	RPO41		-0.961184	0.000404082	down	-0.558752	0.0274809	unchange				0.232246	-0.622938	-0.471336	0.645667	unchange	unchange	unchange	-1.72605	0.00170497	down		Protein of unknown function
	A0A2H1A1S2	B9J08_001364	ERG5.3		0.494533	0.0206767	unchange	0.0779387	0.734465	unchange				-0.64279	-0.320007	-0.556083	0.00557432	down	unchange	unchange	-1.71167	1.20748e-08	down	Putative cytochrome P450 protein;possibly an essential gene, disruptants not obtained by UAU1 method	Ortholog(s) have plasma membrane localization	oxidation-reduction process	plasma membrane	electron transfer activity;heme binding;iron ion binding;monooxygenase activity;oxidoreductase activity, acting on paired donors, with incorporation or reduction of molecular oxygen	C4_07040W_A
	A0A2H0ZWD2	B9J08_002079	AQR1	MFS membrane transporter	0.328641	0.245984	unchange	0.331035	0.236227	unchange				1.50939	2.00538	1.47362	2.77717e-09	up	up	up	-1.70198	1.27014e-05	down	Predicted membrane transporter, member of the drug:proton antiporter (12 spanner) (DHA1) family, major facilitator superfamily (MFS)	Has domain(s) with predicted role in transmembrane transport and integral component of plasma membrane localization	amine transport;ascospore wall assembly;drug transport;plasma membrane acetate transport	cell periphery;integral component of membrane;membrane;prospore membrane	amine transmembrane transporter activity;drug transmembrane transporter activity	CR_04620C_A
	A0A2H0ZNZ3	B9J08_003912	SAP9.3		-0.0437811	0.74857	unchange	0.076713	0.552709	unchange	-0.133886	0.690595	unchange	-1.1014	-1.44512	-1.03069	8.34115e-17	down	down	down	-1.69225	1.823e-17	down	Secreted aspartyl protease;roles in adhesion, cell surface integrity;induced by antifungal drugs, stationary phase, or in white-phase cells;farnesol-downregulated in biofilm;autocatalytic processing;GPI-anchor;Spider biofilm induced	Has domain(s) with predicted aspartic-type endopeptidase activity and role in proteolysis	adhesion of symbiont to host;fungal-type cell wall organization;modulation by symbiont of host cell-mediated immune response;peptide mating pheromone maturation involved in posititve regulation of conjugation with cellular fusion;protein processing;proteolysis;signal transduction involved in filamentous growth	anchored component of membrane;anchored component of plasma membrane;cell surface;fungal-type cell wall	aspartic-type endopeptidase activity	C3_03870C_A
	A0A2H1A478	B9J08_000724	B9J08_000724		-0.377004	0.06216	unchange	-0.400006	0.0459373	unchange	-0.232112	0.484383	unchange	0.0359931	0.449773	0.275787	0.453816	unchange	unchange	unchange	-1.69133	2.07767e-07	down	Protein of unknown function;transcript regulated by white-opaque switch;flow model biofilm induced;Spider biofilm induced	Ortholog of C. albicans SC5314 : C1_10060C_A, C. dubliniensis CD36 : Cd36_09460, C. parapsilosis CDC317 : CPAR2_700850 and Candida tenuis NRRL Y-1498 : CANTEDRAFT_114857	biological_process	cellular_component	molecular_function	C1_10060C_A
	A0A2H0ZDL7	B9J08_005429	NRG1		-1.06025	3.95046e-08	down	-0.729203	3.00908e-05	down				-0.42003	-0.396938	-0.370795	0.0324806	unchange	unchange	unchange	-1.69046	5.16825e-11	down	Transcription factor/repressor;regulates chlamydospore formation/hyphal gene induction/virulence and rescue/stress response genes;effects both Tup1 dependent and independent regulation;flow model biofilm induced;Spider biofilm repressed	Ortholog(s) have DNA-binding transcription factor activity, double-stranded DNA binding, sequence-specific DNA binding activity	carbon catabolite repression of transcription from RNA polymerase II promoter by glucose;cell adhesion involved in single-species biofilm formation;cellular response to drug;cellular response to N-acetyl-D-glucosamine;cellular response to neutral pH;cellular response to starvation;chlamydospore formation;development of symbiont in host;filamentous growth;filamentous growth of a population of unic…	nucleus	DNA binding transcription factor activity;double-stranded DNA binding;sequence-specific DNA binding	C7_04230W_A
	A0A2H0ZCD3	B9J08_004971	DDR48		0.828388	0.000569837	up	0.833856	0.000503498	up				-0.261042	-1.01147	-0.0915416	0.00072948	unchange	down	unchange	-1.68594	1.49764e-07	down	Immunogenic stress-associated protein;filamentation regulated;induced by benomyl/caspofungin/ketoconazole or in azole-resistant strain;Hog1, farnesol, alkaline repressed;stationary phase enriched;Spider, flow model biofilm induced	Protein of unknown function	cellular response to oxidative stress;cellular response to starvation;DNA repair;filamentous growth;filamentous growth of a population of unicellular organisms in response to biotic stimulus;filamentous growth of a population of unicellular organisms in response to starvation	cell surface;hyphal cell wall	ATPase activity;GTPase activity	C2_09220W_A
	A0A2H1A061	B9J08_001919	NPC2		0.570996	9.96948e-05	unchange	0.441903	0.00184551	unchange				0.805736	0.848759	1.23206	6.19295e-12	up	up	up	-1.68535	2.5447e-15	down	Has domain(s) with predicted nucleic acid binding, nucleotide binding activity	Has domain(s) with predicted nucleic acid binding, nucleotide binding activity	biological_process	cellular_component	nucleic acid binding;nucleotide binding	C3_05990C_A
	A0A2H0ZDJ3	B9J08_005063	B9J08_005063		1.38304	5.58057e-05	up	1.3337	8.46518e-05	up				1.96215	2.05662	2.07003	7.20118e-10	up	up	up	-1.68489	6.49773e-05	down		Protein of unknown function
	A0A2H0ZLQ3	B9J08_003109	MRP49		2.03404	4.44141e-15	up	2.38954	1.71686e-17	up				1.16466	0.142506	0.701519	2.78893e-09	up	unchange	up	-1.68395	5.62755e-14	down	Protein of unknown function;Spider biofilm induced	Ortholog of C. albicans SC5314 : C5_03430W_A, C. dubliniensis CD36 : Cd36_53200, C. parapsilosis CDC317 : CPAR2_502060 and Candida tenuis NRRL Y-1498 : CANTEDRAFT_115234	biological_process	cellular_component	molecular_function	C5_03430W_A
	A0A2H1A626	B9J08_000829	TRY5		-0.60458	0.0021131	down	-0.450436	0.0189979	unchange				-0.147197	-0.228989	-0.174433	0.690677	unchange	unchange	unchange	-1.67136	7.28256e-09	down	Zn(II)2Cys6 transcription factor;regulator of yeast form adherence;required for yeast cell adherence to silicone substrate	Ortholog(s) have role in positive regulation of cell adhesion involved in single-species biofilm formation, positive regulation of cell-substrate adhesion and regulation of transcription by RNA polymerase II, more	positive regulation of cell adhesion involved in single-species biofilm formation;positive regulation of cell-substrate adhesion;regulation of transcription by RNA polymerase II;single-species biofilm formation on inanimate substrate	cellular_component	nucleic acid binding	C6_01500C_A
	A0A2H1A7R1	B9J08_000365	SGA1		-0.130456	0.351261	unchange	-0.517078	0.000252437	unchange				0.0707003	-0.107409	-0.0887295	0.875607	unchange	unchange	unchange	-1.66675	3.0285e-14	down	Putative glucoamylase;induced in oralpharyngeal candidasis;rat catheter and Spider biofilm induced	Ortholog(s) have glucan 1,4-alpha-glucosidase activity, role in glycogen catabolic process and fungal-type vacuole localization	glycogen catabolic process	fungal-type vacuole	glucan 1,4-alpha-glucosidase activity	C3_01320C_A
	A0A2H0ZXN5	B9J08_001530	DIP5		1.4712	4.65375e-08	up	1.3541	2.50829e-07	up				0.436635	-0.0919262	0.212283	0.196067	unchange	unchange	unchange	-1.64599	1.30335e-08	down	Dicarboxylic amino acid permease;mutation confers hypersensitivity to toxic ergosterol analog;induced upon phagocytosis by macrophage;Gcn4-regulated;upregulated by Rim101 at pH 8;rat catheter and Spider biofilm induced	Ortholog(s) have L-aspartate transmembrane transporter activity, L-glutamate transmembrane transporter activity, dicarboxylic acid transmembrane transporter activity	cellular response to drug;L-aspartate transmembrane transport;L-glutamate transmembrane transport	fungal-type vacuole lumen;plasma membrane	L-aspartate transmembrane transporter activity;L-glutamate transmembrane transporter activity	C1_02530C_A
	A0A2H1A1B3	B9J08_001224	ECM17	Sulfite reductase beta subunit	-1.96994	7.98918e-11	down	-2.81121	7.91023e-15	down	-0.849011	0.0346022	down	-0.823679	-1.21324	-1.13657	9.16448e-07	down	down	down	-1.64487	7.17561e-09	down	Putative sulfite reductase beta subunit;role in cell wall biogenesis;regulated by Tsa1/Tsa1B in H2O2 stress;Gcn4-regulated;Tbf1-activated;Hap43-repressed;Spider, flow, F-12/CO2 model biofilm induced	Ortholog(s) have sulfite reductase (NADPH) activity, role in hydrogen sulfide biosynthetic process, sulfate assimilation, sulfur amino acid biosynthetic process and cytoplasmic stress granule, sulfite reductase complex (NADPH) localization	hydrogen sulfide biosynthetic process;oxidation-reduction process;sulfate assimilation;sulfur amino acid biosynthetic process	cytoplasmic stress granule;sulfite reductase complex (NADPH)	FMN binding;heme binding;iron ion binding;iron-sulfur cluster binding;sulfite reductase (NADPH) activity	C2_06170C_A
	A0A2H1A7X6	B9J08_000441	NCL1		-0.412573	0.00433067	unchange	-0.420297	0.00346689	unchange				-0.426768	-0.201293	0.000744575	0.00950439	unchange	unchange	unchange	-1.63301	1.2779e-15	down	Ortholog of C. dubliniensis CD36 : Cd36_50520, C. parapsilosis CDC317 : CPAR2_304000, C. auris B8441 : B9J08_000441 and Candida tenuis NRRL Y-1498 : cten_CGOB_00233	Ortholog of C. albicans SC5314 : C5_00510W_A, C. dubliniensis CD36 : Cd36_50520, C. parapsilosis CDC317 : CPAR2_304000 and Candida tenuis NRRL Y-1498 : cten_CGOB_00233	biological_process	cellular_component	molecular_function	C5_00510W_A
	A0A2H0ZDH2	B9J08_005043	YIM1		0.428849	0.0078753	unchange	0.344076	0.0311723	unchange				-0.598196	-0.571507	-0.589885	4.70159e-05	down	unchange	down	-1.62545	6.88047e-13	down	Protein similar to protease of mitochondrial inner membrane;increased transcription is observed upon benomyl treatment;macrophage-downregulated gene	Has domain(s) with predicted oxidoreductase activity, transferase activity, transferring acyl groups other than amino-acyl groups activity	cellular response to DNA damage stimulus	lipid droplet;mitochondrial inner membrane	endopeptidase activity;oxidoreductase activity;transferase activity, transferring acyl groups other than amino-acyl groups	C2_03750W_A
	A0A2H0ZCH4	B9J08_005025	HGT19.1	MFS glucose/myo-inositol transporter	-0.256746	0.281264	unchange	-0.301885	0.196326	unchange	-0.36203	0.0590287	unchange	-1.1242	-0.710969	-1.05257	1.31257e-06	down	down	down	-1.62172	1.09803e-08	down	Putative MFS glucose/myo-inositol transporter;20 member family;12 transmembrane segments, extended N terminus;expressed in rich medium;Hap43, phagocytosis, rat catheter, Spider and flow model biofilm induced	Ortholog(s) have plasma membrane localization	carbohydrate transport;glucose transmembrane transport	integral component of plasma membrane;membrane;plasma membrane	glucose transmembrane transporter activity;sugar transmembrane transporter activity	C3_00220W_A
	A0A2H1A617	B9J08_000792	TPA1		0.560689	4.72686e-06	unchange	0.948412	3.62169e-11	up	0.717464	0.0851441	unchange	-0.680048	-0.475995	-0.578312	8.72536e-09	down	unchange	unchange	-1.61638	5.09973e-18	down	Predicted alpha/beta hydrolase;Spider biofilm induced	Has domain(s) with predicted catalytic activity	biological_process	cellular_component	catalytic activity	C3_07760C_A
	A0A2H0ZIG4	B9J08_004272	TAD2		-1.03387	2.23532e-10	down	-0.99938	4.88958e-10	down				0.242607	0.162983	0.175186	0.177288	unchange	unchange	unchange	-1.61185	7.92913e-14	down	Ortholog of C. dubliniensis CD36 : Cd36_18230, C. auris B8441 : B9J08_004272, Debaryomyces hansenii CBS767 : DEHA2E20636g, Pichia stipitis Pignal : PICST_66811 and Candida tropicalis MYA-3404 : CTRG_01196	Ortholog of C. albicans SC5314 : C2_03490C_A, C. dubliniensis CD36 : Cd36_18230, Debaryomyces hansenii CBS767 : DEHA2E20636g and Pichia stipitis Pignal : PICST_66811	biological_process	cellular_component	molecular_function	C2_03490C_A
	A0A2H1A174	B9J08_001182	BNA4		-1.25731	2.54855e-07	down	-1.99596	6.14907e-12	down				-0.021139	0.0485979	0.0390212	0.994704	unchange	unchange	unchange	-1.61087	1.77391e-09	down	Protein with a globin-like domain;repressed by alpha pheromone in SpiderM medium;Spider biofilm induced	Has domain(s) with predicted heme binding, iron ion binding, oxygen binding activity and role in oxygen transport	oxygen transport	cellular_component	heme binding;iron ion binding;oxygen binding	C2_02230C_A
	A0A2H0ZKH7	B9J08_002735	RIX1		-0.958886	0.000255405	down	-1.3389	1.78138e-06	down				0.25751	0.254816	0.350687	0.395993	unchange	unchange	unchange	-1.60586	5.37238e-08	down		Protein of unknown function
	A0A2H0ZG87	B9J08_004650	MNN26.1		2.08492	3.51154e-16	up	1.72592	8.04811e-14	up	-0.000669107	0.998058	unchange	-0.137014	-0.0878362	-0.0457353	0.827617	unchange	unchange	unchange	-1.60578	6.84733e-13	down	Putative alpha-1,2-mannosyltransferase;mutant sensitive to calcofluor, SDS and growth at 42 deg;present in detergent-resistant membrane fraction (possible lipid raft component);predicted N-terminal acetylation and transmembrane helix	Ortholog(s) have role in mannan biosynthetic process, protein mannosylation and membrane localization	mannan biosynthetic process;protein mannosylation	membrane	transferase activity, transferring glycosyl groups	C7_03600W_A
	A0A2H0ZW13	B9J08_002257	GRP1		-0.652812	0.0105836	down	-1.3134	4.44458e-06	down	-1.96519	0.0757425	unchange	-0.398445	-1.21217	-1.36783	0.000328387	unchange	down	down	-1.60358	3.96022e-06	down	Protein similar to dihydroflavonol-4-reductases	Has domain(s) with predicted catalytic activity, coenzyme binding activity and role in cellular metabolic process	cellular metabolic process	cellular_component	catalytic activity;coenzyme binding	C1_09230C_A
	A0A2H0ZNK8	B9J08_003838	DAC1		0.18604	0.452543	unchange	0.222393	0.360349	unchange				-0.204213	-0.349829	-1.25971	0.000502252	unchange	unchange	down	-1.59171	7.21275e-05	down	N-acetylglucosamine-6-phosphate (GlcNAcP) deacetylase;N-acetylglucosamine utilization;required for wild-type hyphal growth and virulence in mouse systemic infection;gene and protein are GlcNAc-induced;Spider biofilm induced	Ortholog(s) have N-acetylglucosamine-6-phosphate deacetylase activity	cellular response to N-acetyl-D-glucosamine;cellular response to starvation;filamentous growth;filamentous growth of a population of unicellular organisms in response to biotic stimulus;filamentous growth of a population of unicellular organisms in response to chemical stimulus;filamentous growth of a population of unicellular organisms in response to starvation;glucosamine catabolic process;N-ac…	cellular_component	N-acetylglucosamine-6-phosphate deacetylase activity	C6_04600W_A
	A0A2H1A5B2	B9J08_000582	HGT16		0.00826704	0.976961	unchange	0.446927	0.0512974	unchange				-0.332246	-0.619299	-0.251754	0.0591642	unchange	unchange	unchange	-1.5858	4.13433e-07	down	Putative protein of unknown function;possibly mitochondrial;Hap43-repressed;Spider biofilm repressed	Has domain(s) with predicted transmembrane transporter activity, role in transmembrane transport and integral component of membrane, membrane localization	biological_process	cellular_component	molecular_function	C2_04160W_A
	A0A2H0ZJ18	B9J08_004468	FRP1		-2.09956	3.87545e-08	down	-1.86257	2.29767e-07	down	-0.478635	0.205613	unchange	-0.39104	-0.596766	-0.0778745	0.530023	unchange	unchange	unchange	-1.57992	0.00102935	down	Ferric reductase;alkaline-induced by Rim101;iron-chelation-induced by CCAAT-binding factor;fluconazole-repressed;ciclopirox-, hypoxia-, Hap43-induced;colony morphology-related regulation by Ssn6;Spider and flow model biofilm induced	Ortholog(s) have ferric-chelate reductase activity and role in iron ion transmembrane transport	cellular response to iron ion starvation;iron assimilation by reduction and transport;iron ion transmembrane transport;oxidation-reduction process	cellular_component	ferric-chelate reductase activity	C4_00110C_A
	A0A2H0ZFJ4	B9J08_004473	YDR338C	Xenobiotic transporter	-0.81239	2.28487e-07	down	-1.04655	7.54437e-10	down				-0.512864	-0.603326	-0.678215	8.99025e-06	unchange	down	down	-1.5795	1.03338e-11	down	Has domain(s) with predicted antiporter activity, xenobiotic transmembrane transporter activity, role in drug transmembrane transport and membrane localization	Has domain(s) with predicted antiporter activity, xenobiotic transmembrane transporter activity, role in drug transmembrane transport and membrane localization	drug transmembrane transport	membrane	antiporter activity;drug transmembrane transporter activity	CR_10640W_A
	A0A2H0ZD91	B9J08_005293	PUS1		0.406971	0.0671651	unchange	0.315517	0.155587	unchange				0.00585316	-0.510154	-0.286401	0.320353	unchange	unchange	unchange	-1.57675	2.10347e-07	down		Protein of unknown function
	A0A2H0ZCY3	B9J08_005552	B9J08_005552		-1.59372	2.9827e-10	down	-2.09596	2.26688e-13	down	-0.0345484	0.863559	unchange	-1.23557	-1.7889	-1.78886	5.92247e-12	down	down	down	-1.56443	3.58903e-09	down	Putative phosphatidylinositol transfer protein;possibly an essential gene, disruptants not obtained by UAU1 method	Ortholog of Candida tenuis NRRL Y-1498 : CANTEDRAFT_121681, Candida guilliermondii ATCC 6260 : PGUG_00029 and Candida lusitaniae ATCC 42720 : CLUG_04099	Golgi to plasma membrane protein transport;negative regulation of fatty acid biosynthetic process;negative regulation of phosphatidylglycerol biosynthetic process;phosphatidylinositol metabolic process;phospholipid transport;positive regulation of phosphatidylcholine biosynthetic process	cytosol;endosome;lipid droplet	phosphatidylinositol transporter activity	C6_03470W_A
	A0A2H0ZCZ4	B9J08_005562	CWC24		0.21412	0.143215	unchange	0.403801	0.00534371	unchange				0.343644	0.488062	0.428945	0.00338892	unchange	unchange	unchange	-1.559	1.02072e-11	down	Protein of unknown function;mutants are viable;ortholog of S. cervisiae Art10, a protein of unknown function	Protein of unknown function	biological_process	cellular_component	molecular_function	C7_02630W_A
	A0A2H0ZLH4	B9J08_002737	B9J08_002737		-0.436	0.00296767	unchange	-0.295347	0.0395719	unchange				-0.385324	-0.829416	-0.602527	1.72347e-05	unchange	down	down	-1.54556	1.97443e-11	down	Succinate semialdehyde dehydrogenase;for utilization of gamma-aminobutyrate (GABA) as a nitrogen source;part of 4-aminobutyrate and glutamate degradation pathways;rat catheter biofilm induced	Ortholog(s) have succinate-semialdehyde dehydrogenase [NAD(P)+] activity and role in cellular response to oxidative stress, gamma-aminobutyric acid catabolic process, glutamate decarboxylation to succinate	cellular response to oxidative stress;gamma-aminobutyric acid catabolic process;glutamate decarboxylation to succinate;oxidation-reduction process	cellular_component	succinate-semialdehyde dehydrogenase [NAD(P)+] activity	C3_03470W_A
	A0A2H1A227	B9J08_001482	GSH2		2.11791	1.47296e-15	up	1.14003	1.54696e-08	up				0.138258	-0.187264	-0.440374	0.0956666	unchange	unchange	unchange	-1.54459	1.37868e-11	down		Protein of unknown function
	A0A2H1A1G0	B9J08_002151	DAP2		0.109628	0.362509	unchange	0.648023	5.41496e-07	up	-0.440673	0.165725	unchange	0.301741	0.583427	0.367637	3.20473e-05	unchange	up	unchange	-1.53509	1.26098e-15	down	Putative dipeptidyl aminopeptidase;transcriptionally regulated during macrophage response	Ortholog(s) have dipeptidyl-peptidase activity and fungal-type vacuole membrane localization	proteolysis	fungal-type vacuole membrane	dipeptidyl-peptidase activity;serine-type peptidase activity	C5_02970W_A
	A0A2H0ZMT8	B9J08_003550	YWP1		0.568649	0.000938393	unchange	0.0358391	0.850131	unchange	0.0479323	0.921388	unchange	-1.13055	-0.539258	-0.75628	7.08035e-09	down	unchange	down	-1.53307	8.75771e-12	down	Secreted yeast wall protein;possible role in dispersal in host;involved in adhesion and biofilm formation;propeptide;growth phase, phosphate, Ssk1/Ssn6/Efg1/Efh1/Hap43 regulated;mRNA binds She3;flow and Spider biofilm repressed	Ortholog(s) have role in adhesion of symbiont to host, single-species biofilm formation and cell surface, extracellular region, extracellular vesicle, fungal-type cell wall, hyphal cell wall, yeast-form cell wall localization	adhesion of symbiont to host;single-species biofilm formation	cell surface;extracellular region;fungal-type cell wall;hyphal cell wall;yeast-form cell wall	molecular_function	C2_08590W_A
	A0A2H0ZLA7	B9J08_002977	IME2		0.662999	0.00145165	up	1.02549	3.8527e-06	up				0.0157712	-0.153985	-0.339039	0.80983	unchange	unchange	unchange	-1.53041	0.000507682	down	Putative serine/threonine protein kinase;mutation confers hypersensitivity to amphotericin B	Ortholog(s) have protein kinase activity and role in ascospore formation, cellular response to drug, negative regulation of DNA replication origin binding, protein phosphorylation, regulation of meiotic nuclear division	ascospore formation;cellular response to drug;negative regulation of DNA replication origin binding;protein phosphorylation;regulation of meiotic nuclear division	nucleus	ATP binding;protein kinase activity;protein tyrosine kinase activity	CR_03290C_A
	A0A2H0ZJ71	B9J08_004154	B9J08_004154		0.36291	0.00502552	unchange	0.565766	2.63277e-05	unchange				-0.0990605	-0.515256	-0.415118	0.00227546	unchange	unchange	unchange	-1.52298	1.90235e-15	down	Protein of unknown function;required for adhesion to abiotic substrate;Spider biofilm induced	Ortholog(s) have role in cell-abiotic substrate adhesion	cell-abiotic substrate adhesion	cellular_component	molecular_function	C3_02870C_A
	A0A2H1A4Z1	B9J08_000995	SUL2	Sulfate transporter	-1.40784	1.06245e-05	down	-2.58844	1.32864e-10	down				-1.17807	-1.60273	-1.49448	2.04231e-07	down	down	down	-1.51628	9.87396e-06	down	Putative sulfate transporter;transcript negatively regulated by Sfu1;amphotericin B induced;F-12/CO2 and Spider biofilm induced	Ortholog(s) have sulfate transmembrane transporter activity, role in sulfate transport, transmembrane transport and plasma membrane localization	sulfate transport;transmembrane transport	integral component of membrane;plasma membrane	secondary active sulfate transmembrane transporter activity;sulfate transmembrane transporter activity	C4_02610C_A
	A0A2H0ZR42	B9J08_002734	OP4		-1.24666	3.05948e-06	down	-1.52115	7.18321e-08	down				-0.0195372	0.104739	0.0666852	0.978341	unchange	unchange	unchange	-1.51335	7.05898e-08	down	Ala- Leu- and Ser-rich protein;secreted;N-terminal hydrophobic region;possible glycosylation;opaque-specific transcript;repressed by alpha pheromone in opaque MTLa homozygotes;fluconazole-induced;Spider biofilm induced	Protein of unknown function	biological_process	cell surface;extracellular region	molecular_function	C1_13080W_A
	A0A2H0ZIA3	B9J08_004192	GDH2		-0.610553	0.0020961	down	-0.528086	0.00690484	unchange	0.372784	0.013624	unchange	0.0300013	-0.167893	-0.103877	0.869272	unchange	unchange	unchange	-1.5107	8.07203e-10	down	Putative NAD-specific glutamate dehydrogenase;fungal-specific;transcript regulated by Nrg1, Mig1, Tup1, and Gcn4;stationary phase enriched protein;flow model biofilm induced;Spider biofilm induced	Ortholog(s) have glutamate dehydrogenase (NAD+) activity, role in nitrogen compound metabolic process and cytosol localization	glutamate catabolic process to 2-oxoglutarate;nitrogen compound metabolic process;oxidation-reduction process	cytosol	glutamate dehydrogenase (NAD+) activity	C2_07900W_A
	A0A2H0ZLP2	B9J08_003148	PRY1		-0.13357	0.294392	unchange	0.108363	0.395603	unchange				-0.0243624	0.0684891	-0.0171347	0.920372	unchange	unchange	unchange	-1.50882	1.5537e-15	down	Pry family pathogenesis-related protein;extracellular;opaque specific transcript;repressed by alpha pheromone in SpiderM medium;possibly essential, disruptants not obtained by UAU1 method;Spider biofilm induced	Ortholog(s) have extracellular region localization	biological_process	extracellular region	molecular_function	C1_07580C_A
	A0A2H0ZPQ7	B9J08_001995	GTT13		0.104676	0.505217	unchange	0.528423	0.000494079	unchange				-0.0504217	-0.119167	-0.386455	0.123959	unchange	unchange	unchange	-1.50732	3.28853e-12	down	Putative glutathione S-transferase;opaque-specific transcript;repressed by alpha pheromone in SpiderM medium;Spider biofilm induced	Ortholog of C. albicans SC5314 : C3_03580C_A/GTT13, C. dubliniensis CD36 : Cd36_83590, C. parapsilosis CDC317 : CPAR2_806910 and Candida tenuis NRRL Y-1498 : CANTEDRAFT_116028	biological_process	cytoplasm	glutathione peroxidase activity;glutathione transferase activity	C3_03580C_A
	A0A2H1A7J0	B9J08_000008	B9J08_000008		-0.86414	0.00735378	down	-0.264956	0.407626	unchange	-0.249084	0.786595	unchange	-0.660299	-0.69842	-0.46873	0.023089	down	down	unchange	-1.50716	4.38066e-06	down	Putative ferric reductase;induced by Mac1 under copper starvation;Plc1-regulated;Rim101-repressed	Has domain(s) with predicted oxidoreductase activity and role in oxidation-reduction process	copper ion import;iron ion transport;oxidation-reduction process	plasma membrane	ferric-chelate reductase activity	C7_00430W_A
	A0A2H1A660	B9J08_000874	OSM1		0.345019	0.0637483	unchange	0.419843	0.0230679	unchange	-0.828658	0.11673	unchange	0.617567	1.29278	0.602336	3.33284e-08	up	up	up	-1.5007	5.22045e-10	down	Putative flavoprotein subunit of fumarate reductase;soluble protein in hyphae;caspofungin repressed;stationary phase enriched protein;flow model biofilm induced;Spider biofilm repressed	Has domain(s) with predicted succinate dehydrogenase activity and role in oxidation-reduction process	oxidation-reduction process	cellular_component	succinate dehydrogenase activity	C2_05700W_A
	A0A2H0ZX55	B9J08_002366	CCP1		-0.646581	0.000122994	down	-0.435493	0.00670705	unchange	-3.35595	0.0069854	down	0.272329	0.0184438	-0.0948389	0.357391	unchange	unchange	unchange	-1.49535	4.11599e-12	down	Cytochrome-c peroxidase N terminus;Rim101, alkaline pH repressed;induced in low iron or by macrophage interaction;oxygen-induced activity;regulated by Sef1, Sfu1, and Hap43;Spider biofilm induced;rat catheter biofilm repressed	Ortholog(s) have cytochrome-c peroxidase activity, role in cellular response to oxidative stress, cellular response to reactive oxygen species and intracellular, mitochondrial intermembrane space localization	cellular response to oxidative stress;cellular response to reactive oxygen species;oxidation-reduction process	mitochondrial intermembrane space;mitochondrial membrane	cytochrome-c peroxidase activity;heme binding	C3_02480C_A
	A0A2H0ZD03	B9J08_005198	RGS2		-0.265746	0.23419	unchange	0.000289226	0.999145	unchange	3.03201	0.0139704	up	-1.10257	-1.0158	-0.851862	5.21343e-06	down	down	down	-1.48758	4.99409e-06	down	Protein of RGS superfamily;mutants are viable;rat catheter and Spider biofilm induced	Ortholog(s) have GTPase activator activity and role in adenylate cyclase-modulating G protein-coupled receptor signaling pathway	adenylate cyclase-modulating G-protein coupled receptor signaling pathway;termination of G-protein coupled receptor signaling pathway	cellular_component	GTPase activator activity	CR_06590C_A
	A0A2H0ZTE4	B9J08_003595	MOH1		-0.282016	0.0806806	unchange	-0.549826	0.00082752	unchange				-0.932442	-0.718738	-0.563121	2.02344e-05	down	down	unchange	-1.48632	7.82513e-06	down	Ortholog of S. cerevisiae Moh1, essential for staionary phase growth;induced by alpha pheromone in SpiderM medium and by Mnl1 under weak acid stress;possibly essential (UAU1 method);flow model biofilm induced;Spider biofilm induced	Ortholog of S. cerevisiae : MOH1, C. albicans SC5314 : C4_03430W_A/MOH1, C. glabrata CBS138 : CAGL0F04631g, C. dubliniensis CD36 : Cd36_43220 and C. parapsilosis CDC317 : CPAR2_403470	biological_process	cellular_component	molecular_function	C4_03430W_A
	A0A2H0ZFY2	B9J08_004584	BSC6	MFS fucose transporter	-1.16539	2.03033e-05	down	-0.810427	0.00135661	down				-0.889569	-0.722528	-1.18356	0.000108769	down	down	down	-1.48028	0.00037775	down	Predicted membrane transporter, member of the fucose:proton symporter (FHS) family, major facilitator superfamily (MFS)	Has domain(s) with predicted role in transmembrane transport and integral component of plasma membrane localization	fucose transmembrane transport	integral component of membrane;membrane	fucose:proton symporter activity	C2_09280C_A
	A0A2H0ZI02	B9J08_004113	MDR1.2		-0.719267	0.0108271	down	-0.484444	0.0806445	unchange				-0.14223	0.477747	-0.576875	0.00439989	unchange	unchange	unchange	-1.46405	5.014e-06	down	Plasma membrane MDR/MFS multidrug efflux pump;methotrexate is preferred substrate;overexpression in drug-resistant clinical isolates confers fluconazole resistance;repressed in young biofilms;rat catheter biofilm induced	Has domain(s) with predicted role in transmembrane transport and integral component of plasma membrane localization	cellular response to drug;cellular response to oxidative stress;drug export;drug transmembrane transport;drug transport;fluconazole transport;pathogenesis;response to drug	integral component of membrane;integral component of plasma membrane;membrane;plasma membrane	drug transmembrane transporter activity;fluconazole transmembrane transporter activity	C6_03170C_A
	A0A2H0ZRA6	B9J08_002831	FRP3	Ammonium transporter	-0.238243	0.443813	unchange	-0.0567075	0.865139	unchange	-1.13177	0.00792583	down	-1.80422	-2.52808	-2.65219	6.86569e-11	down	down	down	-1.46126	3.75944e-05	down	Putative ammonium transporter;upregulated in the presence of human neutrophils;fluconazole-downregulated;repressed by nitric oxide;Spider biofilm induced;rat catheter biofilm repressed	Ortholog(s) have ammonium transmembrane transporter activity, role in ammonium transport, nitrogen utilization and plasma membrane localization	ammonium transport;nitrogen utilization;plasma membrane acetate transport	integral component of membrane;plasma membrane	acetate transmembrane transporter activity;ammonium transmembrane transporter activity	C2_06680W_A
	A0A2H0ZNB3	B9J08_003392	B9J08_003392		-0.395003	0.0282217	unchange	-0.534965	0.00317586	unchange				-0.664734	-0.901735	-0.796779	1.53526e-06	down	down	down	-1.45758	2.88301e-10	down	RTA domain protein;predicted role in response to stress;Spider biofilm induced	Has domain(s) with predicted role in response to stress and integral component of membrane localization	response to stress	integral component of membrane	molecular_function	C1_06860W_A
	A0A2H0ZFL4	B9J08_005574	RKM3		0.376842	0.157155	unchange	-0.20191	0.464898	unchange				0.386986	-0.0454898	0.0996794	0.541808	unchange	unchange	unchange	-1.45625	8.15013e-07	down		Protein of unknown function
	A0A2H0ZKA1	B9J08_002663	QDR2	MFS membrane transporter	0.47043	0.000773521	unchange	0.604902	2.83472e-05	up				-0.137546	0.0418139	-0.419773	0.00639107	unchange	unchange	unchange	-1.45441	1.00757e-12	down	Predicted MFS membrane transporter, member of the drug:proton antiporter (12 spanner) (DHA1) family;Spider biofilm induced	Has domain(s) with predicted role in transmembrane transport and integral component of plasma membrane localization	drug transport;lipid homeostasis;membrane raft assembly;transmembrane transport	integral component of membrane;membrane;membrane raft	drug transmembrane transporter activity	C3_05570W_A
	A0A2H0ZLL5	B9J08_003063	MRPL16	Hyphal-induced expressed protein	0.893908	6.96227e-10	up	0.78097	1.54696e-08	up	2.34937	0.0403029	up	0.333851	0.368103	0.356793	0.000697463	unchange	unchange	unchange	-1.44957	2.55046e-15	down	Protein of unknown function;hyphal-induced expression, regulated by Cyr1, Ras1, Efg1;Hap43-induced gene;Spider biofilm induced	Ortholog of C. albicans SC5314 : C1_08900W_A, C. dubliniensis CD36 : Cd36_08400, C. parapsilosis CDC317 : CPAR2_301690 and Candida tenuis NRRL Y-1498 : CANTEDRAFT_105172	biological_process	cellular_component	molecular_function	C1_08900W_A
	A0A2H1A8V8	B9J08_000370	ARD		0.0253108	0.889213	unchange	0.0422036	0.803542	unchange	0.523943	0.0143933	unchange	-0.470046	-0.451255	-0.276152	0.00217058	unchange	unchange	unchange	-1.44325	1.0514e-11	down	Protein of unknown function;Hap43-repressed gene	Ortholog(s) have L-arabinitol 2-dehydrogenase activity and role in D-arabinose catabolic process, D-arabitol catabolic process to xylulose 5-phosphate	biological_process	cellular_component	molecular_function	C6_02740W_A
	A0A2H1A6L0	B9J08_001015	HGT13.1	MFS sugar transporter	0.115432	0.683688	unchange	-0.107708	0.700792	unchange				-0.309505	-0.403949	-0.642744	0.507122	unchange	unchange	unchange	-1.44145	0.00328194	down	Predicted sugar transporter, involved in glycerol utilization;member of the major facilitator superfamily;12 transmembrane;gene has intron;oxidative stress-induced via Cap1p;expressed in rich medium, 2% glucose	Has domain(s) with predicted transmembrane transporter activity, role in transmembrane transport and integral component of membrane, membrane localization	carbohydrate transport;glucose transmembrane transport	integral component of plasma membrane;membrane	glucose transmembrane transporter activity;sugar transmembrane transporter activity	C7_00290C_A
	A0A2H0ZWG2	B9J08_002451	CDR4	ABC multidrug transporter	-0.42227	0.0280231	unchange	-0.433081	0.0232632	unchange	-0.650957	0.310079	unchange	0.366878	1.0709	0.62847	1.08858e-05	unchange	up	up	-1.44098	1.20748e-08	down	Putative ABC transporter superfamily;fluconazole, Sfu1, Hog1, core stress response induced;caspofungin repressed;fluconazole resistance not affected by mutation or correlated with expression;rat catheter and flow model biofilm induced	Has domain(s) with predicted ATP binding, ATPase activity, ATPase-coupled transmembrane transporter activity, nucleoside-triphosphatase activity, nucleotide binding activity	drug export;fluconazole transport;transmembrane transport	integral component of membrane;plasma membrane	ATP binding;ATPase activity, coupled to transmembrane movement of substances;transporter activity	C1_08070W_A
	A0A2H1A748	B9J08_000158	B9J08_000158		-0.319827	0.143831	unchange	-0.556692	0.0106422	unchange				-0.889882	-0.462757	-0.618218	0.00642099	down	unchange	down	-1.42859	3.73596e-05	down	Ortholog of C. dubliniensis CD36 : Cd36_16630, C. parapsilosis CDC317 : CPAR2_210300, C. auris B8441 : B9J08_000158 and Candida tenuis NRRL Y-1498 : CANTEDRAFT_116870	Ortholog of C. albicans SC5314 : C2_01760C_A, C. dubliniensis CD36 : Cd36_16630, C. parapsilosis CDC317 : CPAR2_210300 and Candida tenuis NRRL Y-1498 : CANTEDRAFT_116870	biological_process	cellular_component	molecular_function	C2_01760C_A
	A0A2H0ZGS5	B9J08_004833	GLG2		0.373168	0.0184537	unchange	0.355401	0.0236838	unchange	0.169157	0.561628	unchange	-0.779602	-0.596741	-0.917875	1.19943e-07	down	down	down	-1.42006	5.99456e-11	down	Putative self-glucosylating initiator of glycogen synthesis;expression regulated upon white-opaque switch;hypha-induced;Spider biofilm induced	Has domain(s) with predicted transferase activity, transferring glycosyl groups activity	glycogen metabolic process	cellular_component	glycogenin glucosyltransferase activity	C3_06450W_A
	A0A2H0ZP71	B9J08_003733	B9J08_003733		-0.532682	0.0530517	unchange	-0.527612	0.052751	unchange				-0.720444	-0.552595	-0.745875	0.0514825	unchange	unchange	unchange	-1.41725	0.000144178	down	Ortholog(s) have protein serine/threonine kinase activity, protein serine/threonine/tyrosine kinase activity, protein tyrosine kinase activity	Ortholog of C. albicans SC5314 : C2_04280W_A, C. dubliniensis CD36 : Cd36_18930, C. parapsilosis CDC317 : CPAR2_211130 and Candida tenuis NRRL Y-1498 : CANTEDRAFT_115781	positive regulation of protein localization to kinetochore;protein phosphorylation;regulation of mitotic sister chromatid segregation	cellular_component	ATP binding;protein serine/threonine kinase activity;protein serine/threonine/tyrosine kinase activity;protein tyrosine kinase activity	C2_04280W_A
	A0A2H0ZMX4	B9J08_003279	PSP1		0.879112	5.51265e-08	up	1.12402	1.63051e-10	up				0.894619	0.867379	0.793299	3.47786e-10	up	up	up	-1.41482	1.39321e-12	down	Protein of unknown function;Spider biofilm induced	Ortholog of C. albicans SC5314 : C7_00880C_A, C. dubliniensis CD36 : Cd36_70820, C. parapsilosis CDC317 : CPAR2_301430 and Candida tenuis NRRL Y-1498 : CANTEDRAFT_132919	biological_process	cellular_component	molecular_function	C7_00880C_A
	A0A2H0ZW00	B9J08_001952	FUR4		-1.02446	0.00119424	down	-0.844609	0.00557333	down				-0.63324	-1.00916	-0.840342	0.0284042	down	down	down	-1.41361	0.000980183	down	Putative uracil permease	Has domain(s) with predicted nucleobase transmembrane transporter activity, role in nucleobase transport, transmembrane transport and membrane localization	allantoin assimilation pathway;allantoin transport;uracil import across plasma membrane	endoplasmic reticulum;fungal-type vacuole;Golgi membrane;membrane raft;plasma membrane	uracil:cation symporter activity	C3_03610W_A
	A0A2H0ZY26	B9J08_002243	GIT3		0.531024	0.00456686	unchange	0.582979	0.00190206	up	-0.974705	0.00509277	down	0.400484	1.02878	0.798563	6.34737e-06	unchange	up	up	-1.40778	4.58721e-09	down	Glycerophosphocholine permease;white cell specific transcript;fungal-specific;alkaline repressed;caspofungin, macrophage/pseudohyphal-repressed;flow model biofilm induced;Spider biofilm induced	Has domain(s) with predicted transmembrane transporter activity, role in transmembrane transport and integral component of membrane, integral component of plasma membrane localization	glycerophosphodiester transmembrane transport;phosphate ion transport	integral component of membrane;membrane	glycerophosphodiester transmembrane transporter activity;inorganic phosphate transmembrane transporter activity	C5_00880C_A
	A0A2H0ZJ48	B9J08_004148	OP4		-0.498731	0.00365076	unchange	-0.746413	3.25142e-05	down	-0.511262	0.496063	unchange	-0.106995	-0.0890692	-0.0561358	0.888624	unchange	unchange	unchange	-1.40466	1.01927e-10	down	Ala- Leu- and Ser-rich protein;secreted;N-terminal hydrophobic region;possible glycosylation;opaque-specific transcript;repressed by alpha pheromone in opaque MTLa homozygotes;fluconazole-induced;Spider biofilm induced	Ortholog(s) have cell surface, extracellular region localization	biological_process	cell surface;extracellular region	molecular_function	C1_13080W_A
	A0A2H1A3Q2	B9J08_000593	BEM1		0.628262	0.000176132	up	0.83418	2.07623e-06	up	-0.835962	0.196401	unchange	-0.416573	-0.830465	-0.594719	4.74176e-05	unchange	down	down	-1.40112	1.67639e-10	down	Ortholog of S. cerevisiae : YIL156W-B, C. glabrata CBS138 : CAGL0H06732g, C. dubliniensis CD36 : Cd36_06600, C. parapsilosis CDC317 : CPAR2_208850 and C. auris B8441 : B9J08_005435	Has domain(s) with predicted phosphatidylinositol binding activity and role in cell communication	biological_process	cellular_component	molecular_function	C1_07060C_A
	A0A2H1A238	B9J08_001464	PHO84	High-affinity phosphate transporter	-0.998234	0.00321108	down	-0.438722	0.17838	unchange	-0.406525	0.904422	unchange	-0.787795	-1.39232	-1.06286	9.17753e-05	down	down	down	-1.39303	0.000176822	down	High-affinity phosphate transporter;transcript regulated by white-opaque switch;Hog1, ciclopirox olamine or alkaline induced;caspofungin, stress repressed;required for normal TORC1 function	Ortholog(s) have inorganic phosphate transmembrane transporter activity, manganese ion transmembrane transporter activity, selenite:proton symporter activity	cellular response to oxidative stress;hyphal growth;manganese ion transport;phosphate ion transport;plasma membrane selenite transport;polyphosphate metabolic process;positive regulation of replicative senescence;TORC1 signaling	integral component of plasma membrane;membrane	high-affinity phosphate transmembrane transporter activity;inorganic phosphate transmembrane transporter activity;manganese ion transmembrane transporter activity;phosphate:proton symporter activity;selenite:proton symporter activity	C1_11480W_A
	A0A2H1A3A0	B9J08_001479	ASA1		-0.610194	0.0336576	down	-0.0497592	0.872272	unchange				-0.457467	-0.63842	-0.747295	0.147883	unchange	unchange	unchange	-1.38786	0.00423598	down		Protein of unknown function
	A0A2H0ZU39	B9J08_003832	YOR1.3	ABC xenobiotic transporter	-0.778965	6.74935e-05	down	-0.855902	1.5389e-05	down	-0.222716	0.557877	unchange	0.188641	-0.80969	-0.401075	0.000880957	unchange	down	unchange	-1.38685	3.78988e-09	down	Protein similar to S. cerevisiae Yor1;ABC-type plasma membrane transporter involved in resistance to aureobasidin A;white cell type-specific transcript;Spider biofilm induced	Has domain(s) with predicted ATP binding, ATPase activity, ATPase-coupled transmembrane transporter activity, nucleoside-triphosphatase activity, nucleotide binding activity and role in transmembrane transport	secondary metabolite biosynthetic process;transmembrane transport;xenobiotic transport	integral component of membrane;plasma membrane	ATP binding;ATPase activity, coupled to transmembrane movement of substances;xenobiotic transmembrane transporting ATPase activity	C2_09990C_A
	A0A2H1A6E8	B9J08_000939	ZCF5		0.480051	0.00927967	unchange	0.468403	0.0105449	unchange				-0.0918994	0.00760967	0.173819	0.774602	unchange	unchange	unchange	-1.38253	7.14506e-08	down	Zn(II)2Cys6 transcription factor;colony morphology-related gene regulation by Ssn6	Ortholog(s) have role in filamentous growth of a population of unicellular organisms in response to biotic stimulus, positive regulation of filamentous growth of a population of unicellular organisms in response to biotic stimulus	filamentous growth of a population of unicellular organisms in response to biotic stimulus;positive regulation of filamentous growth of a population of unicellular organisms in response to biotic stimulus;regulation of transcription, DNA-templated	cellular_component	DNA binding transcription factor activity	C4_05700W_A
	A0A2H1A6I2	B9J08_000989	YDL144C		-0.077585	0.734148	unchange	0.118942	0.58094	unchange	0.312411	0.330127	unchange	-0.333796	-0.879072	-0.888798	0.00016927	unchange	down	down	-1.38134	7.04411e-09	down	Has domain(s) with predicted 2-dehydropantoate 2-reductase activity, NADP binding, coenzyme binding, oxidoreductase activity, oxidoreductase activity, acting on the CH-OH group of donors, NAD or NADP as acceptor activity	Has domain(s) with predicted 2-dehydropantoate 2-reductase activity, NADP binding, coenzyme binding, oxidoreductase activity, oxidoreductase activity, acting on the CH-OH group of donors, NAD or NADP as acceptor activity	oxidation-reduction process;pantothenate biosynthetic process	cytoplasm	2-dehydropantoate 2-reductase activity;NADP binding	C1_05990C_A
	A0A2H0ZVT6	B9J08_002529	BRG1		-1.70032	8.63312e-14	down	-2.24913	2.39803e-17	down				-0.405137	-0.446426	-0.156413	0.00728176	unchange	unchange	unchange	-1.37646	1.18793e-09	down	Transcription factor;recruits Hda1 to hypha-specific promoters;Tn mutation affects filamentation;Hap43-repressed;Spider and flow model biofilm induced;required for Spider biofilm formation;Bcr1-repressed in RPMI a/a biofilms	Ortholog(s) have sequence-specific DNA binding activity	cellular response to starvation;filamentous growth;filamentous growth of a population of unicellular organisms;filamentous growth of a population of unicellular organisms in response to biotic stimulus;filamentous growth of a population of unicellular organisms in response to starvation;pathogenesis;positive regulation of filamentous growth of a population of unicellular organisms;positive regula…	nuclear chromatin	sequence-specific DNA binding	C1_05140W_A
	A0A2H0ZN09	B9J08_003607	B9J08_003607		0.511552	0.00659138	unchange	0.413604	0.0262167	unchange				0.294738	0.298109	0.356472	0.133574	unchange	unchange	unchange	-1.37636	6.99258e-09	down		Protein of unknown function
	A0A2H0ZVE1	B9J08_002407	PRP38		-1.37568	7.07889e-06	down	-1.36879	6.17258e-06	down				0.275416	-0.82846	-0.71685	0.287689	unchange	unchange	unchange	-1.36175	0.00134741	down		Protein of unknown function
	A0A2H0ZYT7	B9J08_001552	B9J08_001552		-0.525006	0.00024193	unchange	-0.838239	1.12039e-07	down	0.21187	0.926131	unchange	0.64396	0.201022	0.225587	0.000595524	up	unchange	unchange	-1.36009	4.02366e-11	down	Protein of unknown function;mutants are viable;ortholog of S. cervisiae Art10, a protein of unknown function	Protein of unknown function	biological_process	cellular_component	molecular_function	C7_02630W_A
	A0A2H0ZM25	B9J08_002931	ZCF14		-0.350248	0.0184476	unchange	-0.491201	0.00113988	unchange				-0.701882	-0.616162	-0.671961	6.85183e-07	down	down	down	-1.35327	2.99182e-11	down	Putative Zn(II)2Cys6 transcription factor;caspofungin induced	Ortholog(s) have role in filamentous growth, growth of unicellular organism as a thread of attached cells, regulation of growth of unicellular organism as a thread of attached cells	filamentous growth;growth of unicellular organism as a thread of attached cells;regulation of growth of unicellular organism as a thread of attached cells;regulation of transcription, DNA-templated	nucleus	DNA binding transcription factor activity;RNA polymerase II transcription factor activity, sequence-specific DNA binding;zinc ion binding	C5_03320C_A
	A0A2H0ZDT5	B9J08_005490	HTZ1		-0.168948	0.523584	unchange	-0.784056	0.00261886	down				0.366155	0.39086	0.545662	0.075355	unchange	unchange	unchange	-1.35105	1.22653e-06	down	Protein of unknown function;Spider biofilm induced	Ortholog of C. albicans SC5314 : CR_04220C_A, C. dubliniensis CD36 : Cd36_29540, C. parapsilosis CDC317 : CPAR2_202120 and Candida tenuis NRRL Y-1498 : cten_CGOB_00275	biological_process	cellular_component	molecular_function	CR_04220C_A
	A0A2H1A7V7	B9J08_000420	GDS1		0.0671153	0.834979	unchange	-0.248201	0.399785	unchange				-0.447706	-1.37558	-0.827666	0.000124055	unchange	down	down	-1.34498	1.28472e-05	down	Putative mitochondrial protein;Hap43-repressed gene;Spider biofilm induced	Ortholog(s) have role in aerobic respiration	aerobic respiration	cellular_component	molecular_function	C5_01080C_A
	A0A2H1A333	B9J08_001468	B9J08_001468		0.251541	0.423685	unchange	-0.0344093	0.92251	unchange				0.439719	0.111335	0.0639067	0.779354	unchange	unchange	unchange	-1.33886	0.000263793	down		Protein of unknown function
	A0A2H0ZN91	B9J08_003702	CDG1		-1.16826	5.20968e-05	down	-1.14013	6.57272e-05	down	-0.340274	0.261987	unchange	1.27133	1.10577	1.15058	7.19432e-06	up	up	up	-1.33641	0.00147155	down	Putative cysteine dioxygenases;role in conversion of cysteine to sulfite;transcript regulated upon white-opaque switch;rat catheter, Spider and flow model biofilm induced	Ortholog(s) have role in L-cysteine catabolic process to pyruvate, using cysteine dioxygenase	L-cysteine catabolic process to pyruvate, using cysteine dioxygenase;oxidation-reduction process	cellular_component	cysteine dioxygenase activity;iron ion binding	CR_09180W_A
	A0A2H0ZY98	B9J08_001702	ACO2		-0.969998	2.59565e-08	down	-1.03862	5.06019e-09	down	-0.323999	0.0846925	unchange	-0.186396	-0.36865	-0.347033	0.0448817	unchange	unchange	unchange	-1.33455	3.97861e-11	down	Putative aconitate hydratase 2;induced in high iron;regulated by Gcn4;repressed by amino acid starvation (3-AT);protein levels decrease in stationary phase yeast;flow model and Spider biofilm repressed	Ortholog(s) have role in mitochondrial translation and cytoplasm, mitochondrion, nucleus localization	mitochondrial translation;tricarboxylic acid cycle	mitochondrion;nucleus	4 iron, 4 sulfur cluster binding;aconitate hydratase activity	CR_05790C_A
	A0A2H0ZHZ8	B9J08_004515	YNL035C		0.400728	0.00601507	unchange	0.436149	0.00280586	unchange				0.17436	-0.0374535	-0.223396	0.30604	unchange	unchange	unchange	-1.33434	6.38541e-11	down	Protein of unknown function;flow model biofilm induced;Spider biofilm induced	Ortholog of C. albicans SC5314 : C1_05440C_A, C. dubliniensis CD36 : Cd36_05170, C. parapsilosis CDC317 : CPAR2_107690, Debaryomyces hansenii CBS767 : DEHA2A02376g and Pichia stipitis Pignal : PICST_28394	biological_process	cellular_component	molecular_function	C1_05440C_A
	A0A2H0ZIS4	B9J08_004378	RHR2		-1.12415	7.25742e-09	down	-1.3432	9.47625e-11	down	-0.0780838	0.912289	unchange	-0.417835	0.242197	-0.182152	0.010037	unchange	unchange	unchange	-1.33433	6.00594e-10	down	Glycerol 3-phosphatase;roles in osmotic tolerance, glycerol accumulation in response to salt;Spider/flow model biofilm induced;regulated by macrophage, stress, yeast-hyphal switch, pheromone, Gcn4, Hog1, Nrg1, Tup1	Ortholog(s) have glycerol-1-phosphatase activity	cell-abiotic substrate adhesion;cellular response to osmotic stress;entry into host;glycerol biosynthetic process;glycerol metabolic process;pathogenesis;single-species biofilm formation on inanimate substrate	cytoplasm	glycerol-1-phosphatase activity;glycerol-3-phosphatase activity;phosphatase activity	C3_00320W_A
	A0A2H0ZZC8	B9J08_001756	LYS4		-0.955327	4.08207e-13	down	-0.781349	9.23752e-11	down	0.253991	0.351936	unchange	-0.299236	-0.756565	-0.728189	2.97285e-10	unchange	down	down	-1.32978	3.04151e-17	down	Homoaconitase;regulated by Gcn4, Gcn2;induced in response to amino acid starvation (3-AT);induced by human whole blood or PMNs;Hap43-repressed;flow model and Spider biofilm repressed	Ortholog(s) have role in lysine biosynthetic process, lysine biosynthetic process via aminoadipic acid and mitochondrion localization	lysine biosynthetic process;lysine biosynthetic process via aminoadipic acid	mitochondrion	4 iron, 4 sulfur cluster binding;homoaconitate hydratase activity	C4_04410C_A
	A0A2H0ZYX3	B9J08_001936	AMF1	MFS ammonium transporter	0.76156	1.71688e-05	up	0.893006	9.44481e-07	up				0.00395328	-0.21456	-0.00346819	0.560808	unchange	unchange	unchange	-1.32673	1.63033e-10	down	Protein similar to S. cerevisiae Yor378w;MFS family transporter;transposon mutation affects filamentous growth;null mutants are viable;fungal-specific (no human or murine homolog)	Ortholog(s) have ammonium transmembrane transporter activity	ammonium transport;cellular response to starvation;drug transport;filamentous growth;filamentous growth of a population of unicellular organisms in response to biotic stimulus;filamentous growth of a population of unicellular organisms in response to starvation;transmembrane transport	integral component of membrane;membrane;plasma membrane	ammonium transmembrane transporter activity;drug transmembrane transporter activity	C1_10710C_A
	A0A2H1A1Q5	B9J08_001362	AGP3	Amino acid transporter	-0.0889665	0.75762	unchange	-0.302552	0.25366	unchange				-0.559881	-1.08222	-0.792468	0.00183686	unchange	down	down	-1.32308	5.10241e-05	down	Putative serine transporter;possible role in assimilation of sulfur;F-12/CO2 early biofilm induced	Ortholog(s) have L-leucine transmembrane transporter activity, amino acid transmembrane transporter activity and role in amino acid transport, leucine import across plasma membrane, transmembrane transport	L-alpha-amino acid transmembrane transport;leucine import across plasma membrane;sulfur utilization	membrane	L-leucine transmembrane transporter activity;L-serine transmembrane transporter activity	C4_04840C_A
	A0A2H0ZGM8	B9J08_004525	GCY1		1.08465	4.19832e-05	up	1.12732	2.0317e-05	up				-0.286683	0.0521822	-0.0143178	0.868569	unchange	unchange	unchange	-1.32168	0.00155095	down	Aldo/keto reductase;mutation confers hypersensitivity to toxic ergosterol analog;farnesol-repressed;stationary phase enriched protein;flow model biofilm induced;Spider biofilm repressed	Has domain(s) with predicted oxidoreductase activity and role in oxidation-reduction process	arabinose catabolic process;cellular response to drug;cellular response to oxidative stress;D-xylose catabolic process;oxidation-reduction process		alditol:NADP+ 1-oxidoreductase activity;glycerol dehydrogenase [NAD(P)+] activity;mRNA binding	C3_07340W_A
		B9J08_004724	B9J08_004724		8.91025	8.18968e-13	up	8.86414	9.75799e-13	up				1.71047	1.46473	0.465565	0.131773	unchange	unchange	unchange	-1.31837	0.159328	unchange
	A0A2H0ZW28	B9J08_001985	B9J08_001985		-2.66719	2.16021e-11	down	-2.51769	6.86508e-11	down	-0.227031	0.871722	unchange	-1.81692	-1.40334	-2.32753	2.2897e-05	down	down	down	-1.31313	0.00210991	down	Protein of unknown function;expression downregulated in an ssr1 null mutant	Has domain(s) with predicted hydrolase activity, hydrolyzing O-glycosyl compounds activity and role in carbohydrate metabolic process	carbohydrate metabolic process	cellular_component	hydrolase activity, hydrolyzing O-glycosyl compounds	C3_01820W_A
	A0A2H1A224	B9J08_001470	FMP40		0.144312	0.740946	unchange	-0.209786	0.627953	unchange				-0.635021	-0.765906	-0.629386	0.0322119	down	down	down	-1.30356	0.000205072	down	Protein of unknown function;mRNA binds She3	Ortholog of C. albicans SC5314 : C1_11430W_A, C. dubliniensis CD36 : Cd36_10720, C. parapsilosis CDC317 : CPAR2_207970 and Candida tenuis NRRL Y-1498 : CANTEDRAFT_92640	biological_process	cellular_component	molecular_function	C1_11430W_A
	A0A2H0ZI18	B9J08_004870	CUP9		-0.153393	0.328721	unchange	-0.00663161	0.969277	unchange				-0.286337	-0.0796705	-0.0497381	0.391732	unchange	unchange	unchange	-1.3031	6.73207e-10	down	Transcription factor;represses SOK1 expression in response to farnesol inhibition;yeast-hypha switch repressed;ketoconazole-induced;Plc1-regulated;colony morphology-related Ssn6 regulation;Spider, flow model biofilm induced	Ortholog(s) have chromatin binding activity, role in filamentous growth and nuclear chromatin localization	filamentous growth;regulation of transcription, DNA-templated	nuclear chromatin	chromatin binding;DNA binding;DNA binding transcription factor activity;sequence-specific DNA binding	C7_02040C_A
	A0A2H0ZI55	B9J08_004156	LIP1.3		-1.29882	1.95827e-08	down	-1.4682	1.16269e-09	down				-0.339052	-0.501871	-0.537563	0.0276148	unchange	unchange	unchange	-1.30227	8.81186e-07	down	Secreted lipase, member of a lipase gene family whose members are expressed differentially in response to carbon source and during infection;may have a role in nutrition and/or in creating an acidic microenvironment	Has domain(s) with predicted triglyceride lipase activity and role in lipid catabolic process	lipid catabolic process	extracellular region	lipase activity;triglyceride lipase activity	C1_09580C_A
	A0A2H0ZWS1	B9J08_002226	CSO99		-1.06856	1.22227e-06	down	-1.13059	4.07883e-07	down	0.558345	0.203827	unchange	-0.312591	-0.670623	-0.489779	0.00961851	unchange	down	unchange	-1.29361	4.06844e-07	down	Protein of unknown function;Hap43-repressed gene;protein not conserved in S. cerevisiae	Ortholog of C. albicans SC5314 : C4_06510C_A/CSO99, C. dubliniensis CD36 : Cd36_46000, C. parapsilosis CDC317 : CPAR2_501000 and Candida tenuis NRRL Y-1498 : CANTEDRAFT_97291	biological_process	cellular_component	molecular_function	C4_06510C_A
	A0A2H0ZF98	B9J08_005437	PRY2		0.370776	0.0509286	unchange	0.244307	0.199516	unchange	-1.71353	0.00156109	down	-0.102584	-0.2041	-0.0730967	0.713526	unchange	unchange	unchange	-1.28519	1.67286e-08	down	Pry family pathogenesis-related protein;oral infection upregulated gene;mutant has reduced capacity to damage oral epithelial cells	Ortholog of Candida lusitaniae ATCC 42720 : CLUG_05687	biological_process	cellular_component	molecular_function	C1_07040C_A
	A0A2H0ZBX4	B9J08_005554	RTA2		-1.76558	2.47705e-14	down	-1.90255	2.28807e-15	down				-1.65718	-1.48144	-1.26146	8.55548e-16	down	down	down	-1.278	1.69511e-10	down	Flippase involved in sphingolipid long chain base release;mediates calcineurin-dependent ER stress response and resistance to azoles;Plc1p, Ca2+, calcineurin-regulated;	Has domain(s) with predicted role in response to stress and integral component of membrane localization	cellular response to drug;lipid translocation;phospholipid translocation;response to stress;sphingoid long-chain base transport;sphingoid metabolic process	endoplasmic reticulum;integral component of membrane;membrane raft;plasma membrane	phospholipid-translocating ATPase activity	C2_06470W_A
	A0A2H0ZNJ6	B9J08_003830	PTR22.2	Dipeptide transporter	1.02529	1.18201e-09	up	0.56049	0.000100239	unchange	0.274862	0.160871	unchange	0.20783	0.0368995	0.11752	0.429087	unchange	unchange	unchange	-1.2765	7.21516e-12	down	Oligopeptide transporter involved in uptake of di-/tripeptides;regulated by Stp2 and Stp3;transcript induced upon phagocytosis by macrophage;repressed by Rim101 at pH 8;flow model biofilm induced	Has domain(s) with predicted transmembrane transporter activity, role in transmembrane transport and membrane localization	dipeptide transmembrane transport;dipeptide transport;tripeptide transport	cell division site;plasma membrane of cell tip	dipeptide transmembrane transporter activity;tripeptide transmembrane transporter activity	C3_03800W_A
	A0A2H0ZWS0	B9J08_002227	XUT1.1	Nucleobase transporter	-1.32849	1.88101e-07	down	-1.21065	9.41281e-07	down				-0.753011	-1.02698	-1.05766	0.000253804	down	down	down	-1.26826	8.87071e-05	down	Putative high-affinity, high-capacity xanthine-uric acid/H+ symporter;similar to A. nidulans UapA;member of the Nucleobase-Ascorbate Transporter/Nucleobase-Cation Symporter (NAT/NCS2) family;rat catheter biofilm induced	Ortholog(s) have purine nucleobase transmembrane transporter activity, role in purine nucleobase transport and fungal-type vacuole, plasma membrane localization	nucleobase transport;transmembrane transport;urate transport;xanthine transport	fungal-type vacuole;plasma membrane	nucleobase:cation symporter activity;purine nucleobase binding;urate transmembrane transporter activity;xanthine transmembrane transporter activity	C4_06530C_A
	A0A2H0ZYW1	B9J08_001920	STB5		0.3797	0.00748629	unchange	0.689017	5.93626e-06	up				0.114101	-0.24567	-0.288355	0.261601	unchange	unchange	unchange	-1.26522	1.2449e-09	down	Putative transcription factor with zinc cluster DNA-binding motif;hyperactive mutation causes YOR1 overexpression and resistance to beauvericin;Hap43p-repressed gene	Has domain(s) with predicted DNA binding, DNA-binding transcription factor activity, RNA polymerase II-specific, zinc ion binding activity and role in regulation of transcription, DNA-templated, transcription, DNA-templated	filamentous growth of a population of unicellular organisms in response to biotic stimulus;negative regulation of cellular response to drug;negative regulation of transcription by RNA polymerase II;regulation of filamentous growth of a population of unicellular organisms in response to biotic stimulus;regulation of transcription from RNA polymerase II promoter in response to oxidative stress;regu…	nucleus	DNA binding;DNA binding transcription factor activity;RNA polymerase II transcription factor activity, sequence-specific DNA binding;zinc ion binding	C1_01200W_A
	A0A2H0ZVV7	B9J08_002541	TOS4		1.09328	1.36717e-09	up	1.15728	3.05581e-10	up				-0.1252	0.061525	-0.06815	0.699688	unchange	unchange	unchange	-1.26316	6.38541e-11	down	Protein of unknown function;mRNA binds to She3;Hap43 repressed gene;Spider biofilm induced	Ortholog of C. albicans SC5314 : C1_05900W_A, C. dubliniensis CD36 : Cd36_05560, C. parapsilosis CDC317 : CPAR2_107320 and Candida tenuis NRRL Y-1498 : CANTEDRAFT_116390	biological_process	cellular_component	molecular_function	C1_05900W_A
	A0A2H0ZIT4	B9J08_004387	B9J08_004387		-1.05757	0.000213525	down	-0.400329	0.127107	unchange				-0.75028	-1.68169	-1.7835	1.2206e-06	down	down	down	-1.26226	6.63182e-05	down		Protein of unknown function
	A0A2H0ZNZ5	B9J08_003955	STP1.1		-0.0708363	0.6441	unchange	-0.0198481	0.903019	unchange				-0.213061	-0.620135	-0.553937	0.000816232	unchange	down	unchange	-1.25907	5.60861e-10	down	Transcription factor;regulates SAP2, OPT1 expression and thereby protein catabolism for nitrogen source;activated via amino-acid-induced proteolytic processing;macrophage/pseudohyphal-repressed;Spider biofilm repressed	Ortholog(s) have DNA-binding transcription factor activity	cellular response to drug;filamentous growth of a population of unicellular organisms;positive regulation of protein catabolic process;positive regulation of pseudohyphal growth by positive regulation of transcription from RNA polymerase II promoter;positive regulation of transcription by RNA polymerase II;regulation of pseudohyphal growth	cytoplasm;nucleus	DNA binding transcription factor activity;nucleic acid binding;zinc ion binding	C3_04580C_A
	A0A2H0ZLE5	B9J08_003038	YIL024C		0.715236	2.61885e-08	up	0.395548	0.000472923	unchange	-0.890333	0.012682	down	-0.315393	-0.181526	-0.258802	0.00641492	unchange	unchange	unchange	-1.25701	9.00053e-15	down	Protein of unknown function;regulated by Nrg1, Tup1;Spider and flow model biofilm induced	Ortholog of S. cerevisiae : YIL024C, C. albicans SC5314 : C1_01930W_A, C. dubliniensis CD36 : Cd36_01770, C. parapsilosis CDC317 : CPAR2_108280 and Candida tenuis NRRL Y-1498 : CANTEDRAFT_115382	biological_process	cellular_component	molecular_function	C1_01930W_A
	A0A2H0ZI86	B9J08_004194	B9J08_004194		-0.903542	0.227748	unchange	-0.444911	0.533122	unchange				-1.59192	-1.45866	-0.651276	0.135144	unchange	unchange	unchange	-1.25609	0.0461784	down		Protein of unknown function
	A0A2H1A1S8	B9J08_001382	YHR138C		0.822667	3.63469e-05	up	0.238861	0.206101	unchange	0.511442	0.343876	unchange	0.0893772	0.335742	-0.303354	0.0201628	unchange	unchange	unchange	-1.25173	2.35739e-08	down	Putative protease B inhibitor;hyphal-induced expression;Cyr1p- and Ras1p-repressed	Ortholog(s) have endopeptidase inhibitor activity and role in vacuole fusion, non-autophagic	negative regulation of catalytic activity;vacuole fusion, non-autophagic	cellular_component	endopeptidase inhibitor activity;identical protein binding;serine-type endopeptidase activity	C4_02340W_A
	A0A2H1A0E3	B9J08_002173	ENA2.1	Sodium transporter	-1.24019	7.04081e-08	down	-1.40303	4.43627e-09	down	-2.49773	5.82851e-05	down	-0.464737	-0.105337	-0.438988	0.0576988	unchange	unchange	unchange	-1.24866	1.79021e-05	down	Putative sodium transporter;induced by ciclopirox olamine;alkaline induced by Rim101;repressed by high-level peroxide stress;induced in oral candidiasis clinical isolates;possibly essential gene;rat catheter and Spider biofilm induced	Ortholog(s) have calcium transmembrane transporter activity, phosphorylative mechanism, ion transmembrane transporter activity, phosphorylative mechanism and potassium transmembrane transporter activity, more	calcium ion transmembrane transport;hyphal growth;potassium ion export across plasma membrane;sequestering of calcium ion;sodium ion transport	fungal-type vacuole;integral component of membrane;plasma membrane	calcium-transporting ATPase activity;metal ion binding;nucleotide binding;potassium-transporting ATPase activity;sodium-exporting ATPase activity, phosphorylative mechanism	C1_00390W_A
	A0A2H0ZLE8	B9J08_003025	REC8		-0.0437149	0.815349	unchange	-0.278733	0.0948029	unchange				0.180894	0.0213428	0.370469	0.114714	unchange	unchange	unchange	-1.24153	1.4009e-08	down	Ortholog of C. dubliniensis CD36 : Cd36_23530, C. parapsilosis CDC317 : CPAR2_406140, C. auris B8441 : B9J08_003025 and Candida tenuis NRRL Y-1498 : CANTEDRAFT_116829	Ortholog of C. albicans SC5314 : C2_09420W_A, C. dubliniensis CD36 : Cd36_23530, C. parapsilosis CDC317 : CPAR2_406140 and Candida tenuis NRRL Y-1498 : CANTEDRAFT_116829	biological_process	cellular_component	molecular_function	C2_09420W_A
	A0A2H0ZMQ5	B9J08_003517	CAR2		-0.232989	0.221241	unchange	-0.142889	0.461317	unchange	0.419658	0.0143933	unchange	0.48172	0.557764	0.510118	0.0018751	unchange	unchange	unchange	-1.23102	4.57417e-08	down	Ornithine aminotransferase;arginine metabolism;alkaline induced;mutant sensitivite to toxic ergosterol analog, to amphotericin B;exponential and stationary phase yeast;flow model biofilm induced;rat catheter, Spider biofilm repressed	Ortholog(s) have ornithine-oxo-acid transaminase activity, role in arginine catabolic process to proline via ornithine, cellular response to drug, ornithine metabolic process and cytosol, intracellular localization	arginine catabolic process to proline via ornithine;cellular response to drug;ornithine metabolic process	cytosol	ornithine-oxo-acid transaminase activity;pyridoxal phosphate binding	C4_00160C_A
	A0A2H1A5Y1	B9J08_000791	ZCF29.2		0.614005	0.000410818	up	0.224996	0.183863	unchange				-0.705029	-0.408632	-0.660651	0.000128699	down	unchange	down	-1.23061	1.39252e-08	down	Zn(II)2Cys6 transcription factor;mutants sensitive to caffeine, menadione, beauvericin;resistant to fenpropimorph;Hap43-repressed;mutants have decreased CFU in mouse kidneys and defects in filamentous growth;Spider biofilm induced	Has domain(s) with predicted DNA-binding transcription factor activity, RNA polymerase II-specific, zinc ion binding activity, role in regulation of transcription, DNA-templated and nucleus localization	cellular response to drug;cellular response to oxidative stress;filamentous growth;filamentous growth of a population of unicellular organisms in response to biotic stimulus;growth of symbiont in host;positive regulation of filamentous growth of a population of unicellular organisms in response to biotic stimulus;regulation of transcription, DNA-templated;transcription, DNA-templated	nucleus	DNA binding;RNA polymerase II transcription factor activity, sequence-specific DNA binding;zinc ion binding	C7_03220C_A
	A0A2H0ZVZ2	B9J08_002579	ERJ5		-0.636193	0.0601671	unchange	-0.894709	0.00909263	down				0.48734	-0.155511	-0.558246	0.20457	unchange	unchange	unchange	-1.22977	6.97934e-05	down		Protein of unknown function
	A0A2H0ZIR8	B9J08_004365	SFC1	Mitochondrial succinate-fumarate transporter	-1.46287	7.08732e-11	down	-1.36151	4.07432e-10	down	-0.0469006	0.90619	unchange	-0.428728	-0.557636	-0.574916	0.00332717	unchange	unchange	unchange	-1.22877	1.5149e-07	down	Putative succinate-fumarate transporter;involved in repression of growth on sorbose;alkaline induced;rat catheter biofilm induced;Spider biofilm induced	Ortholog(s) have succinate:fumarate antiporter activity, role in acetate catabolic process, carbon utilization, fatty acid catabolic process, fumarate transport, succinate transport and mitochondrion, plasma membrane localization	acetate catabolic process;carbon utilization;fatty acid catabolic process;fumarate transport;succinate transport;transmembrane transport	mitochondrion;plasma membrane	succinate:fumarate antiporter activity	C5_04440C_A
	A0A2H0ZV22	B9J08_002304	B9J08_002304		-0.440803	0.0196277	unchange	-0.643524	0.000858333	down	-0.12938	0.730603	unchange	-0.208111	-0.447792	-0.0228132	0.0636761	unchange	unchange	unchange	-1.22363	9.99139e-08	down	Protein with a regulator of G-protein signaling domain;Plc1-regulated;Spider biofilm induced;rat catheter biofilm repressed	Has domain(s) with predicted role in termination of G protein-coupled receptor signaling pathway	termination of G-protein coupled receptor signaling pathway	cellular_component	molecular_function	C1_09320C_A
	A0A2H0ZLC3	B9J08_003016	BMT8.2		0.704911	6.13811e-06	up	-0.056472	0.714444	unchange	-0.467315	0.0338708	unchange	0.310369	-0.0551261	0.0305574	0.201025	unchange	unchange	unchange	-1.22345	5.34566e-11	down	Putative beta-mannosyltransferase, member of a 9-gene family including characterized BMT genes with roles in beta-1,2-mannosylation of cell wall phosphopeptidomannan;transposon insertion in promoter region causes decreased colony wrinkling	Has domain(s) with predicted mannosyltransferase activity	filamentous growth	cellular_component	mannosyltransferase activity	C2_03600W_A
	A0A2H0ZK72	B9J08_004450	THI13		0.687093	0.0303542	up	0.257371	0.436957	unchange				0.28619	0.346157	-0.196776	0.645549	unchange	unchange	unchange	-1.22165	0.00947005	down	Thiamin pyrimidine synthase;synthesis of the thiamine precursor hydroxymethylpyrimidine phosphate;single-turnover enzyme that provides histidine for HMP-P formation;induced by nitric oxide independent of Yhb1;Spider biofilm induced	Ortholog(s) have role in thiamine biosynthetic process	hyphal growth;thiamine biosynthetic process	cellular_component	thiamine pyrophosphate binding	CR_09290W_A
	A0A2H0ZDL1	B9J08_005420	B9J08_005420		-0.00477767	0.993138	unchange	-0.198724	0.647793	unchange				0.107091	-0.631948	-0.754936	0.852877	unchange	unchange	unchange	-1.22163	0.0867186	unchange		Protein of unknown function
	A0A2H0ZV08	B9J08_002280	GAP4		0.50785	9.61908e-05	unchange	1.09657	1.14898e-11	up	0.155296	0.459808	unchange	0.213059	-0.0996308	0.15533	0.082644	unchange	unchange	unchange	-1.2176	7.05733e-13	down	High-affinity S-adenosylmethionine permease;required for SAM-induced morphogenesis;hyphal induced;regulated by Hap43, Gcn2 and Gcn4;colony morphology-related gene regulation by Ssnp	Ortholog(s) have amino acid transmembrane transporter activity, role in S-adenosyl-L-methionine transport, amino acid transmembrane transport and plasma membrane localization	amino acid transmembrane transport;S-adenosyl-L-methionine transport	integral component of membrane;plasma membrane	amino acid transmembrane transporter activity	C1_07120W_A
	A0A2H0ZPG5	B9J08_002004	HDA2		0.0220497	0.909043	unchange	0.0594489	0.732826	unchange	-0.0668311	0.742507	unchange	-0.0415591	0.1443	0.171439	0.771984	unchange	unchange	unchange	-1.21706	6.59838e-09	down	Ortholog(s) have DNA binding, chromatin binding, histone deacetylase activity	Ortholog(s) have DNA binding, chromatin binding, histone deacetylase activity	filamentous growth of a population of unicellular organisms;gene silencing by RNA;gene silencing involved in chronological cell aging;histone deacetylation;negative regulation of transcription by RNA polymerase II	cytosol;HDA1 complex	chromatin binding;DNA binding;histone deacetylase activity	C3_03670W_A
	A0A2H0ZVD7	B9J08_002334	LSM6		-0.257051	0.0222951	unchange	-0.22927	0.039663	unchange	0.0442454	0.938546	unchange	-0.247921	-0.0605414	-0.105109	0.149862	unchange	unchange	unchange	-1.21575	2.41909e-14	down	Protein of unknown function;expression regulated by white-opaque switch;repressed by alpha pheromone in SpiderM medium;Spider biofilm induced	Ortholog of C. albicans SC5314 : C2_06990W_A, C. dubliniensis CD36 : Cd36_21280, C. parapsilosis CDC317 : CPAR2_406680, Debaryomyces hansenii CBS767 : DEHA2D07612g and Pichia stipitis Pignal : PICST_62360	biological_process	cellular_component	molecular_function	C2_06990W_A
	A0A2H0ZE90	B9J08_005322	B9J08_005322	MFS folate/heme transporter	-0.298597	0.072331	unchange	-0.584057	0.000617667	down	-0.800577	0.346743	unchange	-0.326211	-0.300919	-0.0651438	0.172546	unchange	unchange	unchange	-1.21488	2.42521e-08	down	Predicted MFS membrane transporter;member of the proton coupled folate transporter/heme carrier protein family;virulence-group-correlated expression;Spider biofilm induced	Has domain(s) with predicted role in transmembrane transport and integral component of plasma membrane localization	folic acid transport;transmembrane transport	integral component of membrane;membrane	folic acid transmembrane transporter activity	C3_05380W_A
	A0A2H0ZGL4	B9J08_004476	PGA31.2	Cell wall protein	4.06672	1.58351e-18	up	4.73561	2.64559e-20	up	3.17197	0.00666479	up	3.1598	3.60609	3.04704	7.35047e-21	up	up	up	-1.21317	1.05835e-05	down	Cell wall protein;putative GPI anchor;expression regulated upon white-opaque switch;induced by Congo Red and cell wall regeneration;Bcr1-repressed in RPMI a/a biofilms	Protein of unknown function	cellular response to drug;fungal-type cell wall organization	cell surface;yeast-form cell wall	molecular_function	C4_04080C_A
	A0A2H1A8T9	B9J08_000350	B9J08_000350		0.727717	5.59798e-05	up	0.630821	0.000342168	up	-0.0200437	0.906661	unchange	0.389541	-0.121181	-0.379211	0.0793988	unchange	unchange	unchange	-1.21259	1.36821e-07	down	Ortholog of C. dubliniensis CD36 : Cd36_60350, C. parapsilosis CDC317 : CPAR2_603550, C. auris B8441 : B9J08_000521 and Candida tenuis NRRL Y-1498 : CANTEDRAFT_114325	Has domain(s) with predicted oxidoreductase activity	biological_process	cellular_component	molecular_function	C6_00400C_A
	A0A2H0ZIM7	B9J08_004292	CAR1		-0.846234	0.000538267	down	-0.490804	0.0369284	unchange	0.623938	0.00960193	up	-0.299491	-0.115015	-0.130496	0.63565	unchange	unchange	unchange	-1.21127	7.18119e-06	down	Arginase;arginine catabolism;transcript regulated by Nrg1, Mig1, Tup1;colony morphology-related regulation by Ssn6;alkaline induced;protein decreased in stationary phase;sumoylation target;flow model biofilm induced	Ortholog(s) have arginase activity, manganese ion binding, ornithine carbamoyltransferase inhibitor activity, zinc ion binding activity	arginine catabolic process to ornithine;arginine catabolic process to proline via ornithine;hyphal growth;regulation of ornithine metabolic process	cytosol	arginase activity;manganese ion binding;ornithine carbamoyltransferase inhibitor activity;zinc ion binding	C5_04490C_A
	A0A2H0ZDL4	B9J08_005421	SAP3		0.0664897	0.736076	unchange	0.0958208	0.612318	unchange				0.0330734	-0.447003	-0.0347717	0.107286	unchange	unchange	unchange	-1.20452	1.04379e-07	down	Secreted aspartyl proteinase, acts in utilization of protein as nitrogen source;assessment of virulence role complicated by URA3 effects;regulated by growth phase;produced by opaque phase cells;alpha-pheromone repressed	Has domain(s) with predicted aspartic-type endopeptidase activity and role in proteolysis	adhesion of symbiont to host;induction by symbiont of defense-related host calcium ion flux;nitrogen compound metabolic process;pathogenesis;protein catabolic process;protein metabolic process;proteolysis;signal peptide processing	extracellular region	aspartic-type endopeptidase activity	C3_05230W_A
	A0A2H0ZDQ0	B9J08_005428	MCY1		-0.00285206	0.988357	unchange	-0.460981	0.00212112	unchange	-0.223526	0.186763	unchange	-0.484694	-0.302749	-0.289039	0.00381112	unchange	unchange	unchange	-1.20199	2.58603e-10	down	Protein similar to Aspergillus CYSK O-acetylserine sulfhydrylase, suggesting that C. albicans uses an O-acetyl-serine (OAS) pathway of sulfur assimilation;upregulated in biofilm;protein level decreases in stationary phase cultures	Ortholog(s) have cysteine synthase activity and role in cellular amino acid biosynthetic process, cysteine biosynthetic process from serine	cysteine biosynthetic process from serine	mitochondrion	cysteine synthase activity	C7_04210C_A
	A0A2H0ZYK3	B9J08_001831	B9J08_001831		-0.295159	0.0588822	unchange	-0.517116	0.00115254	unchange	-0.52518	0.0550778	unchange	-0.0984937	-0.150297	-0.276238	0.347371	unchange	unchange	unchange	-1.20168	5.04051e-10	down	Protein of unknown function;induced in high iron;repressed in core caspofungin response;ketoconazole-repressed;colony morphology-related gene regulation by Ssn6;possibly subject to Kex2 processing	Ortholog of C. albicans SC5314 : C1_05950C_A, C. dubliniensis CD36 : Cd36_05610, C. parapsilosis CDC317 : CPAR2_103700 and Candida tenuis NRRL Y-1498 : CANTEDRAFT_95139	biological_process	cellular_component	molecular_function	C1_05950C_A
	A0A2H0ZI39	B9J08_004890	B9J08_004890		0.603318	6.4641e-06	up	0.488356	0.000143387	unchange				0.103695	0.0341653	0.112039	0.761315	unchange	unchange	unchange	-1.1956	8.81948e-12	down	Has domain(s) with predicted amidase activity, carbon-nitrogen ligase activity, with glutamine as amido-N-donor activity	Has domain(s) with predicted amidase activity, carbon-nitrogen ligase activity, with glutamine as amido-N-donor activity	biological_process	cellular_component	amidase activity;carbon-nitrogen ligase activity, with glutamine as amido-N-donor	C6_02660C_A
	A0A2H0ZK43	B9J08_004420	KEL1		0.215288	0.119511	unchange	-0.135947	0.33672	unchange	0.501688	0.205626	unchange	-0.254482	-0.184421	0.0672972	0.112307	unchange	unchange	unchange	-1.19284	2.47616e-10	down	Has domain(s) with predicted ATP binding activity	Has domain(s) with predicted ATP binding activity	biological_process	cellular_component	ATP binding	C4_00710W_A
	A0A2H1A1R1	B9J08_001371	LYS143		-1.69116	3.82542e-12	down	-2.03306	2.15381e-14	down				0.0503067	-0.212096	-0.266666	0.55074	unchange	unchange	unchange	-1.18776	1.01982e-06	down	Zn(II)2Cys6 transcription factor;ortholog of S. cerevisiae Lys14 involved in the regulation of lysine biosynthesis genes	Ortholog(s) have RNA polymerase II cis-regulatory region sequence-specific DNA binding activity	positive regulation of lysine biosynthetic process via alpha-aminoadipate and saccharopine;positive regulation of transcription by RNA polymerase II;regulation of transcription, DNA-templated	nucleus	DNA binding transcription factor activity;RNA polymerase II proximal promoter sequence-specific DNA binding;RNA polymerase II transcription factor activity, sequence-specific DNA binding;zinc ion binding	C1_09180W_A
	A0A2H0ZV86	B9J08_002326	YOX1		-0.230654	0.25074	unchange	0.368	0.0550341	unchange				0.376265	0.313614	0.482868	0.0231963	unchange	unchange	unchange	-1.18748	8.33716e-08	down	Putative homeodomain-containing transcription factor;transcriptional repressor;periodic mRNA expression, peak at cell-cycle G1/S phase	Ortholog(s) have RNA polymerase II regulatory region sequence-specific DNA binding activity, role in negative regulation of transcription involved in G1/S transition of mitotic cell cycle and nuclear chromatin, nucleus localization	negative regulation of transcription involved in G1/S transition of mitotic cell cycle	nuclear chromatin	DNA binding transcription factor activity;RNA polymerase II regulatory region sequence-specific DNA binding	C7_00970C_A
	A0A2H1A269	B9J08_001525	ALK8		-0.710712	0.0406474	down	-1.074	0.00289047	down				-1.70239	-1.47587	-2.50095	0.00691832	down	down	down	-1.18655	0.0755724	unchange	Alkane-inducible cytochrome P450;catalyzes hydroxylation of lauric acid to hydroxylauric acid;overproduction causes fluconazole resistance in WT and causes multidrug resistance in a cdr1 cdr2 double mutant;rat catheter biofilm repressed	Has domain(s) with predicted electron transfer activity, heme binding, iron ion binding, oxidoreductase activity, acting on paired donors, with incorporation or reduction of molecular oxygen activity and role in oxidation-reduction process	fatty acid omega-oxidation;lauric acid metabolic process	integral component of endoplasmic reticulum membrane	alkane 1-monooxygenase activity;electron transfer activity;heme binding;iron ion binding;oxidoreductase activity, acting on paired donors, with incorporation or reduction of molecular oxygen, reduced flavin or flavoprotein as one donor, and incorporation of one atom of oxygen;oxygen binding	CR_07130C_A
	A0A2H0ZMV5	B9J08_003259	SPP382		0.127971	0.261248	unchange	0.175789	0.113001	unchange				0.217793	0.237114	0.0841253	0.0534933	unchange	unchange	unchange	-1.18569	3.27936e-14	down	Ortholog(s) have RNA helicase activity and role in generation of catalytic spliceosome for first transesterification step, spliceosomal complex disassembly	Ortholog(s) have RNA helicase activity, role in generation of catalytic spliceosome for first transesterification step, spliceosomal complex disassembly and U2-type post-mRNA release spliceosomal complex, spliceosomal complex localization	generation of catalytic spliceosome for first transesterification step;spliceosomal complex disassembly	U2-type post-mRNA release spliceosomal complex	ATP-dependent RNA helicase activity;nucleic acid binding	C1_02900C_A
	A0A2H0ZBV6	B9J08_005580	ALD6		-0.668678	0.000482087	down	-0.11964	0.536665	unchange	0.168906	0.291127	unchange	-0.244757	-0.300997	-0.103456	0.240303	unchange	unchange	unchange	-1.18471	6.77293e-08	down	Putative aldehyde dehydrogenase;stationary phase enriched protein;expression regulated upon white-opaque switch;rat catheter biofilm induced;rat catheter and Spider biofilm induced	Has domain(s) with predicted methylmalonate-semialdehyde dehydrogenase (acylating) activity, oxidoreductase activity, oxidoreductase activity, acting on the aldehyde or oxo group of donors, NAD or NADP as acceptor activity	oxidation-reduction process	mitochondrion	methylmalonate-semialdehyde dehydrogenase (acylating) activity	C4_05130C_A
	A0A2H1A7E7	B9J08_000249	YIL067C		0.674012	0.153171	unchange	0.958455	0.0319353	up				1.12687	-0.229769	-0.234386	0.16855	unchange	unchange	unchange	-1.17451	0.119113	unchange	Ortholog of C. dubliniensis CD36 : Cd36_86960, C. parapsilosis CDC317 : CPAR2_808800, C. auris B8441 : B9J08_004750 and Candida tenuis NRRL Y-1498 : CANTEDRAFT_113621	Protein of unknown function	biological_process	cellular_component	molecular_function	C3_07030C_A
	A0A2H1A7E2	B9J08_001012	YOR338W		-0.370811	0.167316	unchange	-0.86734	0.00139003	down				-1.65541	-1.61188	-1.70954	1.16476e-07	down	down	down	-1.17426	0.00164481	down	Putative protein of unknown function;Plc1-regulated;transcript induced by Mnl1 under weak acid stress;flow model, rat catheter, Spider biofilm induced	Ortholog of S. cerevisiae : YOR338W, C. albicans SC5314 : C2_09880C_A, C. glabrata CBS138 : CAGL0E05456g, C. dubliniensis CD36 : Cd36_23960 and C. parapsilosis CDC317 : CPAR2_407140	biological_process	cellular_component	DNA binding	C2_09880C_A
	A0A2H0ZM53	B9J08_003306	TDH3		0.463203	0.0441046	unchange	0.482353	0.0345902	unchange	-0.86442	0.0069854	down	0.285717	1.31787	0.307463	7.55856e-06	unchange	up	unchange	-1.17411	4.01141e-06	down	NAD-linked glyceraldehyde-3-phosphate dehydrogenase;binds fibronectin, laminin;at cell surface;antigenic in infection;farnesol-repressed;stationary phase-enriched;GlcNAc-induced;flow model biofilm induced;Spider biofilm repressed	Has domain(s) with predicted NAD binding, NADP binding, oxidoreductase activity, acting on the aldehyde or oxo group of donors, NAD or NADP as acceptor activity and role in glucose metabolic process, oxidation-reduction process	adhesion of symbiont to host;apoptotic process;cell-matrix adhesion;glucose metabolic process;glycolytic process;heme transport;induction by symbiont of host defense response;interaction with host;oxidation-reduction process;reactive oxygen species metabolic process	cell surface;cytoplasm;cytosol;fungal-type cell wall;glyoxysome;hyphal cell wall;lipid droplet;mitochondrion;plasma membrane;yeast-form cell wall	extracellular matrix binding;fibronectin binding;glyceraldehyde-3-phosphate dehydrogenase (NAD+) (phosphorylating) activity;laminin binding;NAD binding;NADP binding;protein binding;RNA binding	C3_06870W_A
	A0A2H0ZS62	B9J08_003099	THI4		1.29963	0.000787437	up	0.567544	0.129315	unchange				-1.22884	-0.768733	-1.57161	0.00019727	down	down	down	-1.16925	0.00717431	down	Thiamine biosynthetic enzyme precursor;repressed during the mating process;stationary phase enriched protein;Spider biofilm induced	Ortholog(s) have ferrous iron binding activity, role in mitochondrial genome maintenance, thiamine biosynthetic process, thiazole biosynthetic process and cytosol localization	mitochondrial genome maintenance;thiamine biosynthetic process;thiazole biosynthetic process	cytosol;mitochondrion	ferrous iron binding	C3_05130C_A
	A0A2H1A6P9	B9J08_000001	B9J08_000001		-1.39912	1.73734e-05	down	-1.37051	1.93773e-05	down				-0.994421	-1.59783	-1.52509	0.00111191	down	down	down	-1.16652	0.00543108	down		Protein of unknown function
	A0A2H0ZDZ1	B9J08_005522	RSN1		-0.117169	0.428373	unchange	-0.0532434	0.726599	unchange	-0.135654	0.630494	unchange	-0.124627	-0.304606	-0.113493	0.16529	unchange	unchange	unchange	-1.16047	1.32227e-10	down	Putative membrane protein;induced by alpha pheromone in SpiderM medium;Hap4-induced gene;Spider biofilm induced	Ortholog(s) have role in Golgi to plasma membrane transport and membrane localization	Golgi to plasma membrane transport	membrane	molecular_function	C1_09430W_A
	A0A2H0ZK66	B9J08_002624	B9J08_002624		-0.627851	0.0028413	down	-0.189153	0.37225	unchange				0.714553	1.00533	0.882587	7.29992e-06	up	up	up	-1.15492	0.00109026	down		Protein of unknown function
	A0A2H1A5U7	B9J08_000740	GDH3		-2.27975	7.00287e-12	down	-3.04566	2.74345e-15	down	0.00211653	0.993	unchange	0.652757	0.410106	0.497834	0.0124137	up	unchange	unchange	-1.14884	2.1909e-05	down	NADP-glutamate dehydrogenase;Nrg1, Plc1 regulated;hypha, hypoxia, Efg1-repressed;Rim101-induced at pH 8;GlcNAc, ciclopirox, ketoconazole induced;exp and stationary phase protein;Spider biofilm repressed;rat catheter biofilm induced	Ortholog(s) have glutamate dehydrogenase (NADP+) activity, role in ammonia assimilation cycle, glutamate biosynthetic process, invasive filamentous growth and cytosol, extracellular region, intracellular, nucleus localization	ammonia assimilation cycle;glutamate biosynthetic process;invasive filamentous growth;oxidation-reduction process	cytosol;extracellular region;nucleus	glutamate dehydrogenase (NADP+) activity	C4_06120W_A
	A0A2H0ZQ75	B9J08_001830	PGA45		-1.03431	3.39497e-05	down	-1.4708	7.07918e-08	down				-0.285789	-0.247696	-0.225001	0.431031	unchange	unchange	unchange	-1.14305	4.99409e-06	down	Putative GPI-anchored cell wall protein;repressed in core caspofungin response;Hog1-induced;regulated by Ssn6;Mob2-dependent hyphal regulation;flow model biofilm induced	Ortholog(s) have cell surface, extracellular region, yeast-form cell wall localization	biological_process	cell surface;extracellular region;yeast-form cell wall	molecular_function	C1_05960W_A
	A0A2H0ZJJ9	B9J08_004254	STE11		0.484011	0.0136789	unchange	0.695251	0.000490456	up				-1.89003	-0.997947	-1.31311	3.8424e-12	down	down	down	-1.14085	1.51139e-06	down		Protein of unknown function
	A0A2H0ZIN4	B9J08_004639	KNS1		0.151249	0.219907	unchange	0.0883943	0.483228	unchange				0.657985	0.374534	0.285253	6.54631e-06	up	unchange	unchange	-1.13855	3.84624e-11	down	Protein kinase involved in negative regulation of PolIII transcription;effector kinase of the TOR signaling pathway, phosphorylates Rpc53p to regulate ribosome and tRNA biosynthesis;Spider and flow model biofilm induced	Ortholog(s) have protein serine/threonine kinase activity, protein tyrosine kinase activity	negative regulation of transcription by RNA polymerase III;peptidyl-serine phosphorylation;protein autophosphorylation	cytoplasm;nucleus	ATP binding;protein serine/threonine kinase activity;protein tyrosine kinase activity	C1_13470W_A
	A0A2H1A0Y2	B9J08_001074	VTC1		1.04227	0.0721176	unchange	1.46237	0.00775483	up				-1.09916	0.0976957	0.445787	0.641471	unchange	unchange	unchange	-1.13648	0.126169	unchange		Protein of unknown function
	A0A2H0ZZI4	B9J08_001294	DUR1,2		0.618847	0.00962783	up	0.508486	0.0321038	unchange				-0.231076	-0.405669	-0.228238	0.29641	unchange	unchange	unchange	-1.13084	2.18896e-05	down	Has domain(s) with predicted amidase activity, carbon-nitrogen ligase activity, with glutamine as amido-N-donor activity	Has domain(s) with predicted amidase activity, carbon-nitrogen ligase activity, with glutamine as amido-N-donor activity	biological_process	cellular_component	amidase activity;carbon-nitrogen ligase activity, with glutamine as amido-N-donor	C6_02660C_A
	A0A2H1A340	B9J08_000361	DAL1		0.269079	0.0696977	unchange	-0.053708	0.73822	unchange				-0.0769827	-0.512826	-0.262959	0.0156865	unchange	unchange	unchange	-1.12985	1.60234e-09	down	Ortholog of C. dubliniensis CD36 : Cd36_62090, C. parapsilosis CDC317 : CPAR2_602150, C. auris B8441 : B9J08_005503 and Candida tenuis NRRL Y-1498 : CANTEDRAFT_112751	Protein of unknown function	biological_process	cellular_component	molecular_function	C6_01960W_A
	A0A2H0ZYR5	B9J08_001882	B9J08_001882		-0.496582	0.000669082	unchange	-0.803504	4.71519e-07	down				-0.119214	-0.120939	0.0574614	0.60027	unchange	unchange	unchange	-1.1296	3.10004e-09	down	Protein of unknown function;Spider biofilm induced	Ortholog of C. albicans SC5314 : C3_07370W_A, C. dubliniensis CD36 : Cd36_87280, C. parapsilosis CDC317 : CPAR2_807750 and Candida tenuis NRRL Y-1498 : CANTEDRAFT_116906	biological_process	cellular_component	molecular_function	C3_07370W_A
	A0A2H0ZRB7	B9J08_002840	MSN4		0.441121	0.0556503	unchange	0.437059	0.0556081	unchange				3.67835	3.07802	2.6169	1.504e-20	up	up	up	-1.1273	0.000280429	down	Zinc finger transcription factor;similar to S. cerevisiae Msn4, but not a significant stress response regulator in C. albicans;partly complements STRE-activation defect of S. cerevisiae msn2 msn4 double mutant;flow model biofilm induced	Ortholog(s) have DNA-binding transcription factor activity, RNA polymerase II-specific, cis-regulatory region sequence-specific DNA binding activity	age-dependent response to oxidative stress involved in chronological cell aging;cellular response to blue light;cellular response to methylmercury;chromatin remodeling;positive regulation of transcription from RNA polymerase II promoter in response to a hypotonic environment;positive regulation of transcription from RNA polymerase II promoter in response to acidic pH;positive regulation of transc…	cytosol;nucleus	DNA binding transcription factor activity;proximal promoter sequence-specific DNA binding;RNA polymerase II transcription factor activity, sequence-specific DNA binding	C1_08940C_A
	A0A2H0ZPB1	B9J08_004096	LPX1		-1.34285	2.86749e-11	down	-0.915422	1.70618e-07	down				-0.673506	-0.913903	-0.954434	3.84559e-07	down	down	down	-1.12704	2.34538e-08	down	Ortholog(s) have triglyceride lipase activity, role in triglyceride catabolic process and peroxisomal matrix localization	Ortholog(s) have triglyceride lipase activity, role in triglyceride catabolic process and peroxisomal matrix localization	triglyceride catabolic process	peroxisomal matrix	triglyceride lipase activity	CR_02570C_A
	A0A2H0ZP95	B9J08_004061	MRR1		-0.180823	0.313377	unchange	-0.307555	0.0767875	unchange				-0.0787891	-0.0466031	-0.121332	0.909318	unchange	unchange	unchange	-1.11987	1.05091e-07	down	Putative Zn(II)2Cys6 transcription factor;regulator of MDR1 transcription;gain-of-function mutations cause upregulation of MDR1 (a plasma membrane multidrug efflux pump) and multidrug resistance;Hap43-induced	Ortholog(s) have DNA-binding transcription factor activity, RNA polymerase II-specific activity and role in cellular response to drug, positive regulation of transcription by RNA polymerase II	cellular response to drug;positive regulation of transcription by RNA polymerase II;transcription, DNA-templated	nucleus	DNA binding;RNA polymerase II transcription factor activity, sequence-specific DNA binding;zinc ion binding	C3_05920W_A
	A0A2H0ZDB1	B9J08_005309	YDC1		-0.577444	4.35198e-05	unchange	-0.305608	0.0210514	unchange	0.699702	0.021613	up	-0.53248	-0.250432	-0.222919	0.00192465	unchange	unchange	unchange	-1.11415	1.11064e-09	down	Alkaline dihydroceramidase;involved in sphingolipid metabolism;Mob2-dependent hyphal regulation;transcript is regulated by Nrg1 and Mig1;Hap43-repressed	Ortholog(s) have dihydroceramidase activity, role in ceramide biosynthetic process, ceramide catabolic process and endoplasmic reticulum localization	ceramide biosynthetic process;ceramide catabolic process	endoplasmic reticulum;integral component of membrane	dihydroceramidase activity	C4_07050W_A
	A0A2H0ZVV8	B9J08_002256	VPS4		0.451014	0.00674011	unchange	0.246889	0.137537	unchange				-0.521782	0.142011	-0.276699	0.00525912	unchange	unchange	unchange	-1.1124	4.22851e-08	down		Protein of unknown function
	A0A2H1A606	B9J08_000782	CFL4		-0.359086	0.0310936	unchange	-0.0432037	0.811689	unchange	1.12265	0.368006	unchange	-0.552567	-0.788487	-0.601493	6.34737e-06	unchange	down	down	-1.11228	1.07782e-08	down	C-terminus similar to ferric reductases;induced in low iron;Sfu1-repressed;ciclopirox olamine induced;colony morphology-related gene regulation by Ssn6;Hap43-repressed;Sef1-regulated	Ortholog(s) have ferric-chelate reductase activity, role in copper ion import, iron ion transport and plasma membrane localization	copper ion import;iron ion transport;oxidation-reduction process	plasma membrane	ferric-chelate reductase activity	C5_01360W_A
	A0A2H1A5C6	B9J08_000581	ARO8		-0.102195	0.503132	unchange	-0.0832432	0.586542	unchange	-0.325706	0.11673	unchange	0.217757	0.254006	0.130547	0.190936	unchange	unchange	unchange	-1.11114	2.49804e-09	down	Protein of unknown function;rat catheter and Spider biofilm induced	Has domain(s) with predicted flavin adenine dinucleotide binding, oxidoreductase activity, acting on CH-OH group of donors activity and role in oxidation-reduction process	biological_process	cellular_component	catalytic activity	C2_02820C_A
	A0A2H0ZK03	B9J08_004390	B9J08_004390		-2.33863	0.000686614	down	-1.48441	0.011745	down				0.793325	-0.687504	-0.0853366	0.714098	unchange	unchange	unchange	-1.11009	0.497765	unchange		Protein of unknown function
	A0A2H0ZLQ1	B9J08_002837	B9J08_002837		0.564696	0.0133374	unchange	0.0698597	0.780494	unchange	-0.278185	0.193351	unchange	-0.337056	-0.23704	-0.459283	0.143801	unchange	unchange	unchange	-1.11003	2.38329e-06	down	Ortholog(s) have chromatin binding activity	Ortholog(s) have chromatin binding activity	double-strand break repair via nonhomologous end joining;hyperosmotic response;negative regulation of ascospore formation;positive regulation of transcription by RNA polymerase III;positive regulation of transcription elongation from RNA polymerase II promoter;positive regulation of transcription from RNA polymerase II promoter by pheromones;regulation of transcription from RNA polymerase II prom…	nucleus	chromatin binding;DNA binding;transcription coactivator activity	C4_00390W_A
	A0A2H0ZTL2	B9J08_003606	BCK2		0.811083	1.01069e-10	up	1.02941	1.26399e-13	up	-0.209772	0.653915	unchange	0.258097	0.51668	0.547623	1.16296e-06	unchange	unchange	unchange	-1.10945	6.24387e-14	down	Putative adhesin-like protein;positively regulated by Tbf1;Spider biofilm induced	Ortholog(s) have role in G1/S transition of mitotic cell cycle, positive regulation of gene expression, regulation of cell cycle	G1/S transition of mitotic cell cycle;positive regulation of gene expression;regulation of cell cycle	cellular_component	molecular_function	C1_10350C_A
	A0A2H0ZEI5	B9J08_005147	YGR130C		0.127689	0.620877	unchange	0.0168773	0.951708	unchange	1.5461	0.0224827	up	0.147639	0.0480302	0.149109	0.902266	unchange	unchange	unchange	-1.10495	7.11552e-05	down		Ortholog of C. parapsilosis CDC317 : CPAR2_107030, Candida tenuis NRRL Y-1498 : CANTEDRAFT_95488, Debaryomyces hansenii CBS767 : DEHA2D16654g and Candida guilliermondii ATCC 6260 : PGUG_00622
	A0A2H0ZI64	B9J08_004174	B9J08_004174		-2.12795	1.08261e-05	down	-0.38814	0.295601	unchange				-0.630143	0.425962	0.0257057	0.761392	unchange	unchange	unchange	-1.10481	0.150308	unchange		Protein of unknown function
	A0A2H0ZYU2	B9J08_001883	DLD2		-1.15797	2.53355e-09	down	-1.12062	4.84411e-09	down	0.0717117	0.811787	unchange	-0.594628	-0.708343	-0.747685	3.28537e-06	down	down	down	-1.1041	7.77639e-09	down	Ortholog(s) have D-lactate dehydrogenase (cytochrome) activity, role in lactate catabolic process and mitochondrial inner membrane, mitochondrion localization	Ortholog(s) have D-lactate dehydrogenase (cytochrome) activity, role in lactate catabolic process and mitochondrial inner membrane, mitochondrion localization	lactate catabolic process;oxidation-reduction process	mitochondrial inner membrane;mitochondrion	D-lactate dehydrogenase (cytochrome) activity;flavin adenine dinucleotide binding;UDP-N-acetylmuramate dehydrogenase activity	C3_07360W_A
	A0A2H0ZUY5	B9J08_002249	SGE11	Siderophore transporter	-0.491792	0.000577759	unchange	-0.465675	0.000996056	unchange	1.35313	0.00703172	up	0.381745	0.607029	0.321913	0.000105355	unchange	up	unchange	-1.10035	6.35558e-10	down	Putative transporter;slightly similar to the Sit1p siderophore transporter;Gcn4p-regulated;fungal-specific;induced by Mnl1p under weak acid stress	Has domain(s) with predicted role in transmembrane transport and integral component of plasma membrane localization	arginine transport;drug transport;transmembrane transport	integral component of membrane;membrane;plasma membrane	drug transmembrane transporter activity	C1_09210C_A
	A0A2H0ZGK2	B9J08_004788	B9J08_004788		0.307772	0.0143099	unchange	0.467316	0.000289257	unchange	-0.0516085	0.832748	unchange	0.836238	0.77525	0.706826	1.13482e-09	up	up	up	-1.09757	2.07115e-09	down	Protein with a metallo-dependent phosphatase domain;ketoconazole-induced;upregulation correlates with clinical development of fluconazole resistance	Ortholog of C. albicans SC5314 : C2_08910C_A, C. dubliniensis CD36 : Cd36_23080, Candida tenuis NRRL Y-1498 : CANTEDRAFT_131682 and Debaryomyces hansenii CBS767 : DEHA2B13530g	biological_process	cellular_component	molecular_function	C2_08910C_A
	A0A2H0ZNP5	B9J08_003551	B9J08_003551		-1.22195	0.000180716	down	-1.06186	0.000734359	down				-1.41265	-0.856844	-0.966792	2.66805e-05	down	down	down	-1.09502	0.00196782	down		Protein of unknown function
	A0A2H0ZUD3	B9J08_004036	DML1		-0.345355	0.277602	unchange	-0.19704	0.537062	unchange				0.0923974	0.983243	0.46783	0.541331	unchange	unchange	unchange	-1.09283	0.183907	unchange		Protein of unknown function
	A0A2H0ZDF3	B9J08_005360	CAN2		-0.757681	1.55377e-06	down	-1.15108	1.564e-10	down	-0.260835	0.411478	unchange	0.293704	-0.0748963	-0.0410988	0.250223	unchange	unchange	unchange	-1.08868	1.77391e-09	down	Basic amino acid permease;arginine metabolism;regulated by Nrg1/Tup1;caspofungin, flucytosine induced;colony morphology-related regulation by Ssn6;Hap43-repressed;rat catheter and Spider biofilm induced;promoter bound by Efg1	Ortholog(s) have arginine transmembrane transporter activity, basic amino acid transmembrane transporter activity and role in arginine transport, basic amino acid transport, transmembrane transport	arginine transport;transmembrane transport	eisosome;membrane raft;plasma membrane	arginine transmembrane transporter activity	C6_01060C_A
	A0A2H1A699	B9J08_000915	EFM5		1.33473	4.57324e-12	up	1.37669	1.72079e-12	up	1.23169	0.0514517	unchange	0.179931	0.0839152	0.259889	0.168445	unchange	unchange	unchange	-1.08797	3.20095e-10	down	Ortholog(s) have protein-lysine N-methyltransferase activity and role in peptidyl-lysine trimethylation	Ortholog(s) have protein-lysine N-methyltransferase activity and role in peptidyl-lysine trimethylation	peptidyl-lysine trimethylation	cellular_component	protein-lysine N-methyltransferase activity	C4_04500C_A
	A0A2H0ZQD8	B9J08_001862	CNE1		-0.23044	0.412671	unchange	0.0392941	0.898014	unchange				-0.385962	0.248075	-0.131142	0.797725	unchange	unchange	unchange	-1.08689	0.0313064	down	Ortholog of C. dubliniensis CD36 : Cd36_60640, C. parapsilosis CDC317 : CPAR2_602930, C. auris B8441 : B9J08_001862, Candida tenuis NRRL Y-1498 : CANTEDRAFT_115038 and Pichia stipitis Pignal : PICST_31932	Ortholog of C. albicans SC5314 : C6_00730W_A, C. dubliniensis CD36 : Cd36_60640, C. parapsilosis CDC317 : CPAR2_602930 and Candida tenuis NRRL Y-1498 : CANTEDRAFT_115038	biological_process	cellular_component	molecular_function	C6_00730W_A
	A0A2H0ZGI9	B9J08_004777	DET1		-0.0193094	0.976884	unchange	0.465335	0.367792	unchange				-1.04887	-1.3173	-1.60572	0.00376733	down	down	down	-1.08316	0.0166055	down		Protein of unknown function
	A0A2H0ZRT9	B9J08_002968	YCK3		0.399548	0.020595	unchange	0.385189	0.0244738	unchange	-1.50055	0.00172552	down	-0.245864	0.305222	0.149249	0.245953	unchange	unchange	unchange	-1.08206	4.98566e-07	down		Protein of unknown function
	A0A2H0ZZY2	B9J08_001898	INO80		0.242806	0.0364124	unchange	0.463984	0.000114276	unchange				0.0883707	-0.0957192	-0.124003	0.709922	unchange	unchange	unchange	-1.082	1.44543e-10	down	Protein with a predicted SWI/SNF-related matrix-associated actin-dependent regulator of chromatin subfamily domain;Hap43-repressed gene	Has domain(s) with predicted ATP binding, DNA binding, helicase activity, nucleic acid binding activity	biological_process	cellular_component	ATP binding;DNA binding;helicase activity	C3_01790C_A
	A0A2H0ZIJ9	B9J08_004304	B9J08_004304	Predicted BTF3 domain-containing protein	0.824047	6.51647e-09	up	0.625915	1.78936e-06	up	0.659811	0.0294775	up	0.48953	0.434724	0.52841	4.61088e-06	unchange	unchange	unchange	-1.08129	2.34917e-11	down	Protein with a predicted transcription factor BTF3 domain;flow model biofilm induced	Ortholog(s) have plasma membrane localization	biological_process	plasma membrane	molecular_function	C5_04950C_A
	A0A2H1A1A2	B9J08_001225	VTC5		-0.221332	0.1222	unchange	-0.389638	0.0063308	unchange				-0.197856	-0.33326	-0.390558	0.0223141	unchange	unchange	unchange	-1.08064	2.09327e-09	down	Protein of unknown function;Spider biofilm induced	Ortholog(s) have role in cellular phosphate ion homeostasis, polyphosphate biosynthetic process and integral component of fungal-type vacuolar membrane, vacuolar transporter chaperone complex localization	cellular phosphate ion homeostasis;polyphosphate biosynthetic process	integral component of fungal-type vacuolar membrane;vacuolar transporter chaperone complex	molecular_function	C3_06950W_A
	A0A2H0ZPL0	B9J08_001950	ARB1		-1.26127	1.44999e-05	down	-1.47597	1.08224e-06	down				-0.925745	-1.98507	-2.00901	4.07988e-05	down	down	down	-1.07869	0.0407497	down	Ortholog(s) have extracellular region localization	Ortholog(s) have extracellular region localization	metabolic process	extracellular region	hydrolase activity, acting on carbon-nitrogen (but not peptide) bonds, in linear amides	C3_02060W_A
	A0A2H1A4S2	B9J08_000940	B9J08_000940		0.353524	0.0310936	unchange	0.186096	0.262865	unchange				0.539089	0.326526	0.0658305	0.0141922	unchange	unchange	unchange	-1.07582	2.74522e-06	down		Protein of unknown function
	A0A2H0ZF68	B9J08_005519	B9J08_005519		0.0152598	0.955495	unchange	-0.598512	0.00709242	down				0.187669	0.174542	-0.0987348	0.554722	unchange	unchange	unchange	-1.07325	1.56379e-05	down		Protein of unknown function
	A0A2H0ZV56	B9J08_002242	DIP5		-0.570543	0.0471396	unchange	-0.341776	0.229627	unchange				0.0961939	0.0141019	-0.0629414	0.993512	unchange	unchange	unchange	-1.0702	0.0506823	unchange	Putative protein of unknown function;transcript is upregulated in clinical isolates from HIV+ patients with oral candidiasis;regulated by Sef1, Sfu1, and Hap43	Has domain(s) with predicted role in transmembrane transport and membrane localization	transmembrane transport	membrane	molecular_function	C7_00630C_A
	A0A2H0ZVZ7	B9J08_002581	SIT1.13	Ferrichrome siderophore transporter	-0.0714979	0.655458	unchange	-0.0930724	0.547574	unchange				0.643403	0.00128947	-0.182899	0.00122725	up	unchange	unchange	-1.06809	7.60372e-09	down	Transporter of ferrichrome siderophores, not ferrioxamine B;required for human epithelial cell invasion in vitro, not for mouse systemic infection;regulated by iron, Sfu1, Rfg1, Tup1, Hap43;rat catheter and Spider biofilm induced	Has domain(s) with predicted role in transmembrane transport and integral component of plasma membrane localization	cellular response to drug;ferrichrome transport;siderophore transmembrane transport;siderophore transport	cell surface;cytoplasm;endosome;membrane;plasma membrane	ferrichrome transmembrane transporter activity;siderophore transmembrane transporter activity	C2_08050C_A
	A0A2H0ZJY4	B9J08_004440	CKI1		0.117994	0.327442	unchange	-0.0163842	0.903019	unchange	0.387439	0.169287	unchange	0.0111638	-0.0281514	0.104273	0.748584	unchange	unchange	unchange	-1.06236	3.33864e-11	down	Ortholog(s) have choline kinase activity, ethanolamine kinase activity and role in phosphatidylcholine biosynthetic process, phosphatidylethanolamine biosynthetic process	Ortholog(s) have choline kinase activity, ethanolamine kinase activity and role in phosphatidylcholine biosynthetic process, phosphatidylethanolamine biosynthetic process	phosphatidylcholine biosynthetic process;phosphatidylethanolamine biosynthetic process	cellular_component	choline kinase activity;ethanolamine kinase activity	C3_05300C_A
	A0A2H0ZIB7	B9J08_004183	CCT2	AAHS-MFS aromatic acid:proton symporter	-0.00398093	0.991259	unchange	-0.294957	0.278084	unchange				-0.560102	-0.776091	-0.718718	0.0559533	unchange	unchange	unchange	-1.05752	0.00687675	down	Predicted membrane transporter, member of the aromatic acid:proton symporter (AAHS) family, major facilitator superfamily (MFS)	Has domain(s) with predicted transmembrane transporter activity, role in transmembrane transport and integral component of membrane localization	organic acid transport;transmembrane transport	integral component of membrane;membrane	organic acid transmembrane transporter activity	CR_09700W_A
	A0A2H0ZQ05	B9J08_003907	MRE11		0.00488338	0.976884	unchange	-0.379165	0.00610244	unchange	1.07458	0.235823	unchange	-0.224257	-0.164409	-0.150111	0.314675	unchange	unchange	unchange	-1.05638	1.37474e-09	down	Protein of unknown function;Spider biofilm repressed	Ortholog of C. albicans SC5314 : C2_00060C_A, C. dubliniensis CD36 : Cd36_15050, C. parapsilosis CDC317 : CPAR2_213720 and Candida tenuis NRRL Y-1498 : CANTEDRAFT_112684	biological_process	cellular_component	molecular_function	C2_00060C_A
	A0A2H0ZGU0	B9J08_004878	MEP2		-0.310919	0.0666823	unchange	-0.0752445	0.674675	unchange				0.376715	-0.280465	0.0744288	0.268578	unchange	unchange	unchange	-1.0558	4.72786e-05	down	Ammonium permease and regulator of nitrogen starvation-induced filamentation;11 predicted transmembrane regions;in low nitrogen cytoplasmic C-terminus activates Ras/cAMP and MAPK signal transduction pathways to induce filamentation	Ortholog(s) have ammonium transmembrane transporter activity, high-affinity secondary active ammonium transmembrane transporter activity	ammonium transmembrane transport;ammonium transport;cellular response to nitrogen starvation;cellular response to starvation;filamentous growth;filamentous growth of a population of unicellular organisms in response to starvation;invasive growth in response to glucose limitation;nitrogen utilization;pseudohyphal growth;signal transduction involved in filamentous growth	plasma membrane	ammonium transmembrane transporter activity;high-affinity secondary active ammonium transmembrane transporter activity	C4_00430W_A
	A0A2H1A4P4	B9J08_000409	MET13		-1.38131	1.75785e-11	down	-1.43296	5.82141e-12	down	1.12115	0.00156109	up	0.022374	0.168659	0.124257	0.770342	unchange	unchange	unchange	-1.05074	2.53489e-08	down	Putative methionine biosynthesis protein;ketoconazole-induced;amphotericin B repressed;Spider biofilm repressed	Ortholog(s) have methylenetetrahydrofolate reductase (NAD(P)H) activity and role in methionine biosynthetic process, one-carbon metabolic process	methionine biosynthetic process;one-carbon metabolic process;oxidation-reduction process	cellular_component	methylenetetrahydrofolate reductase (NAD(P)H) activity	C3_02950C_A
	A0A2H0ZPZ1	B9J08_001740	POX1-3		-1.17992	3.14176e-08	down	-1.25716	7.02085e-09	down	0.0123866	0.944299	unchange	-0.0397449	0.104945	-0.0563486	0.858397	unchange	unchange	unchange	-1.04748	9.41981e-07	down	Predicted acyl-CoA oxidase;farnesol regulated;stationary phase enriched protein;Spider biofilm induced	Ortholog(s) have role in fatty acid beta-oxidation and peroxisomal matrix localization	fatty acid beta-oxidation;long-chain fatty acid catabolic process	peroxisomal matrix	acyl-CoA dehydrogenase activity;acyl-CoA oxidase activity;flavin adenine dinucleotide binding	C3_01960C_A
	A0A2H0ZC76	B9J08_004939	B9J08_004939		0.45546	0.0350182	unchange	0.614487	0.0045646	up	0.0381895	0.923501	unchange	0.245628	0.722995	0.359966	0.0477367	unchange	up	unchange	-1.0462	0.000130435	down	Ortholog(s) have Atg8 ligase activity	Ortholog(s) have Atg8 ligase activity	autophagosome assembly;autophagy of mitochondrion;C-terminal protein lipidation;late nucleophagy;piecemeal microautophagy of the nucleus;protein localization by the Cvt pathway	cytosol;phagophore;phagophore assembly site	Atg8 ligase activity	C1_00860W_A
	A0A2H0ZU36	B9J08_003722	LYS22		-2.28319	8.05153e-20	down	-1.86744	1.71686e-17	down	0.869647	0.00666479	up	-0.485645	-0.556008	-0.54155	7.19763e-06	unchange	unchange	unchange	-1.04376	4.13671e-10	down	Homocitrate synthase, minor isoform;repressed by nitric oxide and by hypoxia;protein level decreases in stationary phase cultures;induced by ketoconazole, Spider biofilm induced;flow model biofilm repressed	Ortholog(s) have homocitrate synthase activity and role in lysine biosynthetic process	lysine biosynthetic process;lysine biosynthetic process via aminoadipic acid	cellular_component	homocitrate synthase activity	C2_04460W_A
	A0A2H0ZD63	B9J08_004967	HYU1		-0.412054	0.010248	unchange	-0.284601	0.0727507	unchange	-0.385336	0.038008	unchange	-0.191889	0.0645535	-0.0905524	0.552549	unchange	unchange	unchange	-1.03882	1.01498e-07	down	Putative hydantoin utilization protein A;induced upon adherence to polystyrene;regulated by Gcn2p and Gcn4p	Ortholog(s) have 5-oxoprolinase (ATP-hydrolyzing) activity and role in glutathione metabolic process	glutathione metabolic process	cellular_component	5-oxoprolinase (ATP-hydrolyzing) activity	C2_02990C_A
	A0A2H0ZJN0	B9J08_004333	B9J08_004333		-0.204603	0.203978	unchange	-0.520999	0.00129897	unchange	0.466984	0.428987	unchange	0.0799011	-0.0652647	-0.0402494	0.962814	unchange	unchange	unchange	-1.03383	3.05097e-06	down	Ortholog of S. cerevisiae : YMR160W, C. glabrata CBS138 : CAGL0M09493g, C. dubliniensis CD36 : Cd36_54670, C. parapsilosis CDC317 : CPAR2_502560 and C. auris B8441 : B9J08_004333	Ortholog of S. cerevisiae : YMR160W, C. albicans SC5314 : C5_05070W_A, C. glabrata CBS138 : CAGL0M09493g, C. dubliniensis CD36 : Cd36_54670 and C. parapsilosis CDC317 : CPAR2_502560	biological_process	cellular_component	molecular_function	C5_05070W_A
	A0A2H0ZD60	B9J08_005262	FUS1		0.520367	0.000271897	unchange	0.779107	3.97424e-07	up				0.070116	-0.0452972	-0.114247	0.869272	unchange	unchange	unchange	-1.03346	6.96969e-09	down	Membrane protein required for mating;ortholog of S. cerevisiae Fus1;transcript induced by Cph1 in cells homozygous for the MTLa locus;alpha factor induced	Ortholog(s) have role in cytogamy, maintenance of protein location in cell cortex, regulation of termination of mating projection growth and integral component of plasma membrane, mating projection tip localization	cortical protein anchoring;cytogamy;regulation of termination of mating projection growth	integral component of plasma membrane;mating projection tip	molecular_function	C1_11630C_A
	A0A2H0ZDN5	B9J08_005441	YPR003C		-0.391051	0.00768201	unchange	-0.403977	0.00569167	unchange	1.54353	0.411478	unchange	0.70438	0.536481	0.406459	8.84442e-06	up	unchange	unchange	-1.02921	5.37238e-08	down	Putative sulfate permease;S. cerevisiae ortholog YPR003C localizes to the endoplasmic reticulum;regulated by Sef1p-, Sfu1p-, and Hap43p	Has domain(s) with predicted sulfate transmembrane transporter activity, role in sulfate transport and integral component of membrane localization	sulfate transport	integral component of membrane	sulfate transmembrane transporter activity	C6_04550C_A
	A0A2H0ZI91	B9J08_004195	YND1		-1.29971	0.0112656	down	-0.58693	0.213359	unchange				0.0451237	-0.409447	-0.350149	0.930801	unchange	unchange	unchange	-1.02799	0.101156	unchange		Protein of unknown function
	A0A2H0ZIN6	B9J08_004334	GRF10		0.08137	0.575558	unchange	0.134931	0.33524	unchange				-0.0395762	0.114267	-0.0514107	0.705773	unchange	unchange	unchange	-1.02304	4.51858e-09	down	Putative homeodomain transcription factor, involved in control of filamentous growth;null mutant is an adenine auxotroph;Spider biofilm induced;promoter bound by Bcr1, Tec1, Efg1, Ndt80 and Brg1	Ortholog(s) have DNA-binding transcription activator activity, RNA polymerase II-specific, RNA polymerase II cis-regulatory region sequence-specific DNA binding activity	adenine biosynthetic process;chromatin remodeling;filamentous growth;filamentous growth of a population of unicellular organisms;histidine biosynthetic process;positive regulation of purine nucleotide biosynthetic process by transcription from RNA polymerase II promoter;positive regulation of transcription by RNA polymerase II;positive regulation of transcription regulatory region DNA binding	cytosol;nucleus	RNA polymerase II proximal promoter sequence-specific DNA binding;transcriptional activator activity, RNA polymerase II transcription regulatory region sequence-specific DNA binding	C5_05080W_A
	A0A2H0ZFK2	B9J08_004472	DAL8		-0.51895	0.0823863	unchange	-0.360497	0.222327	unchange				-0.741048	-1.05301	-1.27467	0.000191755	down	down	down	-1.0224	0.00104587	down	Putative allantoate permease;fungal-specific (no human or murine homolog)	Has domain(s) with predicted role in transmembrane transport and integral component of plasma membrane localization	anion transport;transmembrane transport	integral component of membrane;membrane	anion:cation symporter activity	C3_04160W_A
	A0A2H0ZVF6	B9J08_002402	FCY21.2	Cytidine transporter	0.612019	0.00244321	up	0.805301	9.48999e-05	up				0.553273	-0.467523	-0.745065	0.00237743	unchange	unchange	down	-1.02171	0.000122887	down	High affinity, high capacity, hypoxanthine-adenine-guanine-cytosine/H+ symporter;similar to S. cerevisiae Fcy2;mutation confers resistance to 5-fluorocytosine (5-FC);flow model biofilm induced	Has domain(s) with predicted nucleobase transmembrane transporter activity, role in nucleobase transport, transmembrane transport and membrane localization	cellular response to drug;cytidine transport;cytosine transport;drug transport;purine nucleobase transport;purine-containing compound transmembrane transport;pyrimidine-containing compound salvage	plasma membrane	cytidine transmembrane transporter activity;drug transmembrane transporter activity;nucleobase transmembrane transporter activity	C2_09950W_A
	A0A2H0ZWR9	B9J08_002231	PDC11		-0.536662	0.00340366	unchange	-0.186872	0.311389	unchange	-0.644481	0.0076411	down	0.878524	1.20924	0.773784	2.52261e-09	up	up	up	-1.01903	6.62477e-07	down	Pyruvate decarboxylase;antigenic;on hyphal not yeast cell surface;Hap43, Gcn4, Efg1, Efh1, Hsf1 regulated;fluconazole, farnesol induced;amino acid starvation repressed;flow model biofilm induced;Spider biofilm repressed	Ortholog(s) have branched-chain-2-oxoacid decarboxylase activity, pyruvate decarboxylase activity	aromatic amino acid family catabolic process to alcohol via Ehrlich pathway;glycolytic fermentation to ethanol;L-phenylalanine catabolic process;tryptophan catabolic process	cell surface;cytosol;hyphal cell wall;nucleus;plasma membrane;yeast-form cell wall	branched-chain-2-oxoacid decarboxylase activity;magnesium ion binding;pyruvate decarboxylase activity;thiamine pyrophosphate binding	C4_06570C_A
	A0A2H1A754	B9J08_000159	MSB2		0.838556	0.000286268	up	0.78288	0.000612453	up				0.0936765	-0.18086	0.176811	0.475474	unchange	unchange	unchange	-1.01755	2.49304e-05	down	Mucin family adhesin-like protein;cell wall damage sensor;required for Cek1 phosphorylation by cell wall stress;Rim101-repressed;activation releases extracellular domain into medium;Spider biofilm induced	Ortholog(s) have osmosensor activity	cellular response to heat;establishment of cell polarity;filamentous growth;filamentous growth of a population of unicellular organisms;fungal-type cell wall organization;hyperosmotic response;osmosensory signaling pathway via Sho1 osmosensor;positive regulation of filamentous growth of a population of unicellular organisms;positive regulation of MAPK cascade;positive regulation of single-species…	cell surface;extracellular region;integral component of plasma membrane;site of polarized growth	osmosensor activity	C2_01780W_A
	A0A2H0ZLL1	B9J08_003110	B9J08_003110		1.63281	2.05382e-11	up	2.32492	7.88601e-16	up				0.56631	0.975916	0.980069	3.99844e-07	unchange	up	up	-1.01664	4.4671e-06	down		Protein of unknown function
	A0A2H1A1Z7	B9J08_001160	YFH7		0.251243	0.0538037	unchange	0.0269398	0.854859	unchange	0.192197	0.39441	unchange	0.361387	0.551348	0.422027	0.000130106	unchange	unchange	unchange	-1.01569	6.61802e-09	down	Ortholog(s) have ATPase activity	Ortholog(s) have ATPase activity	biological_process	cellular_component	ATPase activity;nucleotide binding	C7_00580C_A
	A0A2H0ZJ20	B9J08_004452	SNQ2.2	PDR-ABC transporter	-1.04358	6.66847e-07	down	-0.980082	1.90946e-06	down	0.363088	0.159537	unchange	0.539857	0.335444	0.449795	0.00633943	unchange	unchange	unchange	-1.01552	1.80674e-06	down	Protein similar to S. cerevisiae Snq2p transporter;member of PDR subfamily of ABC family;transposon mutation affects filamentation;benomyl-induced transcription;detected at yeast-form cell plasma membrane by mass spec	Ortholog(s) have plasma membrane localization	cellular cation homeostasis;cellular response to starvation;filamentous growth;filamentous growth of a population of unicellular organisms in response to biotic stimulus;filamentous growth of a population of unicellular organisms in response to starvation;transmembrane transport	integral component of membrane;plasma membrane	ATP binding;ATPase activity, coupled to transmembrane movement of substances	C6_03840C_A
	A0A2H1A7G0	B9J08_000982	GEF2		-0.0532464	0.754615	unchange	-0.0141968	0.935851	unchange				0.15076	0.0288011	0.0366686	0.867257	unchange	unchange	unchange	-1.01473	3.11611e-07	down	Member of the voltage chloride channel family;Hap43p-repressed gene	Ortholog(s) have role in cellular copper ion homeostasis and plasma membrane localization	cellular copper ion homeostasis;chloride transport;transmembrane transport	plasma membrane	voltage-gated chloride channel activity	CR_02350C_A
	A0A2H0ZK75	B9J08_004421	ZCF21		-0.61249	0.00501833	down	-0.884962	9.63432e-05	down	-0.714485	0.255441	unchange	-0.112412	-0.279117	-0.108181	0.647086	unchange	unchange	unchange	-1.01103	3.42788e-05	down	Predicted Zn(II)2Cys6 transcription factor;mutants display increased colonization of mouse kidneys;Spider biofilm induced	Ortholog(s) have DNA-binding transcription factor activity, RNA polymerase II-specific, DNA-binding transcription repressor activity, RNA polymerase II-specific, transcription regulatory region DNA binding activity	fungal-type cell wall biogenesis;negative regulation of transcription by RNA polymerase II;pathogenesis;positive regulation of transcription by RNA polymerase II	nucleus	RNA polymerase II transcription factor activity, sequence-specific DNA binding;transcription regulatory region DNA binding;transcriptional repressor activity, RNA polymerase II transcription regulatory region sequence-specific DNA binding;zinc ion binding	C4_00760W_A
	A0A2H0ZW45	B9J08_002011	FMO1		0.178008	0.111677	unchange	0.1806	0.102397	unchange	0.438324	0.198688	unchange	0.33841	0.34138	0.161632	0.00323011	unchange	unchange	unchange	-1.01031	1.74654e-10	down	Flavin-containing monooxygenase;catalyzes oxidation of biological thiols to maintain the ER redox buffer ratio for correct folding of disulfide-bonded proteins;Spider biofilm repressed	Ortholog(s) have N,N-dimethylaniline monooxygenase activity, role in protein folding and endoplasmic reticulum membrane localization	oxidation-reduction process;protein folding	endoplasmic reticulum membrane	flavin adenine dinucleotide binding;N,N-dimethylaniline monooxygenase activity;NADP binding	C1_01190C_A
	A0A2H1A583	B9J08_000563	B9J08_000563		-0.898469	0.267532	unchange	-0.322828	0.676402	unchange	-0.170272	0.516578	unchange	-0.611442	-0.616402	-0.0284518	0.564729	unchange	unchange	unchange	-1.00989	0.183133	unchange	Ortholog of S. cerevisiae : YCL002C, C. dubliniensis CD36 : Cd36_70180, C. parapsilosis CDC317 : CPAR2_805360, C. auris B8441 : B9J08_000224 and Candida tenuis NRRL Y-1498 : cten_CGOB_00114	Ortholog of Candida guilliermondii ATCC 6260 : PGUG_03279 and Candida lusitaniae ATCC 42720 : CLUG_01520	biological_process	cellular_component	molecular_function	C7_00460W_A
	A0A2H0ZMW2	B9J08_003269	CTF1		0.481238	0.000987081	unchange	0.677542	9.44857e-06	up				-0.625928	-0.455404	-0.760207	2.08526e-06	down	unchange	down	-1.00867	3.4388e-08	down	Putative zinc-finger transcription factor, similar to A. nidulans FarA and FarB;activates genes required for fatty acid degradation;induced by oleate;null mutant displays carbon source utilization defects and slightly reduced virulence	Has domain(s) with predicted DNA binding, DNA-binding transcription factor activity, RNA polymerase II-specific, zinc ion binding activity and role in regulation of transcription, DNA-templated, transcription, DNA-templated	fatty acid catabolic process;long-chain fatty acid catabolic process;pathogenesis;positive regulation of transcription by RNA polymerase II;positive regulation of transcription from RNA polymerase II promoter involved in cellular response to chemical stimulus;short-chain fatty acid catabolic process;transcription, DNA-templated	nucleus	RNA polymerase II transcription factor activity, sequence-specific DNA binding;transcription regulatory region DNA binding;zinc ion binding	C2_01890W_A
	A0A2H0ZD88	B9J08_004988	TRE2		-0.18787	0.212081	unchange	-0.134191	0.37893	unchange				-0.221641	-0.162221	-0.361115	0.0583379	unchange	unchange	unchange	-1.00499	1.41447e-08	down		Has domain(s) with predicted DNA-binding transcription factor activity, sequence-specific DNA binding activity and role in regulation of transcription, DNA-templated
	A0A2H0ZRD9	B9J08_002864	NGT1	N-acetylglucosamine transporter	1.18764	3.60576e-05	up	0.852004	0.00187362	up				0.776273	0.184745	0.114206	0.164487	unchange	unchange	unchange	-1.00234	0.0242957	down	N-acetylglucosamine (GlcNAc)-specific transporter;role in GlcNAc (but not serum) induced hyphal growth;localizes to plasma membrane;induced by GlcNAc, macrophage engulfment;12 transmembrane, major facilitator superfamily	Ortholog(s) have N-acetylglucosamine transmembrane transporter activity, role in N-acetylglucosamine transport and plasma membrane localization	N-acetylglucosamine transport;transmembrane transport	integral component of membrane;membrane;plasma membrane	N-acetylglucosamine transmembrane transporter activity	C3_00650W_A
	A0A2H0ZYE5	B9J08_001742	B9J08_001742		-0.702863	5.72252e-05	down	-1.3932	6.97041e-11	down				0.551309	0.391879	0.48024	0.00384898	unchange	unchange	unchange	-0.996622	3.31903e-05	down	Protein with a predicted FYVE/PHD zinc finger domain;Hap43-repressed;Spider biofilm induced	Has domain(s) with predicted metal ion binding activity	biological_process	cellular_component	metal ion binding	C3_01900C_A
	A0A2H1A7Q4	B9J08_000371	B9J08_000371		-0.171236	0.296439	unchange	-0.0694025	0.684812	unchange	0.1975	0.662325	unchange	-0.0170814	0.174456	0.245032	0.591971	unchange	unchange	unchange	-0.996033	1.47449e-06	down	Ortholog(s) have GTP binding, GTPase activity	Ortholog(s) have GTP binding, GTPase activity	cellular response to nitrogen starvation;lysosomal microautophagy;negative regulation of autophagy;negative regulation of TORC1 signaling;positive regulation of GTPase activity;positive regulation of TORC1 signaling;positive regulation of transcription by RNA polymerase II;protein localization to vacuolar membrane	EGO complex;fungal-type vacuole membrane;Gtr1-Gtr2 GTPase complex;late endosome membrane;nuclear chromatin	GTP binding;GTPase activity	CR_03180W_A
	A0A2H0ZN04	B9J08_003628	POX1-3		-0.960089	9.66138e-07	down	-0.881165	4.18788e-06	down	0.237545	0.217489	unchange	-0.23022	-0.165525	-0.198394	0.438179	unchange	unchange	unchange	-0.99484	1.7929e-06	down	Predicted acyl-CoA oxidase;farnesol regulated;stationary phase enriched protein;Spider biofilm induced	Ortholog(s) have role in fatty acid beta-oxidation, long-chain fatty acid catabolic process and peroxisome localization	fatty acid beta-oxidation;long-chain fatty acid catabolic process	peroxisomal matrix	acyl-CoA dehydrogenase activity;acyl-CoA oxidase activity;flavin adenine dinucleotide binding	C3_01960C_A
	A0A2H0ZT73	B9J08_003455	AIM14		-0.00499455	0.972127	unchange	-0.00723706	0.954049	unchange	0.925841	0.337708	unchange	0.755334	0.715411	0.641746	1.10042e-10	up	up	up	-0.991119	1.39083e-10	down	Ortholog(s) have superoxide-generating NADPH oxidase activity, role in apoptotic process, regulation of actin cytoskeleton organization and perinuclear endoplasmic reticulum localization	Ortholog(s) have superoxide-generating NADPH oxidase activity, role in apoptotic process, regulation of actin cytoskeleton organization and perinuclear endoplasmic reticulum localization	apoptotic process;oxidation-reduction process;regulation of actin cytoskeleton organization	perinuclear endoplasmic reticulum	superoxide-generating NADPH oxidase activity	C2_03530W_A
	A0A2H0ZPV9	B9J08_001698	B9J08_001698		0.122007	0.373516	unchange	-0.229153	0.0828507	unchange	-0.48799	0.144678	unchange	-0.0363753	-0.307956	-0.389753	0.0526464	unchange	unchange	unchange	-0.985206	8.33716e-08	down	Predicted glycosyl hydrolase;hypoxia induced;flow model biofilm induced	Ortholog of C. albicans SC5314 : CR_05750W_A, C. dubliniensis CD36 : Cd36_31150, C. parapsilosis CDC317 : CPAR2_205350 and Candida tenuis NRRL Y-1498 : CANTEDRAFT_112958	biological_process	cellular_component	molecular_function	CR_05750W_A
	A0A2H1A7M0	B9J08_000325	ECM21		-1.45114	2.98613e-07	down	-1.7591	5.17366e-09	down				0.371414	0.599807	0.603328	0.0899948	unchange	unchange	unchange	-0.983114	0.0059836	down	Predicted regulator of endcytosis of plasma membrane proteins;fluconazole induced, alkaline induced by Rim101;repressed by caspofungin and in azole-resistant strain overexpressing MDR1;flow model, rat catheter and Spider biofilm induced	Ortholog(s) have ubiquitin protein ligase binding activity and role in ubiquitin-dependent endocytosis	ubiquitin-dependent endocytosis	cellular_component	ubiquitin protein ligase binding	C1_10180C_A
	A0A2H1A647	B9J08_000846	B9J08_000846		-0.609218	0.0117041	down	-0.507719	0.0336752	unchange				-1.73097	-1.37435	-1.87549	9.28269e-10	down	down	down	-0.98261	0.00105101	down	Protein of unknown function;Spider biofilm induced	Ortholog of C. albicans SC5314 : CR_08830W_A, C. dubliniensis CD36 : Cd36_26620, C. parapsilosis CDC317 : CPAR2_201160 and Candida tenuis NRRL Y-1498 : CANTEDRAFT_115461	biological_process	cellular_component	molecular_function	CR_08830W_A
	A0A2H0ZC85	B9J08_004946	HGC1		1.17673	1.55482e-06	up	1.77501	1.10789e-10	up				-0.136062	-1.48982	-0.552507	2.72884e-08	unchange	down	unchange	-0.982226	3.31162e-05	down	Hypha-specific G1 cyclin-related protein involved in regulation of morphogenesis, biofilm formation;Cdc28-Hgc1 maintains Cdc11 S394 phosphorylation during hyphal growth;required for virulence in mice;regulated by Nrg1, Tup1, farnesol	Ortholog(s) have cyclin-dependent protein serine/threonine kinase regulator activity	cellular response to neutral pH;development of symbiont in host;filamentous growth;filamentous growth of a population of unicellular organisms;filamentous growth of a population of unicellular organisms in response to biotic stimulus;filamentous growth of a population of unicellular organisms in response to neutral pH;positive regulation of filamentous growth of a population of unicellular organi…	cyclin-dependent protein kinase holoenzyme complex;cytoplasm;nucleus	cyclin-dependent protein serine/threonine kinase regulator activity	C1_00780C_A
	A0A2H0ZWP3	B9J08_002178	ROD1		0.0275429	0.928621	unchange	-0.420728	0.104186	unchange	-0.412389	0.311257	unchange	-0.669866	-0.952114	-0.739055	0.000644095	down	down	down	-0.981605	0.000477715	down	Protein similar to S. cerevisiae Rod1;a membrane protein with a role in drug tolerance;repressed by Rgt1;mutant is viable	Ortholog of C. albicans SC5314 : C2_01970C_A/ROD1, C. dubliniensis CD36 : Cd36_16770, C. parapsilosis CDC317 : CPAR2_212470/ROD1 and Candida tenuis NRRL Y-1498 : CANTEDRAFT_119083	biological_process	cellular_component	molecular_function	C2_01970C_A
	A0A2H0ZZI2	B9J08_001300	SKN7		-0.14483	0.252257	unchange	-0.0734857	0.572431	unchange	-0.027169	0.908643	unchange	-0.136839	-0.176961	-0.0891557	0.402139	unchange	unchange	unchange	-0.979001	6.38864e-10	down	Putative homolog of S. cerevisiae Skn7p, which is predicted to be a response regulator protein in a phosphorelay signal transduction pathway;required for normal hydrogen peroxide resistance	Ortholog(s) have DNA-binding transcription activator activity, RNA polymerase II-specific, DNA-binding transcription factor activity, DNA-binding transcription factor activity and RNA polymerase II-specific, more	cellular hyperosmotic response;cellular response to hydrogen peroxide;cellular response to oxidative stress;cellular response to starvation;conidium formation;filamentous growth;filamentous growth of a population of unicellular organisms in response to biotic stimulus;filamentous growth of a population of unicellular organisms in response to starvation;pathogenesis;phosphorelay signal transductio…	cytosol;nuclear chromatin;RNA polymerase II transcription factor complex	phosphorelay response regulator activity;RNA polymerase II proximal promoter sequence-specific DNA binding;transcriptional activator activity, RNA polymerase II transcription regulatory region sequence-specific DNA binding	C5_00240W_A
	A0A2H0ZMZ7	B9J08_003280	MET28		-0.865718	7.47922e-09	down	-1.02343	1.22646e-10	down				-0.597463	-0.56781	-0.399905	1.3667e-06	down	unchange	unchange	-0.978775	1.57923e-09	down	Predicted bZIP domain-containing transcription factor;protein induced during the mating process;possibly essential, disruptants not obtained by UAU1 method;Hap43-repressed;rat catheter biofilm induced	Ortholog(s) have RNA polymerase II activating transcription factor binding activity	positive regulation of transcription regulatory region DNA binding;regulation of sulfur amino acid metabolic process;regulation of transcription by RNA polymerase II	Cbf1-Met4-Met28 complex	DNA binding transcription factor activity;RNA polymerase II activating transcription factor binding;sequence-specific DNA binding	C7_00730W_A
	A0A2H0ZFY7	B9J08_004583	YJR096W		0.316216	0.0596341	unchange	0.24749	0.139829	unchange	0.850212	0.00301878	up	0.0345946	0.301091	0.130086	0.385797	unchange	unchange	unchange	-0.977777	3.78876e-07	down	Similar to oxidoreductases and to S. cerevisiae Yjr096wp;Sfu1 repressed;induced by benomyl treatment, Ssr1;Hap43-repressed;flow model biofilm repressed	Has domain(s) with predicted oxidoreductase activity and role in oxidation-reduction process	oxidation-reduction process	cellular_component	oxidoreductase activity	C2_06890C_A
	A0A2H0ZKD9	B9J08_002660	HGT17.1	MFS glucose transporter	-1.80589	0.000101186	down	-2.12316	1.02539e-05	down				-1.91127	-3.36181	-4.24097	5.28398e-08	down	down	down	-0.977222	0.225827	unchange	Putative MFS family glucose transporter;20 members in C. albicans;12 probable membrane-spanning segments;induced at low (0.2%, compared to 2%) glucose in rich media;Spider biofilm induced	Has domain(s) with predicted transmembrane transporter activity, role in transmembrane transport and integral component of membrane, membrane localization	carbohydrate transport;glucose transmembrane transport	integral component of plasma membrane;membrane	glucose transmembrane transporter activity;sugar transmembrane transporter activity	C4_01070W_A
	A0A2H0ZG18	B9J08_005257	DBP9		0.709513	6.13533e-05	up	0.877793	1.78255e-06	up				0.326859	0.258497	-0.0950432	0.188826	unchange	unchange	unchange	-0.975992	0.000242324	down		Protein of unknown function
	A0A2H1A258	B9J08_001484	POT1		-1.12793	9.2972e-07	down	-1.10723	1.22619e-06	down	0.352818	0.0636995	unchange	-0.214796	-0.300393	-0.338187	0.284639	unchange	unchange	unchange	-0.975554	3.75944e-05	down	Putative peroxisomal 3-oxoacyl CoA thiolase;transcript regulated by Nrg1 and Mig1;farnesol regulated;Hap43-repressed	Ortholog(s) have acetyl-CoA C-acyltransferase activity, mRNA binding activity, role in fatty acid beta-oxidation, icosanoid biosynthetic process and mitochondrial intermembrane space, peroxisomal matrix, peroxisome localization	fatty acid beta-oxidation;icosanoid biosynthetic process	glyoxysome;mitochondrial intermembrane space;peroxisomal matrix	acetyl-CoA C-acyltransferase activity;mRNA binding	CR_00150C_A
	A0A2H0ZKF1	B9J08_002668	ALK2		-0.686154	7.69159e-06	down	-0.450435	0.00165944	unchange	-0.320601	0.272726	unchange	-0.323032	-0.40056	-0.422172	0.00475506	unchange	unchange	unchange	-0.969681	2.6076e-08	down	N-Alkane inducible cytochrome P450	Has domain(s) with predicted electron transfer activity, heme binding, iron ion binding, monooxygenase activity, oxidoreductase activity and acting on paired donors, more	oxidation-reduction process	cellular_component	electron transfer activity;heme binding;iron ion binding;oxidoreductase activity, acting on paired donors, with incorporation or reduction of molecular oxygen, reduced flavin or flavoprotein as one donor, and incorporation of one atom of oxygen	CR_00210W_A
	A0A2H0ZEZ1	B9J08_005498	SAY1		-0.930562	2.0036e-07	down	-0.782838	4.30733e-06	down	0.455432	0.0344948	unchange	0.0422246	0.073476	0.0139794	0.967112	unchange	unchange	unchange	-0.964895	5.96483e-07	down	Protein of unknown function;Spider biofilm induced	Ortholog of Candida lusitaniae ATCC 42720 : CLUG_05485	biological_process	cellular_component	molecular_function	C5_03690W_A
	A0A2H0ZLR1	B9J08_002847	FOX2		-1.68373	7.94065e-12	down	-1.91242	2.33601e-13	down	0.0235539	0.86878	unchange	-0.265337	-0.302031	-0.424966	0.0836574	unchange	unchange	unchange	-0.959312	5.90408e-06	down	3-hydroxyacyl-CoA epimerase;fatty acid beta-oxidation;induced by phagocytosis;regulated by Mig1, by white-opaque switch, by DNA methylation;transcriptional activation by oleate requires Ctf1;rat catheter and Spider biofilm induced	Ortholog(s) have 3-hydroxyacyl-CoA dehydrogenase activity, enoyl-CoA hydratase activity and role in fatty acid beta-oxidation, fatty acid catabolic process, glyoxylate cycle, pathogenesis, very long-chain fatty acid catabolic process	fatty acid beta-oxidation;fatty acid catabolic process;glyoxylate cycle;pathogenesis;very long-chain fatty acid catabolic process	glyoxysome	3-hydroxyacyl-CoA dehydrogenase activity;3-hydroxybutyryl-CoA epimerase activity;enoyl-CoA hydratase activity	C3_00810C_A
	A0A2H1A869	B9J08_000172	ITR1	MFS inositol transporter	0.893464	2.51842e-05	up	1.07774	9.77436e-07	up				0.701435	1.0239	0.832926	9.38312e-06	up	up	up	-0.958257	2.33658e-05	down	MFS inositol transporter;uptake of exogenous inositol;12 transmembrane motifs;expressed in rich medium;fluconazole, caspofungin repressed;possibly essential (UAU1 method);flow model, rat catheter and Spider biofilm induced	Ortholog(s) have myo-inositol transmembrane transporter activity, role in myo-inositol import across plasma membrane, myo-inositol transport and plasma membrane localization	carbohydrate transport;glucose transmembrane transport;myo-inositol import across plasma membrane;myo-inositol transport	integral component of plasma membrane;membrane	glucose transmembrane transporter activity;myo-inositol transmembrane transporter activity;sugar transmembrane transporter activity	C2_04940C_A
	A0A2H0ZIW5	B9J08_004376	VPH2		0.756911	0.00032976	up	1.23441	1.06056e-07	up				0.0794409	0.249383	-0.703074	0.00140592	unchange	unchange	down	-0.954821	0.000710473	down		Protein of unknown function
	A0A2H1A6B2	B9J08_000591	CSC1		-0.245981	0.0657332	unchange	-0.156529	0.244257	unchange	0.469188	0.0550778	unchange	-0.0972466	-0.0170764	0.0822874	0.791979	unchange	unchange	unchange	-0.952325	3.50071e-09	down	Protein of unknown function;regulated by Nrg1, Tup1;Spider and flow model biofilm induced	Has domain(s) with predicted membrane localization	biological_process	cellular_component	molecular_function	C1_01930W_A
	A0A2H0ZV53	B9J08_002333	PSY4		0.744532	0.000169205	up	0.660385	0.000690498	up				-0.185098	-0.12751	-0.097257	0.767506	unchange	unchange	unchange	-0.95056	3.20615e-06	down	Protein of unknown function;rat catheter biofilm repressed	Protein of unknown function	biological_process	cellular_component	molecular_function	C2_06980W_A
	A0A2H0ZNI5	B9J08_003799	MP65		0.706394	5.60891e-08	up	0.385188	0.000823144	unchange	-0.0790358	0.896264	unchange	0.116895	0.0244692	0.203998	0.203075	unchange	unchange	unchange	-0.950158	5.10587e-11	down	Cell surface mannoprotein;cell-wall glucan metabolism, adhesion;adhesin motif;O-glycosylation;induced by heat, germ tube formation, wall regeneration;mycelial antigen;diagnostic marker;fluconazole-repressed;Spider biofilm induced	Ortholog(s) have role in cell adhesion, cell adhesion involved in single-species biofilm formation, cell-substrate adhesion, cellular response to glucose starvation and cellular response to neutral pH, more	cell adhesion;cell adhesion involved in single-species biofilm formation;cell-cell adhesion;cell-substrate adhesion;cellular glucan metabolic process;cellular response to glucose starvation;cellular response to neutral pH;conjugation with cellular fusion;filamentous growth;filamentous growth of a population of unicellular organisms in response to neutral pH;filamentous growth of a population of u…	cell surface;extracellular region;fungal-type cell wall;hyphal cell wall;yeast-form cell wall	hydrolase activity, hydrolyzing O-glycosyl compounds	C2_10030C_A
	A0A2H0ZGJ5	B9J08_005518	B9J08_005518	Cystathionine gamma-synthase	1.46178	8.20902e-17	up	1.38042	3.74548e-16	up	2.83075	0.000359868	up	-0.0182401	0.206927	0.197951	0.248385	unchange	unchange	unchange	-0.949707	8.23737e-11	down	Putative cystathionine gamma-synthase;decreased levels in stationary phase cultures;Hog1p-induced;Gcn4p-regulated	Ortholog(s) have cytoplasm, nucleus localization	biological_process	cytoplasm;nucleus	catalytic activity;pyridoxal phosphate binding	CR_09010C_A
	A0A2H0ZKA4	B9J08_002627	XYL2		0.822739	3.84383e-06	up	1.04177	3.64835e-08	up	-0.0348556	0.811787	unchange	0.293924	0.706878	0.502162	0.000273273	unchange	up	unchange	-0.949676	6.36489e-07	down	D-xylulose reductase;immunogenic in mice;soluble protein in hyphae;induced by caspofungin, fluconazole, Hog1 and during cell wall regeneration;Mnl1-induced in weak acid stress;stationary phase enriched;flow model biofilm induced	Ortholog(s) have L-iditol 2-dehydrogenase activity and hyphal cell wall localization	oxidation-reduction process	hyphal cell wall	L-iditol 2-dehydrogenase activity;transferase activity, transferring acyl groups other than amino-acyl groups;zinc ion binding	CR_10840C_A
	A0A2H0ZVL5	B9J08_002479	ZTA1		-1.81489	7.0498e-15	down	-1.88647	1.72387e-15	down	-0.182217	0.383008	unchange	-0.325159	-0.405976	-0.485141	0.0352136	unchange	unchange	unchange	-0.947919	2.43041e-05	down	Protein similar to quinone oxidoreductases;induced by benomyl treatment, nitric oxide;oxidative stress-induced via Cap1;stationary-phase enriched protein;Spider biofilm induced	Ortholog(s) have 2-alkenal reductase [NAD(P)+] activity, NADPH:quinone reductase activity, mRNA 3'-UTR AU-rich region binding activity and role in cellular response to oxidative stress	cellular response to oxidative stress;oxidation-reduction process	cellular_component	2-alkenal reductase [NAD(P)] activity;AU-rich element binding;NADPH:quinone reductase activity;transferase activity, transferring acyl groups other than amino-acyl groups;zinc ion binding	C2_07070W_A
	A0A2H1A7W1	B9J08_000418	CFL4		0.301136	0.151303	unchange	0.28423	0.172063	unchange				-0.0987343	-0.468334	-0.74435	0.0306255	unchange	unchange	down	-0.947416	7.81475e-05	down	Ortholog of C. dubliniensis CD36 : Cd36_26520, C. parapsilosis CDC317 : CPAR2_802860, C. auris B8441 : B9J08_003507 and Candida tenuis NRRL Y-1498 : CANTEDRAFT_94578	Ortholog(s) have ferric-chelate reductase activity and role in cellular response to iron ion starvation, reductive iron assimilation	biological_process	cellular_component	molecular_function	CR_01560W_A
	A0A2H1A7R0	B9J08_000078	RTA2		0.521705	0.000177385	unchange	0.615976	1.50263e-05	up	-0.0368943	0.983093	unchange	-0.418243	-0.031129	-0.2622	0.00637882	unchange	unchange	unchange	-0.946626	4.50912e-09	down	Flippase involved in sphingolipid long chain base release;mediates calcineurin-dependent ER stress response and resistance to azoles;Plc1p, Ca2+, calcineurin-regulated;	Ortholog(s) have role in cellular response to drug, lipid translocation, phospholipid translocation, sphingoid long-chain base transport, sphingoid metabolic process	cellular response to drug;lipid translocation;phospholipid translocation;response to stress;sphingoid long-chain base transport;sphingoid metabolic process	endoplasmic reticulum;integral component of membrane;membrane raft;plasma membrane	phospholipid-translocating ATPase activity	C2_06470W_A
	A0A2H0ZD94	B9J08_005292	FGR12		0.00370846	0.988214	unchange	-0.112651	0.571578	unchange				-0.22724	-0.44876	-0.320239	0.190542	unchange	unchange	unchange	-0.94408	0.000258208	down	Protein lacking an ortholog in S. cerevisiae;transposon mutation affects filamentous growth;flow model biofilm induced	Ortholog(s) have role in cellular response to biotic stimulus, cellular response to starvation and filamentous growth, more	cellular response to starvation;filamentous growth;filamentous growth of a population of unicellular organisms in response to biotic stimulus;filamentous growth of a population of unicellular organisms in response to starvation	cellular_component	molecular_function	C2_06180C_A
	A0A2H0ZNM1	B9J08_003509	JHD2		-0.214335	0.0362769	unchange	-0.228132	0.0247517	unchange				-0.13267	-0.168257	-0.0747783	0.291627	unchange	unchange	unchange	-0.942467	8.79304e-11	down	Ortholog(s) have histone demethylase activity (H3-K4 specific), histone demethylase activity (H3-dimethyl-K4 specific) and histone demethylase activity (H3-monomethyl-K4 specific), more	Ortholog(s) have histone demethylase activity (H3-K4 specific), histone demethylase activity (H3-dimethyl-K4 specific) and histone demethylase activity (H3-monomethyl-K4 specific), more	antisense RNA transcript catabolic process;chromatin remodeling;chromatin silencing at rDNA;histone H3-K4 demethylation;negative regulation of ncRNA transcription associated with protein coding gene TSS/TES;negative regulation of transcription by RNA polymerase II;positive regulation of transcription by RNA polymerase II;regulation of chromatin organization;regulation of chromosome condensation		DNA binding;histone demethylase activity (H3-dimethyl-K4 specific);histone demethylase activity (H3-monomethyl-K4 specific);histone demethylase activity (H3-trimethyl-K4 specific);zinc ion binding	C4_00260W_A
	A0A2H1A8N5	B9J08_000287	RAS2		0.612564	0.00445143	up	0.693829	0.00134645	up	-0.554783	0.591852	unchange	0.830626	0.897797	1.36774	5.70384e-08	up	up	up	-0.940283	0.000642984	down	Ortholog of C. dubliniensis CD36 : Cd36_44020, C. parapsilosis CDC317 : CPAR2_302330, C. auris B8441 : B9J08_004187 and Candida tenuis NRRL Y-1498 : CANTEDRAFT_105448	Ortholog(s) have GTPase activity	biological_process	cellular_component	molecular_function	C4_04350W_A
	A0A2H0ZNT8	B9J08_003913	MCD4		-1.23602	3.81579e-12	down	-1.17269	1.40444e-11	down	2.58173	0.00960193	up	-0.0845712	-0.57915	-0.492951	0.00203375	unchange	unchange	unchange	-0.936167	1.53452e-07	down	Protein of unknown function;induced by nitric oxide;Spider biofilm repressed	Ortholog of C. albicans SC5314 : C7_00310C_A, C. dubliniensis CD36 : Cd36_70520, C. parapsilosis CDC317 : CPAR2_301630 and Candida tenuis NRRL Y-1498 : CANTEDRAFT_97874	biological_process	cellular_component	molecular_function	C7_00310C_A
	A0A2H0ZLU2	B9J08_002868	B9J08_002868		0.00696502	0.976234	unchange	-0.0130526	0.9501	unchange				-0.00971859	0.608585	0.384976	0.0292753	unchange	up	unchange	-0.93464	5.60324e-06	down	Zinc finger protein orthologous to S. cerevisiae Itt1;repressed by adherence to polystyrene;Spider biofilm induced	Ortholog(s) have role in regulation of translational termination	regulation of translational termination	cellular_component	zinc ion binding	C3_04790W_A
	A0A2H0ZND3	B9J08_003709	IFK2		-0.344671	0.00512578	unchange	-0.596268	6.18602e-06	down	-0.230962	0.827483	unchange	-0.124755	-0.124286	-0.172906	0.42628	unchange	unchange	unchange	-0.934535	2.28875e-09	down	Putative thiol-specific monooxygenase;mutant is viable;flow model biofilm induced	Ortholog of C. albicans SC5314 : C2_03620W_A/IFK2, C. dubliniensis CD36 : Cd36_18330, C. parapsilosis CDC317 : CPAR2_207100 and Candida tenuis NRRL Y-1498 : CANTEDRAFT_112921	biological_process	cellular_component	molecular_function	C2_03620W_A
	A0A2H0ZVW9	B9J08_002560	RBR2		-0.562782	0.00587273	unchange	-0.43286	0.0315559	unchange				-0.55318	-0.672505	-0.744163	0.000673806	unchange	down	down	-0.932627	6.27142e-05	down	Cell wall protein;expression repressed by Rim101;transcript regulated upon white-opaque switching;repressed by alpha pheromone in SpiderM medium;macrophage-induced gene	Ortholog(s) have lipase activity, structural constituent of cell wall activity, role in fungal-type cell wall organization and fungal-type cell wall localization	fungal-type cell wall organization;response to stress	cell surface;fungal-type cell wall	structural constituent of cell wall	CR_04420C_A
	A0A2H1A299	B9J08_000010	CAT2		-1.9144	1.59956e-17	down	-1.88672	1.73998e-17	down	-0.250652	0.0981246	unchange	-0.38378	-0.275249	-0.436073	0.00122767	unchange	unchange	unchange	-0.93067	1.36503e-08	down	Major carnitine acetyl transferase;intracellular acetyl-CoA transport;localized in peroxisomes and mitochondria;induced in macrophages;Hog1-repressed;stationary phase enriched;farnesol-upregulated in biofilm;Spider biofilm induced	Ortholog(s) have carnitine O-acetyltransferase activity	acetate catabolic process;acetyl-CoA metabolic process;carbon utilization;carnitine metabolic process;cellular respiration;fatty acid beta-oxidation;pathogenesis;single-species biofilm formation on inanimate substrate	glyoxysome;mitochondrion;peroxisomal importomer complex;peroxisome	carnitine O-acetyltransferase activity	C4_02020W_A
	A0A2H1A6A0	B9J08_000891	B9J08_000891		-0.242933	0.655219	unchange	-0.0836838	0.880064	unchange				1.73481	0.144975	-0.147821	0.205335	unchange	unchange	unchange	-0.927953	0.283219	unchange		Protein of unknown function
	A0A2H0ZNH7	B9J08_003794	SNF12		0.885288	3.04601e-05	up	0.933351	1.19359e-05	up				0.0583733	-0.266896	-0.0408333	0.602463	unchange	unchange	unchange	-0.926857	2.24477e-05	down		Ortholog of Candida lusitaniae ATCC 42720 : CLUG_02973
	A0A2H1A778	B9J08_000175	PMC1	P-type calcium transporter	-0.552974	0.00445336	unchange	-1.1683	1.21082e-07	down	-0.78184	0.0881929	unchange	0.0173807	-0.509908	-0.574222	0.0265685	unchange	unchange	unchange	-0.920094	1.51092e-05	down	Vacuolar calcium P-type ATPase;transcript regulated by calcineurin and fluconazole;mutant shows increased resistance to fluconazole, lithium;increased sensitivity to calcium;Spider biofilm induced	Ortholog(s) have calcium transmembrane transporter activity, phosphorylative mechanism activity and role in calcium ion transport, cellular calcium ion homeostasis, cellular response to drug, pathogenesis, transmembrane transport	calcium ion transmembrane transport;calcium ion transport;cellular calcium ion homeostasis;cellular response to drug;transmembrane transport	integral component of fungal-type vacuolar membrane	ATP binding;calcium-transporting ATPase activity;metal ion binding	C3_01250W_A
	A0A2H0ZWA7	B9J08_002053	SPS1		-0.405146	0.194256	unchange	-0.128853	0.688116	unchange				-0.0821982	0.168456	0.0409868	0.973523	unchange	unchange	unchange	-0.919619	0.0610526	unchange	Ortholog(s) have role in ascospore formation, ascospore wall assembly, ascospore-type prospore membrane assembly and protein localization to cell division site, more	Ortholog(s) have role in ascospore formation, ascospore wall assembly, ascospore-type prospore membrane assembly and protein localization to cell division site, more	ascospore wall assembly;ascospore-type prospore membrane assembly;protein localization to cell division site;protein phosphorylation;regulation of establishment or maintenance of bipolar cell polarity regulating cell shape	cytoplasm;division septum;nucleus;prospore membrane	ATP binding;protein tyrosine kinase activity	C1_03470C_A
	A0A2H0ZWS2	B9J08_002220	CLG1		-0.698265	6.25445e-06	down	-1.21143	4.12306e-11	down				-0.486147	-0.679883	-0.522117	6.09328e-06	unchange	down	unchange	-0.916769	3.99478e-08	down	Putative cyclin-like protein;transcription is regulated upon yeast-hyphal switch	Ortholog(s) have cyclin-dependent protein serine/threonine kinase regulator activity, role in positive regulation of macroautophagy and cyclin-dependent protein kinase holoenzyme complex localization	positive regulation of macroautophagy;regulation of cyclin-dependent protein serine/threonine kinase activity	cyclin-dependent protein kinase holoenzyme complex	cyclin-dependent protein serine/threonine kinase regulator activity;protein kinase binding	CR_07240C_A
	A0A2H0ZEB3	B9J08_005014	YNL190W		0.158907	0.457827	unchange	0.270402	0.185164	unchange				-0.370659	-0.342379	-0.129924	0.125865	unchange	unchange	unchange	-0.916701	1.50071e-05	down	Ortholog of C. dubliniensis CD36 : Cd36_19810, C. parapsilosis CDC317 : CPAR2_206450, C. auris B8441 : B9J08_005014 and Candida tenuis NRRL Y-1498 : CANTEDRAFT_113905	Ortholog of C. albicans SC5314 : C2_05330C_A, C. dubliniensis CD36 : Cd36_19810, C. parapsilosis CDC317 : CPAR2_206450 and Candida tenuis NRRL Y-1498 : CANTEDRAFT_113905	biological_process	cellular_component	molecular_function	C2_05330C_A
	A0A2H0ZUZ1	B9J08_003608	YPL247C		-0.197874	0.123872	unchange	-0.458067	0.000501559	unchange				-0.0331987	0.108255	0.162389	0.741444	unchange	unchange	unchange	-0.912829	1.62702e-07	down	Ortholog of S. cerevisiae : YPL247C, C. glabrata CBS138 : CAGL0H00781g, C. dubliniensis CD36 : Cd36_07900, C. parapsilosis CDC317 : CPAR2_207070 and C. auris B8441 : B9J08_003608	Ortholog of S. cerevisiae : YPL247C, C. albicans SC5314 : C1_08390C_A, C. glabrata CBS138 : CAGL0H00781g, C. dubliniensis CD36 : Cd36_07900 and C. parapsilosis CDC317 : CPAR2_207070	biological_process	cellular_component	molecular_function	C1_08390C_A
	A0A2H0ZX54	B9J08_002375	LYS9		-0.828296	1.77601e-11	down	-0.88131	2.95312e-12	down	0.284796	0.0560174	unchange	0.134692	-0.0474099	0.039269	0.458569	unchange	unchange	unchange	-0.912759	1.95676e-12	down	Saccharopine dehydrogenase;lysine biosynthesis;soluble protein in hyphae;amphotericin B repressed;Gcn4-regulated;colony morphology-related gene regulation by Ssn6;protein present in exponential and stationary growth phase yeast	Ortholog(s) have saccharopine dehydrogenase (NADP+, L-glutamate-forming) activity and role in lysine biosynthetic process, lysine biosynthetic process via aminoadipic acid	lysine biosynthetic process via aminoadipic acid;oxidation-reduction process	cellular_component	saccharopine dehydrogenase (NADP+, L-glutamate-forming) activity	C3_06590W_A
	A0A2H0ZMA9	B9J08_003374	ICL1		-1.35133	3.92591e-10	down	-1.43273	8.79728e-11	down	0.317385	0.190716	unchange	-0.136075	0.107034	-0.0984976	0.611267	unchange	unchange	unchange	-0.908797	5.92647e-06	down	Isocitrate lyase;glyoxylate cycle enzyme;required for virulence in mice;induced upon phagocytosis by macrophage;farnesol regulated;Pex5-dependent peroxisomal localization;stationary phase enriched;rat catheter, Spider biofilm induced	Ortholog(s) have isocitrate lyase activity, role in acetate catabolic process, carbon utilization, fatty acid catabolic process, glyoxylate cycle, pathogenesis and cytoplasm, peroxisomal matrix, peroxisome localization	acetate catabolic process;carbon utilization;fatty acid catabolic process;glyoxylate cycle;pathogenesis	glyoxysome;peroxisomal matrix;peroxisome	isocitrate lyase activity	C1_04500W_A
	A0A2H0ZK26	B9J08_002587	AFP99		-0.855107	8.09325e-05	down	-0.892656	4.01431e-05	down				-0.212847	-0.378798	-0.432363	0.16482	unchange	unchange	unchange	-0.905312	0.000177027	down	Protein related to arginases;downregulated upon adherence to polystyrene;regulated by Gcn2p and Gcn4p	Has domain(s) with predicted hydrolase activity, acting on carbon-nitrogen (but not peptide) bonds, in linear amidines, metal ion binding activity	biological_process	cellular_component	hydrolase activity, acting on carbon-nitrogen (but not peptide) bonds, in linear amidines;metal ion binding	C3_04200W_A
	A0A2H0ZII3	B9J08_004279	DFG16		-0.856997	1.69624e-06	down	-0.939591	2.81249e-07	down				0.073503	0.465558	0.434082	0.0279095	unchange	unchange	unchange	-0.903504	5.08107e-06	down	Rim101 pathway protein that acts in Rim101 processing;regulates filamentation in response to alkaline pH;required for host tissue invasion during infection;flow model biofilm induced	Ortholog(s) have role in cellular response to pH, filamentous growth and filamentous growth of a population of unicellular organisms, more	cellular response to pH;filamentous growth;filamentous growth of a population of unicellular organisms;filamentous growth of a population of unicellular organisms in response to pH;pathogenesis;protein processing;pseudohyphal growth;regulation of intracellular pH	integral component of membrane;plasma membrane	molecular_function	C2_03400C_A
	A0A2H0ZVV0	B9J08_002546	B9J08_002546		-0.00152682	0.996076	unchange	-0.137144	0.53517	unchange				-0.0703903	-0.0756224	0.0476071	0.93708	unchange	unchange	unchange	-0.902183	0.00022078	down	Putative protein of unknown function;Hap43p-repressed gene;S. cerevisiae ortholog YDL157C localizes to mitochondria	Ortholog of S. cerevisiae : YDL157C, C. albicans SC5314 : CR_03870W_A, C. glabrata CBS138 : CAGL0I03520g, C. dubliniensis CD36 : Cd36_29140 and C. parapsilosis CDC317 : CPAR2_202460	biological_process	cellular_component	molecular_function	CR_03870W_A
	A0A2H0ZMY8	B9J08_003270	UGA4		0.405396	0.00305984	unchange	0.244173	0.0698707	unchange				-0.0353827	-0.127123	-0.206741	0.589374	unchange	unchange	unchange	-0.898153	1.7195e-07	down	Ortholog of C. dubliniensis CD36 : Cd36_02630, C. parapsilosis CDC317 : CPAR2_108390, C. auris B8441 : B9J08_003270 and Candida tenuis NRRL Y-1498 : CANTEDRAFT_115724	Ortholog of C. albicans SC5314 : C1_02830W_A, C. dubliniensis CD36 : Cd36_02630, C. parapsilosis CDC317 : CPAR2_108390 and Candida tenuis NRRL Y-1498 : CANTEDRAFT_115724	biological_process	cellular_component	molecular_function	C1_02830W_A
	A0A2H1A4W1	B9J08_000542	PTP3		-0.700514	8.31613e-06	down	-0.493167	0.000868263	unchange	0.766937	0.0236913	up	0.284531	0.304935	0.26256	0.0603267	unchange	unchange	unchange	-0.896749	5.20578e-07	down	Putative protein tyrosine phosphatase;hypha induced;alkaline induced;regulated by Efg1, Ras1, cAMP pathways;mutants are viable;Spider biofilm induced;rat catheter biofilm repressed;flow model biofilm repressed	Ortholog(s) have protein tyrosine phosphatase activity, role in cytoplasmic sequestering of protein, inactivation of MAPK activity, peptidyl-tyrosine dephosphorylation, regulation of sporulation and cytoplasm, nucleus localization	carbon catabolite repression of transcription by glucose;cytoplasmic sequestering of protein;inactivation of MAPK activity;negative regulation of G2/M transition of mitotic cell cycle;negative regulation of stress-activated MAPK cascade;peptidyl-tyrosine dephosphorylation;regulation of sporulation	cytoplasm;nucleus	MAP kinase tyrosine phosphatase activity	CR_10340W_A
	A0A2H0ZH33	B9J08_004627	MPT5		0.0211807	0.925956	unchange	-0.101136	0.620156	unchange	0.631734	0.170651	unchange	-0.0585675	-0.268151	0.0703193	0.356489	unchange	unchange	unchange	-0.892295	2.52427e-05	down	Putative RNA-binding protein;Hap43p-repressed gene;protein induced during the mating process	Ortholog(s) have mRNA binding, protein binding, bridging activity	intracellular mRNA localization;negative regulation of translational initiation;positive regulation of mRNA binding;positive regulation of nuclear-transcribed mRNA catabolic process, deadenylation-dependent decay	cytoplasm	mRNA binding;protein binding, bridging	C1_13570W_A
	A0A2H0ZLP9	B9J08_003152	IST2		0.388308	0.00301278	unchange	-0.0612457	0.657366	unchange	0.148056	0.432305	unchange	0.296657	0.3128	0.206241	0.0180343	unchange	unchange	unchange	-0.892128	1.09803e-08	down	Ortholog(s) have lipid binding activity and role in endoplasmic reticulum membrane organization, protein localization to plasma membrane, regulation of phosphatidylinositol dephosphorylation	Ortholog of Candida lusitaniae ATCC 42720 : CLUG_02585	endoplasmic reticulum membrane organization;protein localization to plasma membrane;regulation of phosphatidylinositol dephosphorylation	cellular bud membrane;cortical endoplasmic reticulum	lipid binding	C1_07520C_A
	A0A2H1A7Y5	B9J08_000446	CTN3		-0.055157	0.817187	unchange	0.357608	0.0895241	unchange	0.554825	0.0877572	unchange	-0.0228595	-0.190571	-0.371956	0.523195	unchange	unchange	unchange	-0.888589	0.000410183	down	Peroxisomal carnitine acetyl transferase;no obvious metabolic, hyphal, virulence defects in Ura+ strain;induced by macrophage engulfment, hyphal growth, starvation, nonfermentable carbon sources;rat catheter, Spider biofilm induced	Ortholog(s) have carnitine O-acetyltransferase activity	acetyl-CoA metabolic process;alcohol metabolic process;carnitine metabolic process;cellular response to neutral pH;filamentous growth;filamentous growth of a population of unicellular organisms in response to biotic stimulus;filamentous growth of a population of unicellular organisms in response to neutral pH	cytosol;peroxisome	carnitine O-acetyltransferase activity	C3_04000C_A
	A0A2H0ZFJ5	B9J08_004474	SIT1.17	Ferrichrome siderophore transporter	0.596064	1.26158e-05	up	0.825822	1.96604e-08	up				0.0178652	0.0321515	-0.431043	0.00538011	unchange	unchange	unchange	-0.881462	6.11843e-08	down	Transporter of ferrichrome siderophores, not ferrioxamine B;required for human epithelial cell invasion in vitro, not for mouse systemic infection;regulated by iron, Sfu1, Rfg1, Tup1, Hap43;rat catheter and Spider biofilm induced	Has domain(s) with predicted role in transmembrane transport and integral component of plasma membrane localization	cellular response to drug;ferrichrome transport;siderophore transmembrane transport;siderophore transport	cell surface;cytoplasm;endosome;membrane;plasma membrane	ferrichrome transmembrane transporter activity;siderophore transmembrane transporter activity	C2_08050C_A
	A0A2H1A1M8	B9J08_001341	B9J08_001341		-0.421701	0.00746067	unchange	-0.298395	0.0540118	unchange				0.105808	-0.295935	-0.000787355	0.262109	unchange	unchange	unchange	-0.879836	5.35882e-06	down		Protein of unknown function
	A0A2H0ZBX6	B9J08_005553	RTA4		-0.799794	4.11456e-07	down	-0.478525	0.000758707	unchange				-0.43055	-0.650045	-0.763119	3.19264e-05	unchange	down	down	-0.87659	3.78237e-05	down	Protein similar to S. cerevisiae Rsb1p, involved in fatty acid transport;transposon mutation affects filamentous growth;alkaline downregulated;caspofungin induced;possibly an essential gene;Hap43p-repressed	Has domain(s) with predicted role in response to stress and integral component of membrane localization	cellular response to starvation;filamentous growth;filamentous growth of a population of unicellular organisms in response to biotic stimulus;filamentous growth of a population of unicellular organisms in response to starvation	integral component of membrane	molecular_function	CR_09680C_A
	A0A2H0ZD08	B9J08_005199	MET4		-0.468414	0.00578873	unchange	-0.994257	2.35447e-07	down				-0.0911398	-0.276342	-0.281591	0.322474	unchange	unchange	unchange	-0.876276	6.68824e-06	down	Putative transcription coactivator;predicted role in sulfur amino acid metabolism;required for yeast cell adherence to silicone substrate;Spider biofilm induced	Ortholog(s) have transcription coactivator activity	positive regulation of cell adhesion involved in single-species biofilm formation;positive regulation of cell-substrate adhesion;positive regulation of transcription by RNA polymerase II;regulation of transcription by RNA polymerase II;response to arsenic-containing substance;response to cadmium ion;single-species biofilm formation on inanimate substrate;sulfur amino acid metabolic process	Cbf1-Met4-Met28 complex;nucleus	DNA binding transcription factor activity;sequence-specific DNA binding;transcription coactivator activity	C4_04000W_A
	A0A2H1A215	B9J08_001180	DPH5		-0.206625	0.318344	unchange	-0.0949304	0.657103	unchange				-0.858318	-0.366723	-0.384181	0.0234502	down	unchange	unchange	-0.869403	0.00523889	down		Ortholog of Candida tenuis NRRL Y-1498 : CANTEDRAFT_135884, Debaryomyces hansenii CBS767 : DEHA2G03366g and Pichia stipitis Pignal : PICST_31412
	A0A2H1A3U2	B9J08_000617	B9J08_000617		-0.281333	0.126992	unchange	-0.667744	0.00043859	down				0.296287	0.0589935	-0.068942	0.500109	unchange	unchange	unchange	-0.868565	3.84761e-05	down	Ortholog(s) have role in endosome organization, regulation of protein localization and BLOC-1 complex localization	Ortholog(s) have role in endosome organization, regulation of protein localization and BLOC-1 complex localization	endosome organization;regulation of protein localization	BLOC-1 complex	molecular_function	C1_03140W_A
	A0A2H1A6R0	B9J08_000005	YGR067C		-0.662015	0.0066756	down	-0.471004	0.0488587	unchange				-0.456838	-0.062853	-0.110884	0.647172	unchange	unchange	unchange	-0.863478	0.0156422	down		Protein of unknown function
	A0A2H1A253	B9J08_001181	OPI1		0.383165	0.000784158	unchange	0.662718	1.40613e-07	up	0.342095	0.653437	unchange	0.10665	0.20021	0.187389	0.243737	unchange	unchange	unchange	-0.862628	5.01039e-09	down	Leucine zipper transcription factor;involved in regulation of filamentous growth;has putative Opi1-Sin3 interaction domain;interacts with ScSin3, but not CaSin3	Ortholog(s) have phosphatidic acid binding, transcription corepressor activity	endoplasmic reticulum unfolded protein response;negative regulation of phospholipid biosynthetic process;negative regulation of transcription by RNA polymerase II;phospholipid biosynthetic process;phospholipid metabolic process;positive regulation of transcription by RNA polymerase II	endoplasmic reticulum;nuclear membrane;nucleoplasm	phosphatidic acid binding;transcription corepressor activity	C2_02250C_A
	A0A2H1A452	B9J08_000759	YPR003C		-0.352762	0.00167524	unchange	-0.201109	0.0661433	unchange				-0.21647	-0.0613777	-0.12661	0.257175	unchange	unchange	unchange	-0.861457	3.5004e-09	down	Putative sulfate permease;S. cerevisiae ortholog YPR003C localizes to the endoplasmic reticulum;regulated by Sef1p-, Sfu1p-, and Hap43p	Has domain(s) with predicted sulfate transmembrane transporter activity, role in sulfate transport and integral component of membrane localization	sulfate transport	integral component of membrane	sulfate transmembrane transporter activity	C6_04550C_A
	A0A2H0ZEG7	B9J08_005109	B9J08_005109		0.70236	5.38774e-08	up	0.369676	0.00116582	unchange	0.475717	0.0366528	unchange	0.110758	0.124165	0.0878902	0.559067	unchange	unchange	unchange	-0.854201	8.41848e-10	down	Predicted lipid-binding ER protein;involved in ER-plasma membrane tethering;Spider biofilm induced	Ortholog(s) have lipid binding activity, role in endoplasmic reticulum membrane organization, regulation of phosphatidylinositol dephosphorylation and cortical endoplasmic reticulum localization	endoplasmic reticulum membrane organization;regulation of phosphatidylinositol dephosphorylation	cortical endoplasmic reticulum	lipid binding	C1_10680C_A
	A0A2H0ZYC5	B9J08_001751	RHO1		0.310252	0.0633576	unchange	0.150296	0.38225	unchange	-0.668744	0.104738	unchange	0.148179	0.189428	0.0871163	0.650882	unchange	unchange	unchange	-0.852679	5.50384e-06	down	Protein of unknown function;repressed by alpha pheromone in SpiderM medium;Spider biofilm induced	Ortholog of C. albicans SC5314 : C3_07590W_A, C. dubliniensis CD36 : Cd36_87470, C. parapsilosis CDC317 : CPAR2_808250 and Candida tenuis NRRL Y-1498 : CANTEDRAFT_116900	biological_process	cellular_component	molecular_function	C3_07590W_A
	A0A2H0ZC37	B9J08_004905	ECI1		-0.979476	6.03235e-06	down	-0.789554	0.00013583	down	0.308203	0.0442695	unchange	-0.568999	-0.443739	-0.455157	0.00706122	unchange	unchange	unchange	-0.852263	0.000164372	down	Protein similar to S. cerevisiae Eci1p, which is involved in fatty acid oxidation;transposon mutation affects filamentous growth;expression is regulated upon white-opaque switching	Ortholog(s) have dodecenoyl-CoA delta-isomerase activity, role in fatty acid beta-oxidation, filamentous growth and peroxisome localization	fatty acid beta-oxidation;filamentous growth	peroxisome	dodecenoyl-CoA delta-isomerase activity	CR_08690C_A
	A0A2H0ZNR2	B9J08_003552	MET10		-1.55593	2.59831e-11	down	-1.73858	1.30587e-12	down	-0.273971	0.256721	unchange	-0.455096	-0.727998	-0.570926	0.000168116	unchange	down	unchange	-0.850965	1.19486e-05	down	Sulfite reductase;role in sulfur amino acid metabolism;induced by human whole blood or PMNs;Hog1-induced;possibly adherence-induced;flow model, Spider model, F-12/CO2 biofilm induced	Ortholog(s) have sulfite reductase (NADPH) activity, role in sulfate assimilation and sulfite reductase complex (NADPH) localization	oxidation-reduction process;sulfate assimilation	sulfite reductase complex (NADPH)	oxidoreductase activity, acting on the aldehyde or oxo group of donors;sulfite reductase (NADPH) activity	C2_09140C_A
	A0A2H0ZC32	B9J08_004898	ESBP6	Mitochondrial MFS transporter	-0.56615	0.000291978	unchange	-0.32069	0.0319917	unchange	0.317422	0.652492	unchange	-0.266043	-0.0435631	-0.0843653	0.408014	unchange	unchange	unchange	-0.849111	1.57387e-06	down	Predicted membrane transporter;monocarboxylate porter (MCP) family, major facilitator superfamily (MFS);Spider biofilm induced;rat catheter biofilm repressed	Ortholog(s) have mitochondrion localization	monocarboxylic acid transport	membrane;mitochondrion	monocarboxylic acid transmembrane transporter activity	C5_03080C_A
	A0A2H0ZY24	B9J08_001658	AXL1		0.147015	0.496848	unchange	1.23599	6.26876e-08	up				-0.245288	-0.00218735	-0.321154	0.359904	unchange	unchange	unchange	-0.848626	0.000304517	down	Putative endoprotease;induced by alpha factor;transcript is upregulated in an RHE model of oral candidiasis and in clinical isolates from HIV+ patients with oral candidiasis	Ortholog(s) have metalloendopeptidase activity and role in axial cellular bud site selection, cytogamy, peptide mating pheromone maturation involved in positive regulation of conjugation with cellular fusion	axial cellular bud site selection;cytogamy;peptide mating pheromone maturation involved in posititve regulation of conjugation with cellular fusion	cellular bud neck;mating projection tip	metal ion binding;metalloendopeptidase activity	CR_09470W_A
	A0A2H0ZZD4	B9J08_001366	PGA6		0.862525	0.00110208	up	0.346631	0.181622	unchange				-0.172918	-0.220051	0.0177855	0.699688	unchange	unchange	unchange	-0.848271	0.00136913	down	GPI-anchored cell wall adhesin-like protein;induced by high iron;upregulated upon Als2 depletion;mRNA binds She3 and is localized to hyphal tips;Spider biofilm repressed	Ortholog of C. albicans SC5314 : C1_09080C_A/PGA6, C. dubliniensis CD36 : Cd36_08570, C. parapsilosis CDC317 : CPAR2_700870/PGA6 and Debaryomyces hansenii CBS767 : DEHA2A03498g	biological_process	cell surface;fungal-type cell wall	molecular_function	C1_09080C_A
	A0A2H0ZPG0	B9J08_001955	MCA1		-0.0920853	0.330698	unchange	-0.436031	1.00845e-05	unchange	0.0136387	0.960126	unchange	-0.0319094	-0.0424896	-0.116394	0.670971	unchange	unchange	unchange	-0.844784	2.62676e-11	down	Putative metacaspase, cysteine protease involved in apoptosis in response to stresses;has similarity to S. cerevisiae Mca1p;fungal-specific (no human or murine homolog);farnesol-induced	Ortholog(s) have calcium-dependent cysteine-type endopeptidase activity, cysteine-type endopeptidase activity and role in apoptotic process, protein quality control for misfolded or incompletely synthesized proteins	apoptotic process;protein quality control for misfolded or incompletely synthesized proteins	cytosol;nucleus	calcium-dependent cysteine-type endopeptidase activity	C3_05190C_A
	A0A2H0ZVP9	B9J08_002480	HGT7.3	MFS glucose transporter	-2.08356	4.17602e-06	down	-2.03541	5.62401e-06	down	-0.535332	0.104014	unchange	0.192838	0.937938	-0.261833	0.0490032	unchange	up	unchange	-0.844668	0.432016	unchange	Putative MFS glucose transporter;glucose, fluconazole, Snf3 induced, expressed at high glucose;20 member C. albicans glucose transporter family;12 TM regions predicted;flow model biofilm induced;Spider biofilm repressed	Has domain(s) with predicted transmembrane transporter activity, role in transmembrane transport and integral component of membrane, membrane localization	carbohydrate transport;cellular response to drug;fructose import across plasma membrane;glucose import across plasma membrane;glucose transmembrane transport	fungal-type vacuole;integral component of plasma membrane;membrane;plasma membrane	fructose transmembrane transporter activity;glucose transmembrane transporter activity;sugar transmembrane transporter activity	C2_01000W_A
	A0A2H0ZY51	B9J08_001673	GAP2		-1.8775	1.6387e-09	down	-2.48652	2.00313e-12	down	-0.519693	0.406766	unchange	0.122997	-0.897328	-1.04065	0.0131778	unchange	down	down	-0.842757	0.026567	down	General broad specificity amino acid permease;ketoconazole, flucytosine repressed;Ssy1-dependent histidine induction;regulated by Nrg1, Tup1;colony morphology-related gene regulation by Ssn6;Spider and flow model biofilm induced	Has domain(s) with predicted role in amino acid transport, transmembrane transport and integral component of membrane, membrane localization	amino acid transmembrane transport;L-arginine import across plasma membrane;L-lysine import across plasma membrane;nitrogen utilization;polyamine transport	COPII-coated ER to Golgi transport vesicle;fungal-type vacuole lumen;integral component of plasma membrane;medial membrane band;multivesicular body;plasma membrane of cell tip	amino acid transmembrane transporter activity;arginine transmembrane transporter activity;L-lysine transmembrane transporter activity;L-proline transmembrane transporter activity;polyamine transmembrane transporter activity	C3_05580C_A
	A0A2H0ZIB4	B9J08_004205	BMT5		1.0585	1.82046e-09	up	1.14735	2.39233e-10	up	0.021172	0.939097	unchange	0.0310145	0.168248	0.125638	0.766426	unchange	unchange	unchange	-0.840272	2.16842e-06	down	Protein with a predicted endonuclease/exonuclease/phosphatase family domain and a carbon catabolite repressor protein 4 domain;induced by alpha pheromone in SpiderM medium	Ortholog of C. albicans SC5314 : C4_04140W_A, C. dubliniensis CD36 : Cd36_43730, C. parapsilosis CDC317 : CPAR2_401990 and Candida tenuis NRRL Y-1498 : CANTEDRAFT_116595	biological_process	extracellular region	molecular_function	C4_04140W_A
	A0A2H0ZNN7	B9J08_003863	DAG7		1.14225	2.2018e-09	up	0.686663	4.07943e-05	up				-0.0262623	-0.354853	-0.175733	0.174019	unchange	unchange	unchange	-0.834568	9.76915e-07	down	Secretory protein;a-specific, alpha-factor induced;mutation confers hypersensitivity to toxic ergosterol analog;fluconazole-induced;induced during chlamydospore formation in C. albicans and C. dubliniensis	Ortholog(s) have role in cellular response to drug and extracellular region localization	cellular response to drug	extracellular region	molecular_function	C4_01010C_A
	A0A2H1A272	B9J08_001526	HGT10.2		-1.26865	0.00996179	down	-0.85071	0.0649931	unchange				-1.32545	-1.84603	-1.50964	0.130657	unchange	unchange	unchange	-0.834235	0.420226	unchange	Glycerol permease involved in glycerol uptake;member of the major facilitator superfamily;induced by osmotic stress, at low glucose in rich media, during cell wall regeneration;12 membrane spans;Hap43p-induced gene	Has domain(s) with predicted transmembrane transporter activity, role in transmembrane transport and integral component of membrane localization	carbohydrate transport;D-xylose transmembrane transport;glucose transmembrane transport;glycerol transport	integral component of plasma membrane;membrane	glucose transmembrane transporter activity;solute:proton symporter activity;sugar transmembrane transporter activity	C6_03790C_A
	A0A2H0ZN11	B9J08_003636	B9J08_003636		-0.358108	0.0749056	unchange	-0.554409	0.00621682	unchange				0.358349	0.210387	0.000488831	0.279445	unchange	unchange	unchange	-0.8322	0.000449991	down	Ortholog of C. dubliniensis CD36 : Cd36_19870, C. parapsilosis CDC317 : CPAR2_209420, C. auris B8441 : B9J08_003636 and Candida tenuis NRRL Y-1498 : CANTEDRAFT_100922	Ortholog of C. albicans SC5314 : C2_05390C_A, C. dubliniensis CD36 : Cd36_19870, C. parapsilosis CDC317 : CPAR2_209420 and Candida tenuis NRRL Y-1498 : CANTEDRAFT_100922	biological_process	cellular_component	molecular_function	C2_05390C_A
	A0A2H0ZVZ5	B9J08_001949	B9J08_001949		-0.746041	4.37396e-06	down	-0.734562	5.13003e-06	down				-1.14829	-1.14005	-1.52804	3.69799e-12	down	down	down	-0.83173	0.000348262	down		Protein of unknown function
	A0A2H0ZX79	B9J08_002381	OPI3		-0.237051	0.136892	unchange	-0.173901	0.27855	unchange				0.0483689	0.016352	-0.128995	0.819306	unchange	unchange	unchange	-0.829446	3.15234e-06	down	Phosphatidylethanolamine N-methyltransferase;acts in phosphatidylcholine biosynthesis;downregulation correlates with clinical development of fluconazole resistance;amphotericin B, caspofungin repressed;Hap43-induced	Ortholog(s) have phosphatidyl-N-dimethylethanolamine N-methyltransferase activity, phosphatidyl-N-methylethanolamine N-methyltransferase activity and role in cleistothecium development, phosphatidylcholine biosynthetic process	cleistothecium development;phosphatidylcholine biosynthetic process	cellular_component	phosphatidyl-N-dimethylethanolamine N-methyltransferase activity;phosphatidyl-N-methylethanolamine N-methyltransferase activity	C3_06570C_A
	A0A2H1A5L0	B9J08_000664	SAS3		0.208985	0.184636	unchange	0.22557	0.147078	unchange				0.049433	0.124465	-0.015321	0.874803	unchange	unchange	unchange	-0.827976	1.75893e-05	down	Ortholog of C. dubliniensis CD36 : Cd36_31420, C. parapsilosis CDC317 : CPAR2_205100, C. auris B8441 : B9J08_000664, Debaryomyces hansenii CBS767 : DEHA2G10648g and Pichia stipitis Pignal : PICST_32997	Ortholog of C. albicans SC5314 : CR_06010W_A, C. dubliniensis CD36 : Cd36_31420, C. parapsilosis CDC317 : CPAR2_205100, Debaryomyces hansenii CBS767 : DEHA2G10648g and Pichia stipitis Pignal : PICST_32997	biological_process	cellular_component	molecular_function	CR_06010W_A
	A0A2H1A921	B9J08_000423	OTU2		-0.211416	0.175926	unchange	-0.874841	7.13519e-07	down	-1.29955	0.095934	unchange	-0.702398	-0.839916	-0.692744	3.06471e-08	down	down	down	-0.827708	7.56484e-07	down	Ortholog of S. cerevisiae : OTU2, C. dubliniensis CD36 : Cd36_51210, C. parapsilosis CDC317 : CPAR2_303850, C. auris B8441 : B9J08_000423 and Candida tenuis NRRL Y-1498 : CANTEDRAFT_114159	Ortholog of S. cerevisiae : OTU2, C. albicans SC5314 : C5_01110W_A, C. dubliniensis CD36 : Cd36_51210, C. parapsilosis CDC317 : CPAR2_303850 and Candida tenuis NRRL Y-1498 : CANTEDRAFT_114159	biological_process	cellular_component	molecular_function	C5_01110W_A
	A0A2H0ZRS3	B9J08_001854	STP2.3		-0.0201627	0.918107	unchange	-0.0263403	0.887093	unchange				0.789265	0.515668	0.588817	3.93962e-06	up	unchange	up	-0.823973	1.38733e-05	down	Protein of unknown function;Cyr1-repressed;rat catheter and Spider biofilm induced	Ortholog of C. albicans SC5314 : C6_00800C_A, C. dubliniensis CD36 : Cd36_60750, C. parapsilosis CDC317 : CPAR2_603110 and Candida tenuis NRRL Y-1498 : cten_CGOB_00221	biological_process	cellular_component	molecular_function	C6_00800C_A
	A0A2H0ZP70	B9J08_004037	TFC7		0.0466964	0.813746	unchange	-0.144576	0.426752	unchange				0.745759	0.879166	0.962081	6.58631e-07	up	up	up	-0.822085	8.91108e-05	down	Putative adhesin-like protein;Hap43-repressed;rat catheter and Spider biofilm induced	Ortholog of C. albicans SC5314 : C1_10170W_A, C. dubliniensis CD36 : Cd36_09560, C. parapsilosis CDC317 : CPAR2_805040, Debaryomyces hansenii CBS767 : DEHA2B12210g and Pichia stipitis Pignal : PICST_54802	biological_process	cellular_component	molecular_function	C1_10170W_A
	A0A2H0ZTX6	B9J08_003251	XOG1.1		0.474365	0.00539103	unchange	-0.0888938	0.620561	unchange	0.71791	0.247386	unchange	1.06028	0.926194	0.893167	7.64925e-10	up	up	up	-0.816972	1.40437e-05	down	Exo-1,3-beta-glucanase;5 glycosyl hydrolase family member;affects sensitivity to chitin and glucan synthesis inhibitors;not required for yeast-to-hypha transition or for virulence in mice;Hap43-induced;Spider biofilm induced	Ortholog(s) have cell adhesion molecule binding, glucan endo-1,6-beta-glucosidase activity, glucan exo-1,3-beta-glucosidase activity	cell-substrate adhesion;cellular glucan metabolic process;fungal-type cell wall beta-glucan metabolic process;fungal-type cell wall disassembly involved in conjugation with cellular fusion;fungal-type cell wall organization;single-species biofilm formation in or on host organism;single-species biofilm formation on inanimate substrate	actin fusion focus;cell surface;division septum;extracellular region;fungal-type cell wall	cell adhesion molecule binding;glucan endo-1,6-beta-glucosidase activity;glucan exo-1,3-beta-glucosidase activity	C1_02990C_A
	A0A2H0ZP55	B9J08_004021	KRE2		-0.0177636	0.952062	unchange	0.475077	0.0361306	unchange				-0.291226	-0.554524	-0.764278	0.0220322	unchange	unchange	down	-0.816536	0.00298469	down		Has domain(s) with predicted acid phosphatase activity
	A0A2H0ZMD9	B9J08_003404	GIP2		0.122766	0.484787	unchange	0.227899	0.174439	unchange				0.605084	0.766397	0.434048	1.18344e-05	up	up	unchange	-0.815908	4.98138e-05	down	Putative type-1 protein phosphatase targeting subunit;transcript repressed by yeast-hyphal switch;transcript induced by Mnl1p under weak acid stress;flow model biofilm induced	Ortholog of C. albicans SC5314 : C1_01140C_A, C. dubliniensis CD36 : Cd36_01070, C. parapsilosis CDC317 : CPAR2_109800 and Candida tenuis NRRL Y-1498 : CANTEDRAFT_114209	biological_process	cellular_component	molecular_function	C1_01140C_A
	A0A2H0ZN30	B9J08_003609	GCV2		-2.03555	3.297e-14	down	-2.17813	3.7989e-15	down	0.620241	0.0366528	up	0.554593	0.357165	0.257722	0.00807715	unchange	unchange	unchange	-0.814272	3.91876e-05	down	Glycine decarboxylase P subunit;protein of glycine catabolism;repressed by Efg1;Hog1-induced;induced by Rim101 at acid pH;transcript induced in elevated CO2;stationary phase enriched protein	Ortholog(s) have glycine dehydrogenase (decarboxylating) activity and role in glycine decarboxylation via glycine cleavage system, one-carbon metabolic process	glycine catabolic process;glycine decarboxylation via glycine cleavage system;one-carbon metabolic process;oxidation-reduction process	mitochondrion	glycine dehydrogenase (decarboxylating) activity;pyridoxal phosphate binding	C1_08400C_A
	A0A2H0ZJG1	B9J08_004253	RAD2		0.284759	0.0180536	unchange	0.105876	0.393201	unchange	0.442225	0.621988	unchange	-0.0293098	0.0356699	-0.0767219	0.840868	unchange	unchange	unchange	-0.813573	3.28851e-08	down	Ortholog of S. cerevisiae Rad2, a nucleotide excision repair nuclease;null mutant is extremely sensitive to UV irradiation;transcript induced by interaction with macrophages	Ortholog(s) have single-stranded DNA endodeoxyribonuclease activity	cellular response to UV;nucleotide-excision repair involved in interstrand cross-link repair;nucleotide-excision repair, DNA incision, 3'-to lesion;transcription by RNA polymerase II	nucleotide-excision repair factor 3 complex	5'-3' exonuclease activity;single-stranded DNA binding;single-stranded DNA endodeoxyribonuclease activity	C4_03550W_A
	A0A2H1A5R0	B9J08_000928	AQY1		-0.425679	0.0892273	unchange	-1.03177	0.000106905	down				-0.910986	-1.26786	-1.32013	1.46768e-06	down	down	down	-0.811107	0.00795123	down	Aquaporin water channel;osmotic shock resistance, WT freeze tolerance;virulent in mice;flucytosine repressed;flow model/RPMI/Spider/rat catheter biofilm induced;required for RPMI biofilm formation;Bcr1-induced in a/a RPMI biofilms	Ortholog(s) have water channel activity and role in ascospore formation, cellular response to freezing, cellular response to osmotic stress, single-species biofilm formation on inanimate substrate, transmembrane transport, water transport	ascospore formation;cellular response to freezing;cellular response to osmotic stress;single-species biofilm formation on inanimate substrate;transmembrane transport;water transport	membrane;plasma membrane	water channel activity	CR_02920C_A
	A0A2H0ZLB3	B9J08_003006	JLP2		-0.653418	0.00688156	down	-0.540552	0.0227801	unchange	-0.922895	0.177727	unchange	0.286992	0.0532051	0.288335	0.413238	unchange	unchange	unchange	-0.805036	0.000622771	down	Putative protein of unknown function;macrophage-induced gene	Ortholog of S. cerevisiae : JLP2, C. albicans SC5314 : C6_04260C_A, C. glabrata CBS138 : CAGL0K03883g, C. dubliniensis CD36 : Cd36_64880 and C. parapsilosis CDC317 : CPAR2_600350	biological_process	cellular_component	molecular_function	C6_04260C_A
	A0A2H0ZC99	B9J08_004960	XUT1.2	Nucleobase transporter	-0.550946	0.0252412	unchange	-0.453609	0.0614848	unchange				-0.0165081	-0.176692	-0.184847	0.954666	unchange	unchange	unchange	-0.803982	0.0633846	unchange	Putative high-affinity, high-capacity xanthine-uric acid/H+ symporter;similar to A. nidulans UapA;member of the Nucleobase-Ascorbate Transporter/Nucleobase-Cation Symporter (NAT/NCS2) family;rat catheter biofilm induced	Has domain(s) with predicted transmembrane transporter activity, role in transmembrane transport and membrane localization	nucleobase transport;transmembrane transport;urate transport;xanthine transport	fungal-type vacuole;plasma membrane	nucleobase:cation symporter activity;purine nucleobase binding;urate transmembrane transporter activity;xanthine transmembrane transporter activity	C4_06530C_A
	A0A2H0ZLA0	B9J08_002992	PRA1		0.305633	0.088752	unchange	0.678319	0.000203776	up	0.562944	0.0125415	unchange	-0.0733945	0.0851716	-0.105351	0.78245	unchange	unchange	unchange	-0.801947	8.20433e-05	down	Cell surface protein that sequesters zinc from host tissue;enriched at hyphal tips;released extracellularly;binds to host complement regulators;mediates leukocyte adhesion and migration;immunogenic in mouse;produced at ambient pH	Has domain(s) with predicted metallopeptidase activity	active evasion of host immune response via regulation of host complement system;adhesion of symbiont to host;leukocyte cell-cell adhesion;modulation by symbiont of host cell-mediated immune response;negative regulation by symbiont of host T-cell mediated immune response;negative regulation of complement activation;sequestering of zinc ion	cell surface;extracellular region;fungal-type cell wall;hyphal cell wall;hyphal tip	fibrinogen binding;high molecular weight kininogen binding;integrin binding;metallopeptidase activity;protein binding;zinc ion binding	C4_06980W_A
	A0A2H0ZWN4	B9J08_002542	SIP5		-0.744686	1.13297e-06	down	-0.358523	0.00923576	unchange				0.107203	0.0367733	-0.0216709	0.886556	unchange	unchange	unchange	-0.801248	1.87015e-06	down	Protein of unknown function;flow model, rat catheter and Spider biofilm induced	Ortholog(s) have role in cellular response to glucose starvation	cellular response to glucose starvation;regulation of transcription, DNA-templated	cytoplasm	DNA binding transcription factor activity	C1_05910W_A
	A0A2H0ZLW4	B9J08_003232	CIS2		-0.167309	0.223987	unchange	-0.303096	0.0244738	unchange				-0.0637396	-0.0581774	-0.114646	0.889092	unchange	unchange	unchange	-0.801078	1.15789e-05	down	Putative role in regulation of biogenesis of the cell wall;upregulated in biofilm;Gcn4p-regulated	Ortholog(s) have glutathione hydrolase activity, role in glutathione catabolic process, xenobiotic metabolic process and fungal-type vacuole localization	glutathione catabolic process;xenobiotic metabolic process	fungal-type vacuole	glutathione hydrolase activity	C1_00550W_A
	A0A2H0ZTD6	B9J08_003585	GAL4		-1.47261	1.87942e-13	down	-1.46564	1.93634e-13	down				-1.5431	-1.31903	-1.34643	1.43846e-16	down	down	down	-0.801073	4.71161e-06	down	Zn(II)2Cys6 transcription factor;involved in control of glycolysis;ortholog of S. cerevisiae Gal4, but not involved in regulation of galactose utilization genes;caspofungin repressed;Spider biofilm repressed	Ortholog(s) have DNA-binding transcription activator activity, RNA polymerase II-specific, DNA-binding transcription factor activity and RNA polymerase II-specific, more	carbon catabolite activation of transcription;galactose metabolic process;positive regulation of glycolytic process;positive regulation of transcription from RNA polymerase II promoter by galactose;regulation of transcription, DNA-templated	nucleus	DNA binding transcription factor activity;RNA polymerase II proximal promoter sequence-specific DNA binding;RNA polymerase II transcription factor binding;sequence-specific DNA binding;transcriptional activator activity, RNA polymerase II transcription regulatory region sequence-specific DNA binding;zinc ion binding	C2_10590W_A
	A0A2H0ZXZ0	B9J08_001614	PHO100.2		-0.358031	0.380205	unchange	0.277739	0.474487	unchange	0.346355	0.248684	unchange	-1.44504	0.133929	-0.148239	0.0846933	unchange	unchange	unchange	-0.800489	0.189367	unchange	Putative inducible acid phosphatase;DTT-extractable and observed in culture supernatant in low-phosphate conditions;slight effect on murine virulence;virulence-group-correlated expression;N-glycosylated;F-12/CO2 early biofilm induced	Has domain(s) with predicted hydrolase activity	pathogenesis	cell surface;cell wall-bounded periplasmic space;extracellular region	acid phosphatase activity	C1_07430W_A
	A0A2H0ZYN4	B9J08_001861	FAT1		-0.795144	3.3803e-07	down	-0.765993	6.33915e-07	down	0.385967	0.0750847	unchange	0.170452	0.0820954	0.0376854	0.670971	unchange	unchange	unchange	-0.795811	2.06557e-06	down	Predicted enzyme of sphingolipid biosynthesis;upregulated in biofilm	Ortholog(s) have long-chain fatty acid transporter activity, very long-chain fatty acid-CoA ligase activity and role in long-chain fatty acid import into cell, very long-chain fatty acid metabolic process	long-chain fatty acid import;very long-chain fatty acid metabolic process	endoplasmic reticulum;intrinsic component of the cytoplasmic side of the plasma membrane;lipid droplet;peroxisome	long-chain fatty acid transporter activity;very long-chain fatty acid-CoA ligase activity	C6_00740W_A
	A0A2H1A6J4	B9J08_000663	GIS3		0.651726	2.68056e-06	up	0.741974	2.08044e-07	up	0.638321	0.352478	unchange	0.205485	0.474482	0.278974	0.0164346	unchange	unchange	unchange	-0.79375	4.42481e-07	down	Protein of unknown function;induced by alpha pheromone in SpiderM medium	Ortholog of C. albicans SC5314 : CR_06020W_A, C. dubliniensis CD36 : Cd36_31450, Candida albicans WO-1 : CAWG_01917, Candida metapsilosis : CMET_3632 and Candida orthopsilosis Co 90-125 : CORT_0D05210	biological_process	cellular_component	molecular_function	CR_06020W_A
	A0A2H0ZVY7	B9J08_002576	ZCF22.2		-0.107805	0.598636	unchange	-0.543168	0.00554787	unchange				-0.370406	-0.6149	-0.822649	0.00229582	unchange	down	down	-0.79109	0.00604092	down	Predicted Zn(II)2Cys6 transcription factor	Has domain(s) with predicted DNA-binding transcription factor activity, RNA polymerase II-specific, zinc ion binding activity, role in regulation of transcription, DNA-templated and nucleus localization	regulation of transcription, DNA-templated	nucleus	RNA polymerase II transcription factor activity, sequence-specific DNA binding;zinc ion binding	C5_02430W_A
	A0A2H0ZGF3	B9J08_004725	DUR3	Spermidine transporter	-0.920083	5.55705e-07	down	-0.830116	3.33994e-06	down				-0.571627	-0.508421	-0.64876	4.70159e-05	unchange	unchange	down	-0.789149	1.05835e-05	down	Spermidine transporter;induced in strains from HIV patients with oral candidiasis;alkaline repressed;amphotericin B induced;colony morphology regulated by Ssn6;reduced oral epithelial cell damage by mutant;Spider biofilm induced	Ortholog(s) have spermidine transmembrane transporter activity	cellular response to metal ion;cellular response to starvation;filamentous growth;filamentous growth of a population of unicellular organisms;filamentous growth of a population of unicellular organisms in response to biotic stimulus;filamentous growth of a population of unicellular organisms in response to starvation;intracellular pH elevation;spermidine transport;transmembrane transport	plasma membrane	spermidine transmembrane transporter activity	C5_03480C_A
	A0A2H0ZYE8	B9J08_001764	CDC4		-0.0926335	0.525875	unchange	-0.135534	0.339475	unchange	-0.629102	0.192614	unchange	0.107861	0.0829232	0.0314787	0.837091	unchange	unchange	unchange	-0.788253	2.01803e-06	down	F-box subunit of SCF(CDC4) ubiquitin ligase;functional homolog of S. cerevisiae Cdc4;mutation/depletion causes hyperfilamentation;Sol1 is a substrate of SCF-Cdc4;Spider biofilm induced	Ortholog(s) have phosphoserine residue binding, protein binding, bridging, ubiquitin binding, ubiquitin protein ligase activity, ubiquitin-protein transferase activity	filamentous growth;filamentous growth of a population of unicellular organisms;G1/S transition of mitotic cell cycle;G2/M transition of mitotic cell cycle;meiotic cell cycle;negative regulation of mitotic DNA replication initiation;protein ubiquitination;SCF-dependent proteasomal ubiquitin-dependent protein catabolic process;ubiquitin-dependent protein catabolic process	nuclear envelope;nuclear matrix;nuclear SCF ubiquitin ligase complex	phosphoserine residue binding;protein binding, bridging;ubiquitin binding;ubiquitin protein ligase activity;ubiquitin-protein transferase activity	CR_01680C_A
	A0A2H1A473	B9J08_000766	AAT22		0.263554	0.0275441	unchange	0.251163	0.034364	unchange	0.424179	0.022127	unchange	-0.262972	-0.0216553	-0.182752	0.067535	unchange	unchange	unchange	-0.78789	2.25736e-08	down	Aspartate aminotransferase;nitrogen metabolism;similar but not orthologous to S. cerevisiae Aat2;clade-associated gene expression;protein levels decrease in stationary phase yeast;mutant is viable;flow model biofilm repressed	Has domain(s) with predicted catalytic activity, pyridoxal phosphate binding, transaminase activity and role in biosynthetic process, cellular amino acid metabolic process	biosynthetic process;cellular amino acid metabolic process	cellular_component	pyridoxal phosphate binding;transaminase activity	C4_01200C_A
	A0A2H1A7M9	B9J08_000342	YMC2		0.391107	0.0201539	unchange	0.169878	0.323327	unchange	0.4193	0.461686	unchange	0.153748	0.279393	0.136729	0.403605	unchange	unchange	unchange	-0.785599	4.58297e-05	down	Ortholog of C. dubliniensis CD36 : Cd36_54840, C. parapsilosis CDC317 : CPAR2_100270, C. auris B8441 : B9J08_003974 and Candida tenuis NRRL Y-1498 : cten_CGOB_00242	Has domain(s) with predicted transmembrane transporter activity and role in transmembrane transport	biological_process	cellular_component	molecular_function	C5_05240C_A
	A0A2H0ZL64	B9J08_002954	CNT	CNT family H(+)/nucleoside symporter	-0.50859	0.00823416	unchange	-1.24185	3.16597e-08	down	-2.81843	0.000545372	down	-0.350097	-0.727789	-0.560677	0.00155866	unchange	down	unchange	-0.784853	0.000202531	down	CNT family H(+)/nucleoside symporter;transports adenosine, uridine, inosine, guanosine, tubercidin;variant alleles for high/low-affinity isoforms;S or G at residue 328 affects specificity;Spider, flow model biofilm induced	Ortholog(s) have nucleoside transmembrane transporter activity, nucleoside transmembrane transporter activity, against a concentration gradient, symporter activity, xenobiotic transmembrane transporter activity	cellular response to drug;drug transport;nucleoside transport;uridine transport	integral component of plasma membrane;plasma membrane	drug transmembrane transporter activity;nucleoside transmembrane transporter activity, against a concentration gradient;nucleoside:sodium symporter activity;symporter activity	C2_06020W_A
	A0A2H0ZQ92	B9J08_003998	ACS1		-1.07891	0.000279094	down	-1.29182	2.36978e-05	down	-0.514262	0.0838792	unchange	-1.31811	-2.09804	-2.27474	8.01971e-10	down	down	down	-0.783656	0.012736	down	Acetyl-CoA synthetase;induced by human neutrophils;fluconazole-repressed;regulated by Nrg1/Mig1;colony morphology-related gene regulation by Ssn6;only in stationary phase cultures;rat catheter biofilm repressed, Spider biofilm induced	Ortholog(s) have acetate-CoA ligase activity, acid-ammonia (or amide) ligase activity, role in acetate fermentation, acetyl-CoA biosynthetic process, histone acetylation and cytosol localization	acetate fermentation;acetyl-CoA biosynthetic process;acetyl-CoA biosynthetic process from acetate;histone acetylation	cytosol	acetate-CoA ligase activity;acid-ammonia (or amide) ligase activity;AMP binding	C2_10350C_A
	A0A2H0ZLB8	B9J08_002995	MET14		-0.236671	0.377729	unchange	-0.462078	0.0747915	unchange	0.0980905	0.528221	unchange	-0.652564	-0.680273	-0.670317	0.0032351	down	down	down	-0.783386	0.00219533	down	Putative adenylylsulfate kinase;predicted role in sulfur metabolism;possibly adherence-induced;protein present in exponential and stationary growth phase yeast;F-12/CO2 biofilm induced	Ortholog(s) have adenylylsulfate kinase activity and role in sulfate assimilation, sulfate assimilation, phosphoadenylyl sulfate reduction by phosphoadenylyl-sulfate reductase (thioredoxin), sulfur amino acid metabolic process	sulfate assimilation, phosphoadenylyl sulfate reduction by phosphoadenylyl-sulfate reductase (thioredoxin);sulfur amino acid metabolic process	cellular_component	adenylylsulfate kinase activity;ATP binding	C5_00430W_A
	A0A2H1A3M4	B9J08_000050	KRE9		-1.18084	0.00549589	down	-0.94372	0.0204225	down				0.372047	-0.138972	-0.203242	0.855016	unchange	unchange	unchange	-0.780905	0.180195	unchange	Ortholog of C. dubliniensis CD36 : Cd36_04450, C. parapsilosis CDC317 : CPAR2_105460, C. auris B8441 : B9J08_002463, Debaryomyces hansenii CBS767 : DEHA2D07128g and Pichia stipitis Pignal : PICST_80203	Has domain(s) with predicted role in (1->6)-beta-D-glucan biosynthetic process, cell wall biogenesis and extracellular region localization	biological_process	cellular_component	molecular_function	C1_04700C_A
	A0A2H0ZM14	B9J08_003277	RDS2		0.396546	0.0162254	unchange	0.279026	0.0882071	unchange				-0.00538539	-0.0173053	-0.297846	0.436606	unchange	unchange	unchange	-0.779829	0.000319951	down	Ortholog of C. dubliniensis CD36 : Cd36_70850, C. auris B8441 : B9J08_003277, Candida tenuis NRRL Y-1498 : cten_CGOB_00183 and Debaryomyces hansenii CBS767 : DEHA2F22462g	Ortholog of C. albicans SC5314 : C7_00920C_A, C. dubliniensis CD36 : Cd36_70850, Candida tenuis NRRL Y-1498 : cten_CGOB_00183 and Debaryomyces hansenii CBS767 : DEHA2F22462g	biological_process	cellular_component	molecular_function	C7_00920C_A
	A0A2H0ZZC9	B9J08_001717	B9J08_001717		0.555362	0.0632414	unchange	0.813166	0.00538088	up				-0.196962	-0.237255	0.18451	0.570445	unchange	unchange	unchange	-0.779064	0.0111693	down	Has domain(s) with predicted DNA-binding transcription factor activity, sequence-specific DNA binding, zinc ion binding activity and role in regulation of transcription, DNA-templated	Has domain(s) with predicted DNA-binding transcription factor activity, sequence-specific DNA binding, zinc ion binding activity and role in regulation of transcription, DNA-templated	regulation of transcription, DNA-templated	cellular_component	DNA binding transcription factor activity;sequence-specific DNA binding;zinc ion binding	C2_02530W_A
	A0A2H1A4C8	B9J08_000799	B9J08_000799		0.812893	1.00748e-09	up	1.0669	6.72326e-13	up	-0.299049	0.146796	unchange	0.300225	0.260765	0.117848	0.011916	unchange	unchange	unchange	-0.778976	3.17457e-08	down	Protein of unknown function;regulated by Tsa1, Tsa1B in minimal media at 37 degrees C;shows colony morphology-related gene regulation by Ssn6;Spider biofilm induced	Ortholog of C. albicans SC5314 : CR_06140W_A, C. dubliniensis CD36 : Cd36_31660, C. parapsilosis CDC317 : CPAR2_204970 and Candida tenuis NRRL Y-1498 : CANTEDRAFT_104266	biological_process	cellular_component	molecular_function	CR_06140W_A
	A0A2H0ZNA9	B9J08_003689	PIB1		0.257846	0.0581447	unchange	0.407452	0.00283437	unchange				0.0249418	0.0898265	0.0997315	0.918724	unchange	unchange	unchange	-0.776561	1.48703e-05	down	Ortholog(s) have phosphatidylinositol-3-phosphate binding, ubiquitin protein ligase activity, ubiquitin-protein transferase activity and role in cytoplasm protein quality control by the ubiquitin-proteasome system, protein ubiquitination	Ortholog(s) have phosphatidylinositol-3-phosphate binding, ubiquitin protein ligase activity, ubiquitin-protein transferase activity and role in cytoplasm protein quality control by the ubiquitin-proteasome system, protein ubiquitination	cytoplasm protein quality control by the ubiquitin-proteasome system;protein ubiquitination	fungal-type vacuole membrane;late endosome	phosphatidylinositol-3-phosphate binding;ubiquitin protein ligase activity;zinc ion binding	CR_09750C_A
	A0A2H0ZHX5	B9J08_004830	THI73	Anion:cation symporter	-0.921728	2.11312e-05	down	-0.336568	0.0910458	unchange				-0.224044	0.140004	-0.015827	0.650989	unchange	unchange	unchange	-0.776348	0.0011079	down	Putative transporter;fungal-specific;Spider biofilm induced	Ortholog(s) have endoplasmic reticulum localization	anion transport;transmembrane transport	endoplasmic reticulum;integral component of membrane;membrane	anion:cation symporter activity	C4_04230W_A
	A0A2H0ZW66	B9J08_002031	ERV41		-0.745267	0.023226	down	-0.454214	0.152098	unchange				-0.3809	-0.498225	-0.454823	0.384735	unchange	unchange	unchange	-0.775227	0.0368077	down	Ortholog of C. dubliniensis CD36 : Cd36_12240, C. parapsilosis CDC317 : CPAR2_801750, C. auris B8441 : B9J08_002031, Candida tenuis NRRL Y-1498 : CANTEDRAFT_135403 and Pichia stipitis Pignal : PICST_29111	Ortholog of C. albicans SC5314 : C1_13180W_A, C. dubliniensis CD36 : Cd36_12240, C. parapsilosis CDC317 : CPAR2_801750 and Candida tenuis NRRL Y-1498 : CANTEDRAFT_135403	biological_process	cellular_component	molecular_function	C1_13180W_A
	A0A2H1A5W4	B9J08_000765	CAS5		-0.013357	0.931474	unchange	-0.0777638	0.569461	unchange				0.312381	0.0515879	0.227573	0.0497779	unchange	unchange	unchange	-0.774807	5.56147e-07	down	Transcription factor involved in regulation of cell wall homeostasis, adherence, stress response;mutants have reduced CFU in mice, hyphal defect in C. elegans infection;Spider biofilm induced	Ortholog(s) have DNA-binding transcription factor activity, RNA polymerase II-specific and RNA polymerase II activating transcription factor binding, more	cellular hyperosmotic response;cellular response to cold;cellular response to drug;development of symbiont in host;filamentous growth;fungal-type cell wall organization;negative regulation of ergosterol biosynthetic process;negative regulation of transcription by RNA polymerase II;pathogenesis;positive regulation of cell adhesion involved in single-species biofilm formation;positive regulation of…	cytosol;nucleus	DNA binding transcription factor activity;RNA polymerase II activating transcription factor binding;RNA polymerase II proximal promoter sequence-specific DNA binding;RNA polymerase II repressing transcription factor binding;RNA polymerase II transcription factor activity, sequence-specific DNA binding;zinc ion binding	C4_01190W_A
	A0A2H0ZV23	B9J08_002298	CAT1		-1.18553	2.29026e-08	down	-1.07581	1.61665e-07	down	0.0178506	0.956043	unchange	-0.192822	-0.167858	-0.21296	0.483526	unchange	unchange	unchange	-0.77282	6.72785e-05	down	Catalase;resistance to oxidative stress, neutrophils, peroxide;role in virulence;regulated by iron, ciclopirox, fluconazole, carbon source, pH, Rim101, Ssn6, Hog1, Hap43, Sfu1, Sef1, farnesol, core stress response;Spider biofilm induced	Ortholog(s) have catalase activity	age-dependent response to reactive oxygen species;cellular detoxification of hydrogen peroxide;cellular response to hydrogen peroxide;cellular response to starvation;filamentous growth;filamentous growth of a population of unicellular organisms in response to chemical stimulus;filamentous growth of a population of unicellular organisms in response to starvation;hydrogen peroxide catabolic process…	fungal-type cell wall;mitochondrial matrix;peroxisomal matrix	catalase activity;heme binding;protein binding	C1_06810W_A
	A0A2H0ZMI2	B9J08_003448	MET32		-0.518091	0.00362236	unchange	-0.836836	1.07952e-05	down				-0.639468	-0.744406	-0.702874	1.39214e-05	down	down	down	-0.771331	6.37195e-05	down	Putative C2H2 transcription factor;expression upregulated in clinical isolates from HIV+ patients with oral candidiasis;Spider biofilm induced	Ortholog(s) have DNA-binding transcription factor activity, RNA polymerase II-specific, RNA polymerase II activating transcription factor binding, cis-regulatory region sequence-specific DNA binding activity	negative regulation of transcription by RNA polymerase II;positive regulation of transcription by RNA polymerase II;regulation of mitotic cell cycle;regulation of sulfur amino acid metabolic process;regulation of transcription, DNA-templated	cellular_component	DNA binding transcription factor activity;proximal promoter sequence-specific DNA binding;RNA polymerase II activating transcription factor binding;RNA polymerase II transcription factor activity, sequence-specific DNA binding	C2_10230W_A
	A0A2H0ZGM7	B9J08_004783	B9J08_004783		0.548166	0.000765198	unchange	0.383345	0.0154447	unchange	-0.0539576	0.963949	unchange	0.264961	0.183511	0.328368	0.0926951	unchange	unchange	unchange	-0.768022	1.46422e-05	down	Ortholog of C. dubliniensis CD36 : Cd36_45910, C. parapsilosis CDC317 : CPAR2_501110, C. auris B8441 : B9J08_004783 and Candida tenuis NRRL Y-1498 : CANTEDRAFT_119393	Ortholog of C. albicans SC5314 : C4_06420W_A, C. dubliniensis CD36 : Cd36_45910, C. parapsilosis CDC317 : CPAR2_501110 and Candida tenuis NRRL Y-1498 : CANTEDRAFT_119393	biological_process	cellular_component	molecular_function	C4_06420W_A
	A0A2H0ZWZ2	B9J08_001999	MSD1		0.163404	0.15833	unchange	0.0235528	0.856046	unchange	-0.063234	0.878335	unchange	0.0558783	0.188502	0.0397397	0.406409	unchange	unchange	unchange	-0.767059	5.4463e-08	down	Ortholog(s) have aspartate-tRNA ligase activity, role in mitochondrial aspartyl-tRNA aminoacylation and mitochondrion localization	Ortholog(s) have aspartate-tRNA ligase activity, role in mitochondrial aspartyl-tRNA aminoacylation and mitochondrion localization	mitochondrial aspartyl-tRNA aminoacylation	mitochondrion	aspartate-tRNA ligase activity;ATP binding;nucleic acid binding	C1_04030W_A
	A0A2H1A7Z5	B9J08_000458	CEK1		0.0589766	0.657514	unchange	0.0892867	0.48416	unchange				0.18581	-0.0123691	0.232306	0.124027	unchange	unchange	unchange	-0.76549	2.90726e-07	down	ERK-family protein kinase;required for wild-type yeast-hypha switch, mating efficiency, virulence in mice;Cst20-Hst7-Cek1-Cph1 MAPK pathway regulates mating, and invasive hyphal growth under some conditions;Spider biofilm induced	Ortholog(s) have MAP kinase activity	ascospore formation;cell cycle arrest;cellular response to drug;cellular response to starvation;conidiophore development;conidium formation;filamentous growth;filamentous growth of a population of unicellular organisms;filamentous growth of a population of unicellular organisms in response to biotic stimulus;filamentous growth of a population of unicellular organisms in response to starvation;fun…	cytoplasmic stress granule;hyphal tip;mating projection tip;nuclear envelope	MAP kinase activity;protein kinase activity	C4_06480C_A
	A0A2H0ZPV7	B9J08_002136	WOR2		-0.172342	0.174185	unchange	-0.272864	0.0285336	unchange				-0.298353	-0.162042	-0.356113	0.00897381	unchange	unchange	unchange	-0.764649	2.0142e-07	down	Zn(II)2Cys6 transcription factor;regulator of white-opaque switching;required for maintenance of opaque state;Hap43-induced	Ortholog(s) have role in filamentous growth, growth of unicellular organism as a thread of attached cells and negative regulation of growth of unicellular organism as a thread of attached cells, more	filamentous growth;growth of unicellular organism as a thread of attached cells;negative regulation of growth of unicellular organism as a thread of attached cells;phenotypic switching;positive regulation of phenotypic switching;regulation of transcription, DNA-templated	nucleus	RNA polymerase II transcription factor activity, sequence-specific DNA binding;zinc ion binding	C3_05170W_A
	A0A2H0ZWP7	B9J08_002201	NFU1		-0.285783	0.0341885	unchange	-0.102392	0.461454	unchange	-0.0912152	0.957038	unchange	-0.40379	-0.343139	-0.343986	0.00284635	unchange	unchange	unchange	-0.761736	1.46578e-06	down	Protein with a predicted role in mitochondrial iron metabolism;Hap43-repressed;expression upregulated during growth in the mouse cecum;Spider biofilm induced	Ortholog(s) have role in intracellular sequestering of iron ion, iron-sulfur cluster assembly, protein maturation by [4Fe-4S] cluster transfer, protein maturation by iron-sulfur cluster transfer and mitochondrial matrix localization	intracellular sequestering of iron ion;iron-sulfur cluster assembly;protein maturation by [4Fe-4S] cluster transfer	mitochondrial matrix	iron ion binding;iron-sulfur cluster binding	C2_00600C_A
	A0A2H0ZJ11	B9J08_004449	PRP46		1.71534	2.96995e-11	up	1.3307	1.37025e-08	up	1.62846	0.17378	unchange	0.326045	0.529281	0.387313	0.0691212	unchange	unchange	unchange	-0.761351	0.0151325	down		Protein of unknown function
	A0A2H0ZKB0	B9J08_002669	PCK1	Phosphoenolpyruvate carboxykinase	-2.86532	2.70829e-12	down	-2.87712	2.24149e-12	down	-0.832881	0.0148959	down	1.19854	1.59205	1.40567	4.75852e-08	up	up	up	-0.761308	0.0117163	down	Phosphoenolpyruvate carboxykinase;glucose, C-source, yeast-hypha, Hap43 regulated;fluconazole, phagocytosis, H2O2, oral candidasis, Spider/rat catheter/flow model biofilm induced;repressed in biofilm by Bcr1, Tec1, Ndt80, Rob1, Brg1	Ortholog(s) have phosphoenolpyruvate carboxykinase (ATP) activity, role in carbon utilization and cytosol localization	carbon utilization;gluconeogenesis	cytosol	ATP binding;phosphoenolpyruvate carboxykinase (ATP) activity	CR_00200W_A
	A0A2H0ZE57	B9J08_005300	PFK27		-0.80569	1.97707e-06	down	-0.799293	2.11725e-06	down				0.426562	0.722234	0.525478	2.58565e-05	unchange	up	unchange	-0.760769	2.32485e-05	down	Putative 6-phosphofructo-2-kinase;catalyzes synthesis of fructose-2,6-bisphosphate;Hap43-repressed;flow model, rat catheter and Spider biofilm induced	Ortholog(s) have role in fructose 2,6-bisphosphate metabolic process, regulation of glycolytic process	fructose 2,6-bisphosphate metabolic process;fructose metabolic process;regulation of glycolytic process	cellular_component	6-phosphofructo-2-kinase activity;ATP binding	C1_11080W_A
	A0A2H1A6T4	B9J08_000036	SPP41		0.426955	0.087265	unchange	0.275934	0.274901	unchange				-0.0646909	-0.664808	-0.324412	0.22236	unchange	unchange	unchange	-0.759846	0.0113948	down	Ortholog of C. dubliniensis CD36 : Cd36_02750, C. parapsilosis CDC317 : CPAR2_106015, C. auris B8441 : B9J08_003254 and Candida tenuis NRRL Y-1498 : CANTEDRAFT_107500	Has domain(s) with predicted hydrolase activity	biological_process	cellular_component	molecular_function	C1_02950W_A
	A0A2H1A366	B9J08_000368	B9J08_000368		-0.794925	0.000889264	down	-1.20543	2.91742e-06	down				-0.276045	-0.0460728	-0.384261	0.210852	unchange	unchange	unchange	-0.759161	0.00239203	down	Ortholog of C. dubliniensis CD36 : Cd36_62790, C. parapsilosis CDC317 : CPAR2_601680, C. auris B8441 : B9J08_001637 and Candida tenuis NRRL Y-1498 : cten_CGOB_00252	Has domain(s) with predicted role in transmembrane transport and integral component of plasma membrane localization	biological_process	cellular_component	molecular_function	C6_02550W_A
	A0A2H0ZZ36	B9J08_001462	CCN1		-0.260305	0.158385	unchange	-0.356481	0.0499186	unchange				-0.189491	-0.183877	0.0255989	0.517688	unchange	unchange	unchange	-0.75901	9.09213e-05	down	G1 cyclin;required for hyphal growth maintenance (not initiation);cell-cycle regulated transcription (G1/S);Cdc28p-Ccn1p initiates Cdc11p S394 phosphorylation on hyphal induction;expression in S. cerevisiae inhibits pheromone response	Ortholog(s) have cyclin-dependent protein serine/threonine kinase regulator activity	cellular response to drug;cellular response to neutral pH;filamentous growth;filamentous growth of a population of unicellular organisms in response to biotic stimulus;filamentous growth of a population of unicellular organisms in response to neutral pH;G1/S transition of mitotic cell cycle;hyphal growth;maintenance of cell polarity;positive regulation of filamentous growth of a population of uni…	nucleus	cyclin-dependent protein serine/threonine kinase regulator activity	C5_01680C_A
	A0A2H0ZKT2	B9J08_002829	DBF2		0.245036	0.0736822	unchange	0.44227	0.00139449	unchange	-0.163832	0.509636	unchange	-0.00545629	0.199912	0.154496	0.536359	unchange	unchange	unchange	-0.758565	9.15007e-07	down	Essential serine/threonine protein kinase involved in mitotic spindle formation and cytokinesis;required for septum formation, exit from mitosis, and normal hyphal morphogenesis;virulence-group-correlated expression	Ortholog(s) have protein kinase activity, protein kinase activity involved in regulation of protein localization to cell division site involved in cytokinesis, protein serine/threonine kinase activity	cytoplasmic sequestering of protein;hyphal growth;maintenance of endoplasmic reticulum location involved in endoplasmic reticulum polarization at cell division site;mitotic cytokinesis checkpoint;mitotic spindle organization;negative regulation of actin cytoskeleton reorganization;negative regulation of protein homooligomerization;negative regulation of protein localization to microtubule;nuclear…	actomyosin contractile ring, intermediate layer;cellular bud neck;medial cortex;mitotic spindle pole body;Sid2-Mob1 complex;spindle pole body	ATP binding;protein kinase activity involved in regulation of protein localization to cell division site involved in cytokinesis;protein serine/threonine kinase activity;protein tyrosine kinase activity	C2_06670C_A
	A0A2H0ZU37	B9J08_003272	RAD16		-0.532097	0.000102793	unchange	-0.177676	0.174163	unchange				-0.254773	-0.294463	-0.28631	0.0420083	unchange	unchange	unchange	-0.758005	1.4488e-06	down	Ortholog of S. cerevisiae Rad16;a protein that recognizes and binds damaged DNA;flucytosine induced;rat catheter and Spider biofilm induced	Ortholog(s) have DNA-dependent ATPase activity, damaged DNA binding, ubiquitin-protein transferase activity	cellular protein localization;nucleotide-excision repair, DNA damage recognition;pyrimidine dimer repair by nucleotide-excision repair;ubiquitin-dependent protein catabolic process	Cul3-RING ubiquitin ligase complex;nucleotide-excision repair factor 4 complex	ATP binding;damaged DNA binding;DNA-dependent ATPase activity;helicase activity;ubiquitin-protein transferase activity;zinc ion binding	C1_02810W_A
	A0A2H0ZNQ7	B9J08_003883	EDE1	Arginine transport, late endosome to vacuole transport	-0.102551	0.379672	unchange	0.0329379	0.788632	unchange				-0.354096	-0.319333	-0.369287	0.000712265	unchange	unchange	unchange	-0.757574	3.23278e-08	down	Ortholog(s) have role in actin cortical patch localization, arginine transport, endocytosis, late endosome to vacuole transport, lysine transport, regulation of intracellular pH	Ortholog(s) have role in actin cortical patch localization, arginine transport, endocytosis, late endosome to vacuole transport, lysine transport, regulation of intracellular pH	actin cortical patch localization;arginine transport;endocytosis;late endosome to vacuole transport;lysine transport;regulation of intracellular pH	cell division site;cell tip;fungal-type vacuole membrane	molecular_function	C1_05120W_A
	A0A2H1A657	B9J08_000558	FGR2		0.614857	2.95001e-07	up	0.467941	3.21465e-05	unchange				0.134645	0.279662	0.343352	0.0134819	unchange	unchange	unchange	-0.755536	2.38113e-08	down	Ortholog of S. cerevisiae : YBL029W, C. glabrata CBS138 : CAGL0F04125g, C. parapsilosis CDC317 : CPAR2_201430, C. auris B8441 : B9J08_000642 and Candida tenuis NRRL Y-1498 : CANTEDRAFT_136724	Has domain(s) with predicted role in transmembrane transport and integral component of plasma membrane localization	biological_process	cellular_component	molecular_function	C1_13600W_A
	A0A2H0ZMQ4	B9J08_003510	PRO3		0.431831	0.00279944	unchange	0.371232	0.00911264	unchange	-0.229703	0.157426	unchange	-0.280533	-0.224625	-0.0755835	0.118923	unchange	unchange	unchange	-0.755048	2.73649e-06	down	Delta 1-pyrroline-5-carboxylate reductase;protein induced during the mating process;alkaline induced;stationary phase enriched protein;Spider biofilm repressed	Ortholog(s) have pyrroline-5-carboxylate reductase activity, role in proline biosynthetic process and cytoplasm localization	oxidation-reduction process;proline biosynthetic process	cytoplasm	pyrroline-5-carboxylate reductase activity	C4_00240C_A
	A0A2H0ZWG5	B9J08_002104	MDG1		0.105872	0.225308	unchange	-0.039935	0.663064	unchange	-0.193235	0.430725	unchange	-0.0982588	0.084141	0.0193906	0.537089	unchange	unchange	unchange	-0.753762	1.73159e-11	down	Ortholog(s) have role in pheromone-dependent signal transduction involved in conjugation with cellular fusion and membrane raft, plasma membrane localization	Ortholog(s) have role in pheromone-dependent signal transduction involved in conjugation with cellular fusion and membrane raft, plasma membrane localization	pheromone-dependent signal transduction involved in conjugation with cellular fusion	membrane raft;plasma membrane	molecular_function	C1_14290C_A
	A0A2H0ZMH9	B9J08_003440	ILV5		-1.5552	3.87608e-14	down	-1.60921	1.21593e-14	down	0.210001	0.182913	unchange	0.413134	0.215088	0.383611	0.0030729	unchange	unchange	unchange	-0.753327	2.24757e-06	down	Ketol-acid reductoisomerase;antigenic;regulated by Gcn4;GlcNAc, amino acid starvation (3-AT)-induced;macrophage-repressed protein;protein present in exponential and stationary phase;flow model and Spider biofilm repressed	Ortholog(s) have double-stranded DNA binding, ketol-acid reductoisomerase activity and role in branched-chain amino acid biosynthetic process, mitochondrial genome maintenance	branched-chain amino acid biosynthetic process;mitochondrial genome maintenance;oxidation-reduction process	mitochondrial nucleoid	coenzyme binding;double-stranded DNA binding;ketol-acid reductoisomerase activity	C6_00870C_A
	A0A2H1A4X6	B9J08_001011	LSM1		0.447167	0.00170538	unchange	0.620304	2.81551e-05	up				0.471775	0.488572	0.396833	0.000333936	unchange	unchange	unchange	-0.752926	2.26725e-05	down	Protein of unknown function;flow model biofilm induced;Spider biofilm induced	Ortholog of C. albicans SC5314 : C2_09820W_A, C. dubliniensis CD36 : Cd36_23910, C. parapsilosis CDC317 : CPAR2_407320, Debaryomyces hansenii CBS767 : DEHA2B05676g and Pichia stipitis Pignal : PICST_31664	biological_process	cellular_component	molecular_function	C2_09820W_A
	A0A2H1A2N9	B9J08_000168	FRE9		-1.63034	6.27808e-09	down	-1.76985	9.33061e-10	down	0.512391	0.229263	unchange	-0.312535	-1.40231	-1.06319	0.00647412	unchange	down	down	-0.752555	0.0538313	unchange	Putative alpha-actinin-like protein;induced by alpha pheromone in SpiderM medium	Has domain(s) with predicted oxidoreductase activity and role in oxidation-reduction process	biological_process	cellular_component	molecular_function	C2_04970W_A
	A0A2H1A3L0	B9J08_000080	AVT1	Vacuolar transporter	0.431861	5.15179e-05	unchange	0.443199	3.19503e-05	unchange	-1.059	0.0497465	down	0.173489	0.0630304	0.201534	0.123946	unchange	unchange	unchange	-0.752188	8.58872e-09	down	Putative vacuolar transporter;promoter bound by a1p and alpha2p by ChIP-chip analysis	Ortholog of C. albicans SC5314 : C2_06330C_A/AVT1, C. dubliniensis CD36 : Cd36_20720, C. parapsilosis CDC317 : CPAR2_104670 and Candida tenuis NRRL Y-1498 : CANTEDRAFT_113420	biological_process	cellular_component	molecular_function	C2_06330C_A
	A0A2H0ZCA6	B9J08_004962	FGR22		0.674539	3.20427e-06	up	0.26907	0.0409643	unchange	1.07885	0.0127309	up	0.207967	0.202625	0.0278687	0.192159	unchange	unchange	unchange	-0.749394	8.99779e-07	down	Putative phosphatidylinositol-specific phospholipase C (PI-PLC);predicted type 2 membrane protein;no S. cerevisiae ortholog;role in, and regulated by, filamentation, Hap43p;almost identical to orf19.5797	Ortholog(s) have role in cellular response to biotic stimulus, cellular response to starvation and filamentous growth, more	cellular response to starvation;filamentous growth;filamentous growth of a population of unicellular organisms in response to biotic stimulus;filamentous growth of a population of unicellular organisms in response to starvation;lipid metabolic process	integral component of membrane	phosphatidylinositol phospholipase C activity	C2_02600C_A
	A0A2H0ZG30	B9J08_004629	SAP8		-0.427918	0.449828	unchange	0.227661	0.669575	unchange				-0.11639	-0.112991	-0.264307	0.982245	unchange	unchange	unchange	-0.746383	0.477956	unchange	Secreted aspartyl protease;regulated by growth phase, temperature, white-opaque switch;highly expressed in opaque cells and upon deep epidermal invasion;greater expression in vaginal than oral infection;prominent role in biofilms	Has domain(s) with predicted aspartic-type endopeptidase activity and role in proteolysis	proteolysis	extracellular region;fungal-type cell wall	aspartic-type endopeptidase activity	C3_02510C_A
	A0A2H0ZGC8	B9J08_004721	AFG1		-0.100126	0.457734	unchange	0.148027	0.254254	unchange				-0.0755674	-0.263117	-0.223068	0.266315	unchange	unchange	unchange	-0.746213	3.48197e-06	down	Putative mitochondrial ATPase of the AAA family;similar but not orthologous to S. cerevisiae Afg1;mutant is viable;regulated by Sef1, Sfu1, and Hap43	Has domain(s) with predicted ATP binding, nucleoside-triphosphatase activity, nucleotide binding activity	biological_process	cellular_component	ATP binding;nucleoside-triphosphatase activity	C1_08850C_A
	A0A2H0ZE07	B9J08_005534	PTK2		-0.4992	0.000868839	unchange	-0.948829	2.96144e-08	down	-1.61774	0.0831587	unchange	-0.04985	-0.266392	0.0548442	0.185457	unchange	unchange	unchange	-0.745612	5.24567e-06	down	Protein of unknown function;Spider biofilm induced	Ortholog of C. albicans SC5314 : C1_09540W_A, C. dubliniensis CD36 : Cd36_09000, C. parapsilosis CDC317 : CPAR2_805240 and Candida tenuis NRRL Y-1498 : CANTEDRAFT_116653	biological_process	cellular_component	molecular_function	C1_09540W_A
		B9J08_000438	B9J08_000438		5.18947	1.77668e-18	up	5.55339	2.86554e-19	up				2.85329	2.58076	2.59135	7.96178e-14	up	up	up	-0.743774	0.0345224	down		Protein of unknown function	biological_process	cellular_component	molecular_function
	A0A2H0ZIP6	B9J08_004345	AIF1		0.312504	0.0027504	unchange	0.140216	0.175911	unchange	-0.119917	0.602087	unchange	-0.237478	-0.126144	-0.113588	0.104318	unchange	unchange	unchange	-0.742918	5.84402e-09	down	Protein with a predicted FAD-dependent pyridine nucleotide reductase domains;putative oxidoreductase;Plc1-regulated;possibly an essential gene, disruptants not obtained by UAU1 method	Has domain(s) with predicted oxidoreductase activity and role in oxidation-reduction process	oxidation-reduction process	cytoplasm	flavin adenine dinucleotide binding;oxidoreductase activity	C4_03190W_A
	A0A2H1A1W0	B9J08_001383	AMS1		0.329799	0.0764106	unchange	-0.212998	0.258318	unchange	-0.214487	0.167039	unchange	0.45883	0.176387	-0.0196069	0.202622	unchange	unchange	unchange	-0.742075	0.00195211	down	Putative alpha-mannosidase;transcript regulated by Nrg1;induced during cell wall regeneration;flow model biofilm induced;Spider biofilm induced	Ortholog(s) have alpha-mannosidase activity, role in mannose catabolic process, oligosaccharide catabolic process and Cvt complex, fungal-type vacuole membrane localization	mannose catabolic process;oligosaccharide catabolic process	fungal-type vacuole membrane	alpha-mannosidase activity;zinc ion binding	C4_02360W_A
	A0A2H0ZXB8	B9J08_002455	VPS36		-0.224129	0.432868	unchange	-0.458168	0.0961715	unchange				0.0223063	0.0619518	0.00727091	0.995365	unchange	unchange	unchange	-0.741091	0.0231589	down	ESCRT II protein sorting complex subunit;involved in Rim8 processing and proteolytic activation of Rim101, which regulates pH response;role in uptake of Histatin-5 into vacuole	Ortholog(s) have ubiquitin binding activity	ATP export;carbon catabolite repression of transcription from RNA polymerase II promoter by glucose;cellular response to alkaline pH;cellular response to lithium ion;cellular response to pH;filamentous growth;filamentous growth of a population of unicellular organisms in response to neutral pH;filamentous growth of a population of unicellular organisms in response to pH;macroautophagy;protein loc…	ESCRT II complex	phosphatidylinositol-3-phosphate binding;ubiquitin binding;zinc ion binding	C2_04250W_A
	A0A2H0ZLH1	B9J08_003067	WSC4		1.70077	3.99003e-17	up	1.56988	3.5105e-16	up				0.277987	-0.0938537	0.0979059	0.0956775	unchange	unchange	unchange	-0.739992	3.77315e-07	down	Putative cell wall integrity and stress response subunit 4 precursor;transcription is specific to white cell type	Ortholog(s) have protein transmembrane transporter activity, role in protein targeting to ER, protein targeting to membrane, response to heat and endoplasmic reticulum membrane localization	protein targeting to ER;protein targeting to membrane;response to heat	endoplasmic reticulum membrane	protein transporter activity	C1_14360C_A
	A0A2H0ZDV1	B9J08_005513	ATF1		-0.54904	4.21988e-05	unchange	-0.565874	2.45957e-05	unchange	-0.206462	0.439905	unchange	0.0229994	0.017355	-0.259364	0.135729	unchange	unchange	unchange	-0.739627	1.37782e-06	down	Putative alcohol acetyltransferase;caspofungin repressed;expression depends on Tac1p	Has domain(s) with predicted alcohol O-acetyltransferase activity and role in alcohol metabolic process	alcohol metabolic process	cellular_component	alcohol O-acetyltransferase activity	C3_04340W_A
	A0A2H0ZXR1	B9J08_001533	ALD5		0.983616	3.16237e-07	up	0.649967	0.000225107	up	0.0769135	0.664309	unchange	0.988881	0.901669	0.368145	4.28024e-06	up	up	unchange	-0.732712	0.00162413	down	NAD-aldehyde dehydrogenase;decreased expression in fluconazole-resistant isolate, or in hyphae;biofilm induced;fluconazole-downregulated;protein abundance is affected by URA3 expression in the CAI-4 strain;stationary phase enriched	Has domain(s) with predicted oxidoreductase activity, oxidoreductase activity, acting on the aldehyde or oxo group of donors, NAD or NADP as acceptor activity and role in oxidation-reduction process	acetate biosynthetic process;oxidation-reduction process	cellular_component	aldehyde dehydrogenase (NAD) activity;aldehyde dehydrogenase [NAD(P)+] activity	C2_02970C_A
	A0A2H0ZIP1	B9J08_004331	ADH1		0.48524	0.0362547	unchange	0.654422	0.00490044	up	-1.31601	0.000940026	down	0.529363	1.28598	0.569342	6.32123e-06	unchange	up	unchange	-0.732013	0.00220283	down	Alcohol dehydrogenase;oxidizes ethanol to acetaldehyde;at yeast cell surface;immunogenic in humans/mice;complements S. cerevisiae adh1 adh2 adh3 mutant;fluconazole, farnesol-induced;flow model biofilm induced;Spider biofilm repressed	Ortholog(s) have alcohol dehydrogenase (NAD+) activity, carbonyl reductase (NADPH) activity, methylglyoxal reductase (NADH-dependent) activity	induction by symbiont of host defense response;interaction with host;oxidation-reduction process;single-species biofilm formation in or on host organism;single-species biofilm formation on inanimate substrate	cell surface;extracellular region;fungal-type cell wall;hyphal cell wall;mitochondrion;plasma membrane;yeast-form cell wall	alcohol dehydrogenase (NAD) activity;carbonyl reductase (NADPH) activity;methylglyoxal reductase (NADH-dependent) activity;protein binding;transferase activity, transferring acyl groups other than amino-acyl groups;zinc ion binding	C5_05050W_A
	A0A2H0ZPS0	B9J08_003857	B9J08_003857		0.0584292	0.700844	unchange	0.05594	0.708603	unchange				0.0115955	-0.039615	-0.0907036	0.939126	unchange	unchange	unchange	-0.731336	8.67165e-07	down		Ortholog of Candida lusitaniae ATCC 42720 : CLUG_03283
	A0A2H0ZE40	B9J08_004957	TCB3		0.767048	3.64697e-07	up	0.0588999	0.681925	unchange	0.572786	0.0487609	unchange	0.127524	0.178614	0.118931	0.47659	unchange	unchange	unchange	-0.731326	1.20684e-06	down	Putative lipid-binding protein with a predicted role in calcium-dependent phospholipid-binding	Ortholog(s) have lipid binding activity, role in endoplasmic reticulum membrane organization, regulation of phosphatidylinositol dephosphorylation and cellular bud, cortical endoplasmic reticulum, plasma membrane localization	endoplasmic reticulum membrane organization;regulation of phosphatidylinositol dephosphorylation	cell tip;cellular bud;cortical endoplasmic reticulum;cytoplasmic vesicle;Golgi apparatus;plasma membrane	lipid binding	C1_03100W_A
	A0A2H0ZMQ9	B9J08_003532	B9J08_003532		-0.277475	0.648322	unchange	0.594128	0.242047	unchange				-0.295436	-0.165113	-0.43613	0.899245	unchange	unchange	unchange	-0.731247	0.527934	unchange		Protein of unknown function
	A0A2H0ZKP0	B9J08_002788	TPK2.1		0.518772	7.66831e-05	unchange	0.366979	0.00350295	unchange	-0.070202	0.620622	unchange	0.478685	0.427422	0.442108	2.43798e-05	unchange	unchange	unchange	-0.729272	6.88178e-07	down	cAMP-dependent protein kinase catalytic subunit;isoform of Tpk1;involved in regulation of filamentation, phenotypic switching and mating;needed for epithelial cell damage, engulfment and oral virulence in mice	Ortholog(s) have cAMP-dependent protein kinase activity, protein serine/threonine kinase activity, translation initiation factor binding activity	asexual sporulation resulting in formation of a cellular spore;cAMP-mediated signaling;carbon catabolite repression of transcription from RNA polymerase II promoter by glucose;cell adhesion involved in single-species biofilm formation;cell morphogenesis;cell-abiotic substrate adhesion;cellular response to starvation;conidiophore development;conidium formation;development of symbiont in host;entry…	cAMP-dependent protein kinase complex;cytosol;fungal-type vacuole;nuclear chromatin;P-body	ATP binding;cAMP-dependent protein kinase activity;protein tyrosine kinase activity;translation initiation factor binding	C2_07210C_A
	A0A2H1A5V9	B9J08_000764	MDH1-1		-0.937859	2.72501e-09	down	-0.516883	0.000143064	unchange	-0.0327458	0.840823	unchange	0.0272752	0.0926243	0.165044	0.675804	unchange	unchange	unchange	-0.726923	7.67701e-07	down	Predicted malate dehydrogenase precursor;macrophage-induced transcript;protein present in exponential and stationary growth phase yeast cultures;Spider biofilm repressed	Ortholog(s) have L-malate dehydrogenase activity, mRNA binding activity and role in aerobic respiration, chronological cell aging, replicative cell aging, tricarboxylic acid cycle	carbohydrate metabolic process;chronological cell aging;malate metabolic process;replicative cell aging;tricarboxylic acid cycle	glyoxysome;mitochondrial matrix	L-malate dehydrogenase activity;mRNA binding	C4_01900C_A
	A0A2H1A6K2	B9J08_001016	HGT13.2	MFS sugar transporter	-1.5826	1.85675e-08	down	-0.852628	0.000269462	down				-0.26105	-0.626305	-0.847169	0.00975772	unchange	down	down	-0.726308	0.0155926	down	Predicted sugar transporter, involved in glycerol utilization;member of the major facilitator superfamily;12 transmembrane;gene has intron;oxidative stress-induced via Cap1p;expressed in rich medium, 2% glucose	Has domain(s) with predicted transmembrane transporter activity, role in transmembrane transport and integral component of membrane, membrane localization	carbohydrate transport;glucose transmembrane transport	integral component of plasma membrane;membrane	glucose transmembrane transporter activity;sugar transmembrane transporter activity	C7_00290C_A
	A0A2H0ZD87	B9J08_005261	DPP2		0.510305	0.000112681	unchange	0.417851	0.00114814	unchange	1.05164	0.253036	unchange	-0.178545	0.236958	0.0893552	0.243509	unchange	unchange	unchange	-0.72582	2.32767e-06	down	Protein similar to S. cerevisiae pyrophosphate phosphatase Lpp1p;possible role in farnesol biosynthesis	Ortholog(s) have phosphatidate phosphatase activity, role in phospholipid metabolic process and membrane localization	phospholipid metabolic process	membrane	phosphatidate phosphatase activity	C1_11640C_A
	A0A2H0ZN44	B9J08_003678	ANT1	Adenine nucleotide transporter	-0.415739	0.0147076	unchange	-0.38615	0.0222788	unchange	1.278	0.00792583	up	-0.625317	-0.888945	-0.783288	3.36475e-06	down	down	down	-0.723905	0.000227093	down	Peroxisomal adenine nucleotide transporter;role in beta-oxidation of medium-chain fatty acid and peroxisome proliferation;rat catheter biofilm induced	Ortholog(s) have adenine nucleotide transmembrane transporter activity, role in ATP transport, fatty acid beta-oxidation, fatty acid metabolic process, peroxisome organization and integral component of peroxisomal membrane localization	ATP transport;fatty acid beta-oxidation;peroxisome organization	glyoxysome;integral component of peroxisomal membrane	adenine nucleotide transmembrane transporter activity	C1_06570W_A
	A0A2H1A6X7	B9J08_000072	B9J08_000072		0.696122	2.05311e-06	up	0.971787	1.49373e-09	up				-0.565277	-0.712457	-0.540141	4.09217e-07	unchange	down	unchange	-0.723571	1.65514e-06	down	Ortholog of C. dubliniensis CD36 : Cd36_06550, C. parapsilosis CDC317 : CPAR2_209030, C. auris B8441 : B9J08_005439 and Candida tenuis NRRL Y-1498 : CANTEDRAFT_111035	Has domain(s) with predicted integral component of membrane localization	biological_process	cellular_component	molecular_function	C1_07010W_A
	A0A2H0ZTE3	B9J08_003546	HCM1		-0.159088	0.277906	unchange	-0.644572	2.64586e-05	down				0.0418593	-0.112218	0.0275599	0.794985	unchange	unchange	unchange	-0.721504	6.21513e-06	down	Protein with forkhead domain;similar to S. cerevisiae Hcm1p;Hap43p-induced gene	Ortholog(s) have DNA-binding transcription factor activity and role in cellular response to oxidative stress, mitochondrion organization, positive regulation of transcription by RNA polymerase II, spindle pole body organization	cellular response to oxidative stress;mitochondrion organization;positive regulation of transcription by RNA polymerase II;spindle pole body organization	cytoplasm;nuclear chromatin	DNA binding transcription factor activity;sequence-specific DNA binding	C1_09870W_A
	A0A2H0ZL87	B9J08_002965	DIP5		-0.520683	0.077788	unchange	-0.533861	0.0679259	unchange	-1.15647	0.000940026	down	-0.846714	-1.40998	-1.50007	1.0185e-05	down	down	down	-0.720907	0.0253747	down	Dicarboxylic amino acid permease;mutation confers hypersensitivity to toxic ergosterol analog;induced upon phagocytosis by macrophage;Gcn4-regulated;upregulated by Rim101 at pH 8;rat catheter and Spider biofilm induced	Ortholog(s) have L-proline transmembrane transporter activity, neutral amino acid transmembrane transporter activity and role in gamma-aminobutyric acid transport, neutral amino acid transport, proline transport	cellular response to drug;L-aspartate transmembrane transport;L-glutamate transmembrane transport	fungal-type vacuole lumen;plasma membrane	L-aspartate transmembrane transporter activity;L-glutamate transmembrane transporter activity	C1_02530C_A
	A0A2H0ZEE4	B9J08_005323	SAK1	MFS folate transporter	-0.013438	0.966954	unchange	0.266629	0.295601	unchange				1.17666	1.4104	0.907472	2.20737e-07	up	up	up	-0.72002	0.00822717	down	Predicted MFS membrane transporter;member of the proton coupled folate transporter/heme carrier protein family;virulence-group-correlated expression;Spider biofilm induced	Has domain(s) with predicted role in transmembrane transport and integral component of plasma membrane localization	folic acid transport;transmembrane transport	integral component of membrane;membrane	folic acid transmembrane transporter activity	C3_05380W_A
	A0A2H1A6E9	B9J08_000936	MNN45		0.706584	9.06915e-07	up	0.645844	4.2635e-06	up	-1.22703	0.00621745	down	0.546727	0.447289	0.390577	1.84191e-05	unchange	unchange	unchange	-0.717282	9.7001e-07	down	Mannosyltransferase;transcript upregulated in Ssk1 response regulator mutant or in nik1 null mutant, but not in chk1 or sln1 null mutants;pheromone induced;Spider biofilm induced	Ortholog(s) have role in cell wall mannoprotein biosynthetic process, cellular response to pheromone, fungal-type cell wall polysaccharide biosynthetic process	cell wall mannoprotein biosynthetic process;cellular response to pheromone;fungal-type cell wall biogenesis;fungal-type cell wall polysaccharide biosynthetic process	cellular_component	mannosyltransferase activity	C6_02830W_A
	A0A2H0ZFP0	B9J08_004479	OPT5	Oligopeptide transporter	0.223708	0.117556	unchange	0.350622	0.0128401	unchange				0.0677863	0.183675	0.145129	0.625483	unchange	unchange	unchange	-0.716794	1.65683e-05	down	Oligopeptide transporter;fungal-specific (no human or murine homolog);induced by BSA, but not by tetrapeptide or pentapeptide	Has domain(s) with predicted role in transmembrane transport	oligopeptide transmembrane transport	plasma membrane	oligopeptide transmembrane transporter activity	C2_08360C_A
	A0A2H1A3E1	B9J08_000018	NEO1	Golgi to ER, vacuole organization	-0.320354	0.00843845	unchange	-0.386262	0.00162518	unchange	0.639734	0.373995	unchange	0.192605	0.391816	0.439484	0.0018751	unchange	unchange	unchange	-0.71617	8.31078e-07	down	Ortholog(s) have role in endocytosis, phospholipid translocation, retrograde vesicle-mediated transport, Golgi to endoplasmic reticulum, vacuole organization	Ortholog(s) have role in endocytosis, phospholipid translocation, retrograde vesicle-mediated transport, Golgi to endoplasmic reticulum, vacuole organization	cation transport;endocytosis;phospholipid translocation;retrograde vesicle-mediated transport, Golgi to ER;vacuole organization	endosome;Golgi membrane;integral component of membrane	ATP binding;cation-transporting ATPase activity;magnesium ion binding;phospholipid-translocating ATPase activity	C1_04630C_A
	A0A2H0ZGN6	B9J08_004793	SNA4		-0.0400843	0.824721	unchange	0.241642	0.131792	unchange				-0.808188	-0.845421	-0.866327	1.52614e-06	down	down	down	-0.715903	0.000446557	down	Ortholog of S. cereviae Sna4 vacuolar outer membrane protein that plays a role in sensitivity to NA+;induced by Mnl1 under weak acid stress	Ortholog(s) have fungal-type vacuole lumen, fungal-type vacuole membrane localization	biological_process	fungal-type vacuole lumen;fungal-type vacuole membrane;integral component of membrane	molecular_function	C2_08700C_A
	A0A2H0ZDB7	B9J08_005294	SLM1		1.06066	1.21139e-11	up	1.10772	3.31339e-12	up	1.11699	0.345442	unchange	0.14363	-0.0260274	0.142538	0.349734	unchange	unchange	unchange	-0.713773	3.02321e-07	down	Protein with a predicted pleckstrin homology domain;induced by alpha pheromone in SpiderM medium	Has domain(s) with predicted phospholipid binding activity	biological_process	cellular_component	phospholipid binding	C5_05440C_A
	A0A2H0ZRY6	B9J08_003051	BMT8.1		-0.012766	0.91882	unchange	-0.0102032	0.932825	unchange	0.301342	0.697807	unchange	0.405508	0.267632	0.299275	0.00030555	unchange	unchange	unchange	-0.711892	4.10708e-08	down	Putative beta-mannosyltransferase, member of a 9-gene family including characterized BMT genes with roles in beta-1,2-mannosylation of cell wall phosphopeptidomannan;transposon insertion in promoter region causes decreased colony wrinkling	Ortholog(s) have role in filamentous growth	filamentous growth	cellular_component	mannosyltransferase activity	C2_03600W_A
	A0A2H0ZN26	B9J08_003635	B9J08_003635		-0.0295924	0.862244	unchange	-0.211691	0.157752	unchange	-0.0355132	0.839864	unchange	-0.0593444	-0.229258	-0.256925	0.392025	unchange	unchange	unchange	-0.71187	4.73534e-05	down	Ortholog of C. dubliniensis CD36 : Cd36_19880, C. auris B8441 : B9J08_003635, Candida tenuis NRRL Y-1498 : CANTEDRAFT_117672 and Debaryomyces hansenii CBS767 : DEHA2D11154g	Ortholog of C. albicans SC5314 : C2_05400W_A, C. dubliniensis CD36 : Cd36_19880, Candida tenuis NRRL Y-1498 : CANTEDRAFT_117672 and Debaryomyces hansenii CBS767 : DEHA2D11154g	biological_process	cellular_component	molecular_function	C2_05400W_A
	A0A2H0ZUX5	B9J08_002240	DOT1		-7.24652	1.21199e-14	down	-3.94017	5.80939e-12	down				1.47736	-2.70458	-2.50241	0.0649121	unchange	unchange	unchange	-0.711311	0.685113	unchange	Protein of unknown function;expression downregulated in an ssr1 null mutant	Has domain(s) with predicted hydrolase activity, hydrolyzing O-glycosyl compounds activity and role in carbohydrate metabolic process	carbohydrate metabolic process	cellular_component	hydrolase activity, hydrolyzing O-glycosyl compounds	C3_01820W_A
	A0A2H0ZIK0	B9J08_004305	B9J08_004305		0.343672	0.0403983	unchange	0.542557	0.00138831	unchange				0.320722	0.274837	0.294351	0.143801	unchange	unchange	unchange	-0.709953	0.000567752	down	Protein of unknown function;induced in core caspofungin response;induced in ssr1 mutant;induced by nitric oxide independent of Yhb1;Spider biofilm induced	Ortholog of S. cerevisiae : YGR237C, C. albicans SC5314 : C5_04960W_A, C. glabrata CBS138 : CAGL0F07975g, C. dubliniensis CD36 : Cd36_54560 and C. parapsilosis CDC317 : CPAR2_101510	biological_process	cellular_component	molecular_function	C5_04960W_A
	A0A2H1A6S5	B9J08_000023	APE2		-0.120724	0.318366	unchange	-0.318687	0.00684887	unchange	-0.00478928	0.970179	unchange	-0.0669206	0.0367368	-0.00680333	0.930555	unchange	unchange	unchange	-0.709662	1.65687e-07	down	Neutral arginine, alanine, leucine specific metallo-aminopeptidase;purified from cell wall/intracellular fractions;protein repressed during mating;Hog1, farnesol-induced;may be essential (UAU1 method);rat catheter biofilm repressed	Ortholog(s) have metalloaminopeptidase activity, serine-type peptidase activity and role in cytoplasm to vacuole transport by the NVT pathway, peptide catabolic process	peptide catabolic process;protein localization by the NVT pathway	cell wall-bounded periplasmic space;extracellular region;fungal-type cell wall;fungal-type vacuole lumen;glyoxysome;mitochondrion;multivesicular body;NVT complex	metalloaminopeptidase activity;serine-type peptidase activity;zinc ion binding	C1_04400C_A
	A0A2H1A1J0	B9J08_001280	B9J08_001280		-0.56369	4.40675e-06	unchange	-0.783001	5.74778e-09	down				-0.110384	-0.259637	-0.143701	0.11388	unchange	unchange	unchange	-0.707858	6.52242e-08	down	Ortholog(s) have triglyceride lipase activity, role in triglyceride catabolic process and mitochondrion localization	Ortholog(s) have triglyceride lipase activity, role in triglyceride catabolic process and mitochondrion localization	GPI anchor metabolic process;intracellular protein transport;triglyceride catabolic process	mitochondrion	triglyceride lipase activity	C1_03430W_A
	A0A2H1A6J7	B9J08_000987	SLP3	Plasma membrane protein in stress response	-1.23511	5.16551e-09	down	-1.40303	2.35633e-10	down	-1.83115	8.09183e-05	down	-0.187009	-0.0335374	-0.0330378	0.799945	unchange	unchange	unchange	-0.707661	0.000252827	down	Plasma membrane protein implicated in stress response;similar to stomatin mechanoreception proteins;overexpression induces apoptotic-like cell death;absent from hyphal cells;induced by Rgt1;rat catheter and Spider biofilm induced	Ortholog(s) have role in cellular response to oxidative stress and fungal-type vacuole lumen, plasma membrane localization	cellular response to oxidative stress	fungal-type vacuole lumen;plasma membrane	molecular_function	CR_08990C_A
	A0A2H0ZPL1	B9J08_002059	HST3		0.452982	9.26968e-05	unchange	0.619002	4.83306e-07	up				0.161773	0.111	0.140279	0.293015	unchange	unchange	unchange	-0.705579	5.67006e-08	down	Histone H3K56 deacetylase;reduced copy number increases opaque cell formation;repressed by MMS, hydroxyurea and high-levels of hydrogen peroxide;Hap43p-induced;ectopic expression blocks genotoxin-induced switching;nicotinamide target	Ortholog(s) have NAD-dependent histone deacetylase activity, histone deacetylase activity	chromatin silencing at centromere;chromatin silencing at telomere;filamentous growth;filamentous growth of a population of unicellular organisms;histone H3-K56 deacetylation;histone H4-K12 deacetylation;histone H4-K16 deacetylation;negative regulation of filamentous growth of a population of unicellular organisms;negative regulation of transcription by RNA polymerase II;phenotypic switching;regul…	mating-type region heterochromatin;nuclear pericentric heterochromatin;nuclear rDNA heterochromatin;nuclear subtelomeric heterochromatin;nucleolus	histone deacetylase activity;NAD+ binding;NAD-dependent histone deacetylase activity	C5_01340W_A
	A0A2H1A403	B9J08_000701	FRE10		0.262102	0.103477	unchange	0.0788496	0.644272	unchange	-0.378411	0.526119	unchange	-1.12275	-1.48734	-0.982373	2.79289e-13	down	down	down	-0.705511	4.50047e-05	down	Major cell-surface ferric reductase under low-iron conditions;7 transmembrane regions and a secretion signal predicted;Tup1, Rim101, Ssn6, Hog1, caspofungin repressed;ciclopirox olamine induced;rat catheter biofilm induced	Ortholog(s) have cupric reductase activity, ferric-chelate reductase activity, oxidoreductase activity, role in iron ion transport and cell surface, plasma membrane localization	iron ion transport;oxidation-reduction process	cell surface;integral component of membrane;plasma membrane	cupric reductase activity;ferric-chelate reductase activity;oxidoreductase activity;oxidoreductase activity, oxidizing metal ions	C4_04320W_A
	A0A2H0ZM26	B9J08_003271	LYS2		-0.81189	2.03475e-05	down	-0.752166	5.82461e-05	down	0.189047	0.156706	unchange	0.0775357	0.0660102	-0.00197956	0.952034	unchange	unchange	unchange	-0.701132	0.000327881	down	Heterodimeric alpha-aminoadipate reductase large subunit;lysine biosynthesis;predicted binding sites for AMP and alpha-aminoadipate;inhibited by lys or thialysine;regulated by Gcn2 and Gcn4;Spider biofilm induced, flow model repressed	Ortholog(s) have L-aminoadipate-semialdehyde dehydrogenase activity and role in lysine biosynthetic process, lysine biosynthetic process via aminoadipic acid	lysine biosynthetic process;lysine biosynthetic process via aminoadipic acid;oxidation-reduction process	membrane	L-aminoadipate-semialdehyde dehydrogenase activity;phosphopantetheine binding	C1_02820W_A
	A0A2H0ZNU4	B9J08_003910	PIR1.2		1.43668	1.4195e-08	up	0.958947	2.37254e-05	up				2.77195	2.71678	2.43831	3.75061e-20	up	up	up	-0.70102	0.0022403	down	1,3-beta-glucan-linked cell wall protein;N-mannosylated, O-glycosylated by Pmt1;cell wall defect in het mutant;Hog1/fluconazole/hypoxia induced;iron/Efg1/Plc1/temp regulated;flow model biofilm induced;hyphal, Spider biofilm repressed	Has domain(s) with predicted structural constituent of cell wall activity and cell wall localization	cellular response to temperature stimulus;fungal-type cell wall organization;intracellular protein transport	cell surface;cellular bud scar;extracellular region;fungal-type cell wall;nuclear periphery;yeast-form cell wall	structural constituent of cell wall	C2_08870C_A
	A0A2H1A1V4	B9J08_001079	WSC2		1.09206	1.90262e-12	up	1.11612	9.73038e-13	up	-0.652204	0.0478876	down	0.121608	-0.0859908	0.107983	0.31808	unchange	unchange	unchange	-0.70083	2.37365e-07	down	Putative cell wall integrity and stress response protein;mRNA binds She3;Spider biofilm induced	Ortholog(s) have transmembrane signaling receptor activity, role in Rho protein signal transduction, fungal-type cell wall organization, response to heat and cellular bud, site of polarized growth localization	fungal-type cell wall organization;response to heat;Rho protein signal transduction	cellular bud;site of polarized growth	transmembrane signaling receptor activity	C6_02670C_A
	A0A2H1A264	B9J08_001508	B9J08_001508		0.459539	0.00152023	unchange	0.311001	0.0285063	unchange				0.14966	0.267392	0.353698	0.100529	unchange	unchange	unchange	-0.700001	6.2981e-05	down	F-box domain-containing protein;flow model biofilm induced	Ortholog of C. albicans SC5314 : C4_00100C_A, C. dubliniensis CD36 : Cd36_40160, C. parapsilosis CDC317 : CPAR2_402250 and Candida tenuis NRRL Y-1498 : CANTEDRAFT_128585	biological_process	cellular_component	molecular_function	C4_00100C_A
	A0A2H0ZFY0	B9J08_004573	UGA4		-1.06461	2.4473e-10	down	-0.953334	3.02808e-09	down				0.346666	0.14966	-0.0882096	0.0505838	unchange	unchange	unchange	-0.699576	1.9021e-05	down	Putative gamma-aminobutyric acid/polyamine permease;nitrogen catabolite repressed gene, induced in absence of preferred N sources;transcriptionally induced upon phagocytosis by macrophage;gene regulation by nitrogen source requires Gat1p	Protein of unknown function	gamma-aminobutyric acid transport;putrescine transport;transmembrane transport	fungal-type vacuole membrane	gamma-aminobutyric acid:proton symporter activity;putrescine transmembrane transporter activity	C1_05710C_A
	A0A2H0ZRM8	B9J08_001833	B9J08_001833		-0.659864	7.62153e-05	down	-0.440832	0.00539682	unchange	-0.169319	0.655817	unchange	-0.0332135	0.0299627	0.0119859	0.99356	unchange	unchange	unchange	-0.699315	8.20642e-05	down	Ortholog(s) have glutathione hydrolase activity, omega peptidase activity, peptidase activity, role in glutathione catabolic process and cytoplasm, glutathione hydrolase complex, nuclear periphery localization	Ortholog(s) have glutathione hydrolase activity, omega peptidase activity, peptidase activity, role in glutathione catabolic process and cytoplasm, glutathione hydrolase complex, nuclear periphery localization	glutathione catabolic process	cytoplasm;glutathione hydrolase complex;nuclear periphery	glutathione hydrolase activity;omega peptidase activity	C1_05930C_A
	A0A2H1A1N5	B9J08_001342	DCG1		0.0487643	0.818054	unchange	0.0893043	0.657103	unchange				0.19155	-0.112944	-0.0135728	0.777832	unchange	unchange	unchange	-0.698587	0.00153077	down	Protein of unknown function;Spider biofilm repressed	Ortholog of C. albicans SC5314 : C7_00040C_A, C. dubliniensis CD36 : Cd36_70250, C. parapsilosis CDC317 : CPAR2_300060 and Candida tenuis NRRL Y-1498 : cten_CGOB_00025	biological_process	cellular_component	molecular_function	C7_00040C_A
	A0A2H1A7F9	B9J08_000274	ENO1		0.39828	0.0224928	unchange	0.404435	0.0196275	unchange	0.0505841	0.766526	unchange	-0.0328681	0.421594	0.0930802	0.115774	unchange	unchange	unchange	-0.697502	0.00015049	down	Enolase, involved in glycolysis and gluconeogenesis;also has transglutaminase activity involved in assembly of cell wall polysaccharides;major cell-surface antigen;binds host plasmin/plasminogen;immunoprotective;may be essential	Ortholog(s) have high molecular weight kininogen binding, phosphopyruvate hydratase activity, protein-glutamine gamma-glutamyltransferase activity	carbon utilization;entry into host;filamentous growth;filamentous growth of a population of unicellular organisms in response to biotic stimulus;fungal-type cell wall organization or biogenesis;gluconeogenesis;glycolytic process;induction by symbiont of host defense response;regulation of vacuole fusion, non-autophagic	cell surface;cytosol;extracellular region;fungal-type cell wall;fungal-type vacuole;hyphal cell wall;membrane;mitochondrion;nucleus;phosphopyruvate hydratase complex;plasma membrane;yeast-form cell wall	high molecular weight kininogen binding;magnesium ion binding;phosphopyruvate hydratase activity;protein binding;protein-glutamine gamma-glutamyltransferase activity	C1_08500C_A
	A0A2H0ZYC4	B9J08_001755	EHT1		-0.384149	0.0442414	unchange	-0.0261786	0.904157	unchange				0.309444	0.529283	0.299555	0.10437	unchange	unchange	unchange	-0.697111	0.00667252	down	Protein of unknown function;Spider biofilm induced	Ortholog of C. albicans SC5314 : C4_04400C_A, C. parapsilosis CDC317 : CPAR2_500680.1, Debaryomyces hansenii CBS767 : DEHA2F07194g and Candida tropicalis NEW ASSEMBLY : CTRG1_CGOB_00072	biological_process	cellular_component	molecular_function	C4_04400C_A
	A0A2H1A835	B9J08_000504	INP51		0.428099	0.000388545	unchange	0.525624	2.22389e-05	unchange	1.23919	0.307199	unchange	0.427519	0.318265	0.185056	0.000811607	unchange	unchange	unchange	-0.693161	2.7754e-07	down	Putative phosphatidylinositol-4,5-bisphosphate phosphatase;involved in maintenance of phosphoinositide levels;affects hyphal growth, virulence, cell integrity;interacts with Irs4p	Ortholog(s) have phosphatidylinositol-4,5-bisphosphate 5-phosphatase activity	cellular response to neutral pH;filamentous growth;filamentous growth of a population of unicellular organisms in response to neutral pH;fungal-type cell wall organization;pathogenesis;phosphatidylinositol dephosphorylation	cytoplasm;membrane	phosphatidylinositol-4,5-bisphosphate 5-phosphatase activity	C2_09770C_A
	A0A2H0ZJ84	B9J08_004149	FAD3		-0.285733	0.368198	unchange	-0.237918	0.45416	unchange	-1.36077	0.127326	unchange	0.0730215	-0.566735	0.0771648	0.126141	unchange	unchange	unchange	-0.688824	0.0217888	down	Omega-3 fatty acid desaturase;production of alpha-linolenic acid, a major component of membranes;caspofungin induced;Plc1-regulated;colony morphology-related gene regulation by Ssn6;Spider biofilm induced, flow model biofilm repressed	Ortholog(s) have omega-3 fatty acid desaturase activity and role in unsaturated fatty acid biosynthetic process	oxidation-reduction process;pathogenesis;unsaturated fatty acid biosynthetic process	cellular_component	omega-3 fatty acid desaturase activity;oxidoreductase activity, acting on paired donors, with oxidation of a pair of donors resulting in the reduction of molecular oxygen to two molecules of water	C1_13070C_A
	A0A2H0ZPY9	B9J08_001724	PXA2	ABC fatty acid transporter	-0.436968	0.00111752	unchange	-0.416953	0.0017191	unchange	-0.0603337	0.702831	unchange	0.320376	0.3988	0.246193	0.00481316	unchange	unchange	unchange	-0.688538	4.23597e-06	down	Putative peroxisomal, half-size adrenoleukodystrophy protein (ALD or ALDp) subfamily ABC transporter;Gcn4p-regulated	Ortholog(s) have ATPase-coupled transmembrane transporter activity, role in fatty acid transmembrane transport and integral component of peroxisomal membrane, peroxisome localization	fatty acid transmembrane transport	integral component of membrane;integral component of peroxisomal membrane	ATP binding;ATPase activity, coupled to transmembrane movement of substances	C1_12100C_A
	A0A2H1A983	B9J08_000466	B9J08_000466		0.422003	0.00052701	unchange	0.761619	2.53684e-08	up				-0.0331528	0.110188	-0.0103525	0.748299	unchange	unchange	unchange	-0.68817	4.15172e-07	down	Protein of unknown function;Spider biofilm repressed	Ortholog of C. albicans SC5314 : CR_07460C_A, C. dubliniensis CD36 : Cd36_33080, C. parapsilosis CDC317 : CPAR2_204390 and Candida tenuis NRRL Y-1498 : CANTEDRAFT_105095	biological_process	cellular_component	molecular_function	CR_07460C_A
	A0A2H1A3K4	B9J08_000029	PCL5		-0.170725	0.285242	unchange	0.0724525	0.662991	unchange				0.313935	0.353149	0.194148	0.0520013	unchange	unchange	unchange	-0.687676	0.000110219	down	Putative cyclin for Pho85 kinase;Gcn4-induced;suppresses toxicity of C. albicans Gcn4 overproduction in S. cerevisiae via increased Pho85-dependent phosphorylation and degradation of Gcn4;rat catheter and Spider biofilm induced	Ortholog(s) have cyclin-dependent protein serine/threonine kinase regulator activity	filamentous growth;filamentous growth of a population of unicellular organisms;negative regulation of DNA binding transcription factor activity;negative regulation of macroautophagy;regulation of protein stability	cyclin-dependent protein kinase holoenzyme complex;nucleus	cyclin-dependent protein serine/threonine kinase regulator activity	C5_05190W_A
	A0A2H0ZCZ2	B9J08_005191	MFG1		-0.122454	0.191755	unchange	-0.276158	0.00305442	unchange	-2.36085	0.00632706	down	-0.388302	-0.371102	-0.258167	1.92414e-05	unchange	unchange	unchange	-0.686435	4.60558e-09	down	Regulator of filamentous growth;required for biofilm formation, virulence;interacts with Flo8 and Mss11	Ortholog(s) have role in biofilm formation, filamentous growth, pathogenesis	filamentous growth;pathogenesis	cellular_component	molecular_function	C2_08730W_A
	A0A2H0ZCB9	B9J08_004975	PRX1		-0.154886	0.28441	unchange	-0.0029381	0.985403	unchange	-0.471713	0.0590287	unchange	-0.00366613	0.208038	0.186834	0.537089	unchange	unchange	unchange	-0.685376	1.63227e-05	down		Has domain(s) with predicted methyltransferase activity and role in metabolic process
	A0A2H0ZDE5	B9J08_005345	TNA1.1	Carboxylic acid transporter	-2.28607	8.57484e-11	down	-2.08337	6.53268e-10	down				-1.84029	-2.64915	-2.82157	0.0206359	down	down	down	-0.685281	0.302353	unchange	Putative nicotinic acid transporter;detected at germ tube plasma membrane by mass spectrometry;transcript induced upon phagocytosis by macrophage;rat catheter biofilm induced	Ortholog(s) have carboxylic acid transmembrane transporter activity, role in NAD transport, carboxylic acid transport, quinolinic acid transmembrane transport and plasma membrane localization	anion transport;NAD transport;quinolinic acid transmembrane transport;vitamin transport	integral component of membrane;membrane;plasma membrane	anion:cation symporter activity;carboxylic acid transmembrane transporter activity;nicotinamide mononucleotide transmembrane transporter activity	C5_03060C_A
	A0A2H0ZIA7	B9J08_004171	TYE7		-0.789905	1.17481e-06	down	-0.290038	0.046653	unchange				-0.0294152	0.427828	0.30614	0.0372045	unchange	unchange	unchange	-0.682494	2.41841e-05	down	bHLH transcription factor;control of glycolysis;required for biofilm formation;hyphally regulated by Cph1, Cyr1;flucytosine, Hog1 induced;amphotericin B, caspofungin repressed;induced in flow model biofilm and planktonic cultures	Ortholog(s) have DNA-binding transcription factor activity, sequence-specific DNA binding activity	carbon catabolite activation of transcription;cellular response to hypoxia;filamentous growth;filamentous growth of a population of unicellular organisms;negative regulation of filamentous growth of a population of unicellular organisms;pathogenesis;positive regulation of glycolytic process;positive regulation of single-species biofilm formation on inanimate substrate;positive regulation of trans…	nuclear chromatin	DNA binding transcription factor activity;protein dimerization activity;sequence-specific DNA binding	C1_13140C_A
	A0A2H0ZN85	B9J08_003360	B9J08_003360		0.620907	1.27423e-06	up	0.509824	3.22589e-05	unchange	0.22558	0.499564	unchange	0.312892	0.184902	0.330204	0.00372036	unchange	unchange	unchange	-0.681711	2.71163e-07	down	Ortholog(s) have role in endoplasmic reticulum tubular network membrane organization, nuclear envelope organization, nuclear pore distribution, nuclear pore organization, spindle pole body localization to nuclear envelope	Ortholog(s) have role in endoplasmic reticulum tubular network membrane organization, nuclear envelope organization, nuclear pore distribution, nuclear pore organization, spindle pole body localization to nuclear envelope	endoplasmic reticulum tubular network membrane organization;nuclear envelope organization;nuclear pore distribution;nuclear pore organization;spindle pole body localization to nuclear envelope	cell division site;cortical endoplasmic reticulum;integral component of membrane;nuclear membrane;nuclear pore	molecular_function	C1_04200C_A
	A0A2H0ZYR1	B9J08_001860	PGK1		0.841288	1.73657e-05	up	0.850635	1.34317e-05	up	-0.0886104	0.630494	unchange	0.0652745	0.508347	0.217486	0.0635011	unchange	unchange	unchange	-0.681499	0.000374111	down	Phosphoglycerate kinase;localizes to cell wall and cytoplasm;antigenic in murine/human infection;flow model biofilm, Hog1-, Hap43-, GCN-induced;repressed upon phagocytosis;repressed in Spider biofilms by Bcr1, Ndt80, Rob1, Brg1	Ortholog(s) have phosphoglycerate kinase activity and role in gluconeogenesis, glycolytic process, induction by symbiont of host defense response, interaction with host	gluconeogenesis;glycolytic process;induction by symbiont of host defense response;interaction with host	cell surface;cytoplasm;cytosol;external side of plasma membrane;fungal-type cell wall;hyphal cell wall;mitochondrion;plasma membrane;yeast-form cell wall	phosphoglycerate kinase activity;protein binding	C6_00750C_A
	A0A2H0ZNT2	B9J08_003911	SAP9.4		-0.876173	0.000719301	down	-1.0768	5.39683e-05	down				-0.0342369	0.501006	0.35142	0.663277	unchange	unchange	unchange	-0.680744	0.0526008	unchange	Secreted aspartyl protease;roles in adhesion, cell surface integrity;induced by antifungal drugs, stationary phase, or in white-phase cells;farnesol-downregulated in biofilm;autocatalytic processing;GPI-anchor;Spider biofilm induced	Has domain(s) with predicted aspartic-type endopeptidase activity and role in proteolysis	adhesion of symbiont to host;fungal-type cell wall organization;modulation by symbiont of host cell-mediated immune response;peptide mating pheromone maturation involved in posititve regulation of conjugation with cellular fusion;protein processing;proteolysis;signal transduction involved in filamentous growth	anchored component of membrane;anchored component of plasma membrane;cell surface;fungal-type cell wall	aspartic-type endopeptidase activity	C3_03870C_A
	A0A2H0ZW15	B9J08_001970	B9J08_001970		0.119173	0.353536	unchange	0.0890825	0.492857	unchange				0.196552	0.128236	0.121111	0.369545	unchange	unchange	unchange	-0.680548	4.98134e-06	down		Protein of unknown function
	A0A2H0ZNB4	B9J08_003738	HEM3		-0.662066	2.6619e-07	down	-0.818554	2.28707e-09	down	-0.547463	0.340629	unchange	0.28165	0.304709	0.203745	0.00623032	unchange	unchange	unchange	-0.676325	2.77686e-07	down	Hydroxymethylbilane synthase;converts 4-porphobilinogen to hydroxymethylbilane in heme biosynthesis;induced in high iron, CO2;alkaline repressed;regulated by Sef1, Sfu1, and Hap43;rat catheter and Spider biofilm induced	Ortholog(s) have hydroxymethylbilane synthase activity and role in heme biosynthetic process, pathogenesis	heme biosynthetic process;pathogenesis	cellular_component	hydroxymethylbilane synthase activity	C2_10360C_A
	A0A2H1A3L5	B9J08_000557	PAN3		1.6408	2.46401e-07	up	1.66243	1.55125e-07	up				1.35955	-0.933851	-0.926307	0.020399	up	down	down	-0.675199	0.129329	unchange	Predicted plasma membrane protein;gene has intron	Ortholog of Candida tenuis NRRL Y-1498 : CANTEDRAFT_114422, Debaryomyces hansenii CBS767 : DEHA2E04752g, Pichia stipitis Pignal : PICST_88266 and Candida guilliermondii ATCC 6260 : PGUG_02639	biological_process	cellular_component	molecular_function	C1_02060W_A
	A0A2H0ZYD7	B9J08_002477	PGM2		0.80228	3.13199e-07	up	0.76445	7.35587e-07	up	-0.18023	0.142499	unchange	-0.143709	0.0616088	-0.0283403	0.707933	unchange	unchange	unchange	-0.674598	1.07304e-05	down	Ortholog of S. cerevisiae Pgm2;induced in planktonic culture;Tye7p-regulated;flow model biofilm induced;rat catheter biofilm repressed	Ortholog(s) have phosphoglucomutase activity	cellular calcium ion homeostasis;galactose catabolic process;glucose 1-phosphate metabolic process;glycogen biosynthetic process;trehalose biosynthetic process;UDP-glucose metabolic process	cytoplasm	phosphoglucomutase activity	CR_02820W_A
	A0A2H0ZG77	B9J08_004640	SIM1		0.740918	1.99243e-08	up	0.495549	3.22589e-05	unchange	-0.314443	0.528221	unchange	0.05012	-0.182195	-0.0065648	0.344837	unchange	unchange	unchange	-0.674363	1.81521e-07	down	Adhesin-like protein;involved in cell wall maintenance, redundant with Sun41;possibly secreted;macrophage-repressed;repressed by Rim101, Cyr1, Ras1;Spider biofilm induced	Ortholog(s) have role in autophagy of mitochondrion, fungal-type cell wall biogenesis, fungal-type cell wall organization	autophagy of mitochondrion;fungal-type cell wall biogenesis;fungal-type cell wall organization;regulation of DNA replication	cell surface;extracellular region;extrinsic component of mitochondrial inner membrane;fungal-type cell wall	molecular_function	C1_13940W_A
	A0A2H0ZWU7	B9J08_002228	MON2		0.291892	0.213681	unchange	0.501669	0.0287903	unchange				0.192266	0.522586	0.325499	0.62219	unchange	unchange	unchange	-0.673709	0.102311	unchange		Protein of unknown function
	A0A2H0ZCB2	B9J08_004970	KIP3		0.151234	0.400673	unchange	0.109273	0.547574	unchange				-0.316601	-0.0264366	-0.0444135	0.299205	unchange	unchange	unchange	-0.672646	8.91352e-05	down	Putative kinesin, involved in mitotic spindle organization	Ortholog(s) have ATP-dependent microtubule motor activity, plus-end-directed, ATPase activity, microtubule binding, tubulin-dependent ATPase activity	establishment of mitotic spindle orientation;mitotic spindle assembly;mitotic spindle disassembly;mitotic spindle organization;negative regulation of microtubule polymerization;nuclear migration along microtubule;plus-end specific microtubule depolymerization;regulation of mitotic spindle elongation	cytoplasmic microtubule;microtubule associated complex;mitotic spindle midzone;nuclear microtubule	ATP binding;ATP-dependent microtubule motor activity, plus-end-directed;microtubule binding;tubulin-dependent ATPase activity	C3_05720C_A
	A0A2H0ZIE2	B9J08_004249	SCT1		-1.75323	1.71126e-09	down	-1.81218	7.47658e-10	down				-0.184685	-0.053057	-0.209531	0.745141	unchange	unchange	unchange	-0.669762	0.00791759	down		Has domain(s) with predicted nucleic acid binding, zinc ion binding activity
	A0A2H0ZHS3	B9J08_004790	B9J08_004790		1.1681	5.74806e-11	up	1.2708	4.9394e-12	up				-0.335429	-0.13094	-0.217847	0.0818954	unchange	unchange	unchange	-0.669734	9.01545e-05	down		Protein of unknown function
	A0A2H0ZCB7	B9J08_004972	CHS4		0.476856	0.000759859	unchange	0.434366	0.00188793	unchange	0.0686341	0.789923	unchange	0.0275648	0.0533223	0.413758	0.0316021	unchange	unchange	unchange	-0.669144	1.60635e-05	down	Activator of Chs3p chitin synthase;required for wild-type wall chitin content, but not for hyphal growth;mutant resistant to Calcofluor white;prenylation and 2 transmembrane segments predicted;functional homolog of S. cerevisiae Chs4p	Ortholog(s) have enzyme activator activity, role in cell wall chitin biosynthetic process, fungal-type cell wall chitin biosynthetic process and cellular bud neck, incipient cellular bud site localization	cell wall chitin biosynthetic process;fungal-type cell wall chitin biosynthetic process	cellular bud neck;cellular bud neck septin ring;incipient cellular bud site;membrane	enzyme activator activity	C3_05700W_A
	A0A2H0ZGB7	B9J08_004710	NSE3		0.0820753	0.718039	unchange	0.224612	0.286045	unchange	-0.402668	0.263766	unchange	-0.0283509	0.127068	-0.0398475	0.891023	unchange	unchange	unchange	-0.66842	0.00152459	down	Ortholog(s) have SUMO transferase activity, role in DNA repair and Smc5-Smc6 complex localization	Ortholog(s) have SUMO transferase activity, role in DNA repair and Smc5-Smc6 complex localization	DNA repair	Smc5-Smc6 complex	SUMO transferase activity	C4_03170W_A
	A0A2H0ZES0	B9J08_005405	FIG1		0.485065	0.116295	unchange	1.00914	0.000700853	up				-0.260199	-1.6953	-1.60215	0.000768847	unchange	down	down	-0.667813	0.227672	unchange	S. cerevisiae Fig1 ortholog;an integral membrane protein required for mating;role in thigmotropism;transcript is opaque-specific and a-specific;activated by Cph1 or alpha pheromone	Ortholog(s) have role in calcium ion import, cell morphogenesis involved in conjugation with cellular fusion, cytogamy and fungal-type cell wall, mating projection membrane, mating projection tip localization	calcium ion import;cell morphogenesis involved in conjugation with cellular fusion;cytogamy	fungal-type cell wall;mating projection membrane;mating projection tip	molecular_function	C6_01310W_A
	A0A2H0ZW33	B9J08_001969	B9J08_001969		-1.34644	5.07671e-14	down	-1.06583	3.17633e-11	down				-1.18298	-0.816304	-1.00225	7.87091e-14	down	down	down	-0.66764	1.58145e-05	down	Ortholog of C. dubliniensis CD36 : Cd36_30250, C. auris B8441 : B9J08_001969, Candida tenuis NRRL Y-1498 : CANTEDRAFT_98619 and Debaryomyces hansenii CBS767 : DEHA2G22594g	Ortholog of C. albicans SC5314 : CR_04860C_A, C. dubliniensis CD36 : Cd36_30250, Candida tenuis NRRL Y-1498 : CANTEDRAFT_98619 and Debaryomyces hansenii CBS767 : DEHA2G22594g	biological_process	cellular_component	molecular_function	CR_04860C_A
	A0A2H1A6T5	B9J08_000796	B9J08_000796	MFS membrane transporter	-0.635716	0.000110799	down	-0.508824	0.00134621	unchange				-0.516707	-0.429427	-0.39882	0.000997434	unchange	unchange	unchange	-0.665484	0.00015049	down	Predicted MFS membrane transporter, member of the drug:proton antiporter (12 spanner) (DHA1) family;flow model biofilm induced	Ortholog(s) have fungal-type vacuole membrane localization	drug transport;transmembrane transport	fungal-type vacuole membrane;integral component of membrane;membrane;plasma membrane	drug transmembrane transporter activity	C1_01750W_A
	A0A2H1A212	B9J08_001467	SAM2		-0.849855	2.95001e-07	down	-1.44712	7.10565e-13	down	-0.122841	0.492103	unchange	-0.457861	-0.552214	-0.316532	0.000175032	unchange	unchange	unchange	-0.665279	2.42864e-05	down	S-adenosylmethionine synthetase;localizes to surface of hyphae, not yeast cells;alkaline, Hog1-induced;farnesol-downregulated;F-12/CO2 early biofilm induced;Spider biofilm repressed	Ortholog(s) have methionine adenosyltransferase activity	methionine metabolic process;S-adenosylmethionine biosynthetic process;sexual sporulation resulting in formation of a cellular spore;sporocarp development involved in sexual reproduction	cell surface;cytoplasmic stress granule;hyphal cell wall;mitochondrion;plasma membrane	ATP binding;methionine adenosyltransferase activity	C1_11450C_A
	A0A2H0ZWM8	B9J08_002177	AMN1		0.619319	3.6652e-06	up	0.48958	0.000124721	unchange				-0.350122	-0.308527	-0.264537	0.00395468	unchange	unchange	unchange	-0.664265	1.451e-06	down	Putative negative regulator of exit from mitosis;Plc1-regulated;rat catheter biofilm induced	Ortholog(s) have small GTPase binding activity	mitotic cell cycle checkpoint;negative regulation of exit from mitosis	cellular bud;cytoplasm;nucleus	molecular_function	C2_01950C_A
	A0A2H0ZJY5	B9J08_004380	GUT1		-0.373841	0.000422554	unchange	-0.467456	1.9103e-05	unchange	-0.165765	0.360288	unchange	-0.131692	-0.182548	-0.142983	0.201405	unchange	unchange	unchange	-0.661737	5.28069e-08	down	Putative glycerol kinase;downregulated upon adherence to polystyrene;greater mRNA abundance observed in a cyr1 homozygous null mutant than in wild type	Ortholog(s) have glycerol kinase activity, role in glycerol metabolic process and mitochondrion localization	carbohydrate metabolic process;glycerol-3-phosphate metabolic process	mitochondrion	glycerol kinase activity	CR_05220C_A
	A0A2H0ZSZ8	B9J08_003407	ZCF17		0.00280251	0.987832	unchange	0.0876067	0.529233	unchange				-0.406045	-0.423999	-0.655437	3.54296e-06	unchange	unchange	down	-0.660234	2.24757e-06	down	Putative Zn(II)2Cys6 transcription factor	Ortholog(s) have role in filamentous growth, growth of unicellular organism as a thread of attached cells, regulation of growth of unicellular organism as a thread of attached cells	filamentous growth;growth of unicellular organism as a thread of attached cells;regulation of growth of unicellular organism as a thread of attached cells;regulation of transcription, DNA-templated	nucleus	DNA binding transcription factor activity;RNA polymerase II transcription factor activity, sequence-specific DNA binding;zinc ion binding	C1_01170C_A
	A0A2H1A341	B9J08_001439	HEK2		0.340899	0.00672224	unchange	0.423536	0.000880779	unchange	0.0241574	0.93725	unchange	0.31016	0.562192	0.331171	0.000117718	unchange	unchange	unchange	-0.659332	3.96451e-06	down	S. cerevisiae ortholog Hek2/Khd1 is a putative RNA binding protein involved in the asymmetric localization of ASH1 mRNA;Hap43-induced gene	Ortholog(s) have mRNA 3'-UTR AU-rich region binding, mRNA binding activity	3'-UTR-mediated mRNA stabilization;intracellular mRNA localization;negative regulation of MAPK cascade;telomere maintenance via telomerase	nuclear chromosome, telomeric region;P-body	mRNA 3'-UTR AU-rich region binding	C6_03380W_A
	A0A2H0ZQV3	B9J08_001989	UGP1		0.492625	0.00017862	unchange	0.275909	0.0283274	unchange	-0.0307533	0.816083	unchange	-0.647341	-0.368063	-0.450627	1.90769e-06	down	unchange	unchange	-0.657555	2.72874e-06	down	UTP-glucose-1-phosphaturidyl transferase;localizes to yeast, not hyphal cell surface;Hog1-repressed;stationary phase enriched;induced in oralpharyngeal candidasis;rat catheter biofilm repressed;Bcr1-repressed in RPMI a/a biofilms	Ortholog(s) have UTP:glucose-1-phosphate uridylyltransferase activity, uridylyltransferase activity	(1->6)-beta-D-glucan biosynthetic process;glycogen biosynthetic process;protein glycosylation;trehalose biosynthetic process;UDP-glucose metabolic process	cell surface;cytoplasm;cytoplasmic stress granule;plasma membrane;yeast-form cell wall	UTP:glucose-1-phosphate uridylyltransferase activity	CR_04660C_A
	A0A2H1A465	B9J08_000755	LYS12		-0.850449	5.16551e-09	down	-0.795529	2.15874e-08	down	0.226229	0.145989	unchange	-0.175019	-0.291872	-0.217182	0.0632959	unchange	unchange	unchange	-0.656396	2.09664e-06	down	Homoisocitrate dehydrogenase;catalyzes 4th step in the alpha-aminoadipate pathway of lysine biosynthesis;clade-associated gene expression;protein level decreases in stationary phase cultures;Spider biofilm repressed	Ortholog(s) have role in lysine biosynthetic process, lysine metabolic process	lysine biosynthetic process;oxidation-reduction process	mitochondrion	homoisocitrate dehydrogenase activity;NAD binding	CR_01400W_A
	A0A2H0ZPM3	B9J08_003856	CLB2		0.52773	0.000148767	unchange	0.411267	0.00230472	unchange				0.217678	0.0879423	0.22237	0.156662	unchange	unchange	unchange	-0.656085	7.1626e-06	down	B-type mitotic cyclin (cyclin-dependent protein kinase regulatory subunit);essential;required for wild-type mitotic exit;role in cell polarization;interacts with catalytic subunit Cdk1;Spider biofilm repressed	Ortholog(s) have cyclin-dependent protein serine/threonine kinase activator activity, cyclin-dependent protein serine/threonine kinase regulator activity	cellular response to drug;correction of merotelic kinetochore attachment, mitotic;filamentous growth;G1/S transition of mitotic cell cycle;G2/M transition of mitotic cell cycle;negative regulation of ascospore formation;negative regulation of protein dephosphorylation;negative regulation of translation in response to nitrogen starvation;positive regulation of cyclin-dependent protein serine/threo…	cellular bud neck;cytoplasm;meiotic spindle;mitotic spindle midzone;mitotic spindle pole body;nuclear chromatin;nuclear periphery;nucleolus	cyclin-dependent protein serine/threonine kinase activator activity;cyclin-dependent protein serine/threonine kinase regulator activity	C2_01410C_A
	A0A2H1A8Q9	B9J08_000320	SER33		-0.750224	1.19665e-06	down	-0.783661	5.00589e-07	down	-0.0349361	0.786595	unchange	0.0294872	-0.18658	-0.131248	0.61515	unchange	unchange	unchange	-0.655565	1.5331e-05	down	Predicted enzyme of amino acid biosynthesis;Gcn4p-regulated;upregulated in biofilm;protein present in exponential and stationary growth phase yeast cultures;S. cerevisiae ortholog is Gcn4p regulated	Ortholog(s) have alpha-ketoglutarate reductase activity, phosphoglycerate dehydrogenase activity and role in serine family amino acid biosynthetic process	oxidation-reduction process;serine family amino acid biosynthetic process	cellular_component	alpha-ketoglutarate reductase activity;NAD binding;phosphoglycerate dehydrogenase activity	C1_12030W_A
	A0A2H0ZVH2	B9J08_002408	EBP1		-1.77385	9.17927e-16	down	-1.87601	1.33402e-16	down	1.48138	0.00023897	up	-0.460399	-0.155422	-0.175256	0.0151925	unchange	unchange	unchange	-0.655079	5.37075e-05	down	NADPH oxidoreductase;interacts with phenolic substrates (17beta-estradiol);possible role in estrogen response;induced by oxidative, weak acid stress, NO, benomyl, GlcNAc;Cap1, Mnl1 induced;Hap43-repressed;rat catheter biofilm induced	Has domain(s) with predicted FMN binding, catalytic activity, oxidoreductase activity and role in oxidation-reduction process	oxidation-reduction process;steroid metabolic process	cell surface;fungal-type vacuole;hyphal cell wall	drug binding;FMN binding;hormone binding;NADPH dehydrogenase activity;steroid binding	C6_01180C_A
	A0A2H0ZK31	B9J08_004410	CRH11		1.88032	1.56687e-15	up	1.88252	1.17089e-15	up				0.816562	0.607364	0.91202	7.08035e-09	up	up	up	-0.654925	7.10744e-05	down	GPI-anchored cell wall transglycosylase, putative ortholog of S. cerevisiae Crh1p;predicted glycosyl hydrolase domain;similar to Csf4p and to antigenic A. fumigatus Aspf9;predicted Kex2p substrate;caspofungin-induced	Ortholog(s) have transferase activity, transferring glycosyl groups activity and role in cell wall chitin metabolic process, fungal-type cell wall organization	cell wall chitin metabolic process;fungal-type cell wall organization	anchored component of plasma membrane;cell surface;extracellular region;fungal-type cell wall;hyphal cell wall;incipient cellular bud site;yeast-form cell wall	hydrolase activity, hydrolyzing O-glycosyl compounds;transferase activity, transferring glycosyl groups	C4_02900C_A
	A0A2H0ZFP2	B9J08_004498	ALS1		-0.650619	0.0157229	down	-0.767124	0.00460878	down				-1.70024	-4.71788	-3.27393	2.67512e-20	down	down	down	-0.65306	0.0947737	unchange	Cell-surface adhesin;adhesion, virulence, immunoprotective roles;band at hyphal base;Rfg1, Ssk1, Spider biofilm induced;flow model biofilm repressed;CAI-4 strain background effects;promoter bound Bcr1, Tec1, Efg1, Ndt80, and Brg1	Putative cell-surface adhesin, similar to C. albicans Als3p	adhesion of symbiont to host;cell adhesion;cell adhesion involved in multi-species biofilm formation;cell adhesion involved in single-species biofilm formation;cell-cell adhesion;cell-cell adhesion involved in flocculation;cellular copper ion homeostasis;cellular response to neutral pH;entry into host cell;filamentous growth;filamentous growth of a population of unicellular organisms;filamentous …	cell surface;fungal-type cell wall;hyphal cell wall;yeast-form cell wall	fibronectin binding;laminin binding;peptide binding	C6_03700W_A
[truncated: 4,864 more rows]

## Sheet: ST8-Lipidomics
LipidSpecies	LipidClass	Name	LipidCategory	ScanPolarity	Group	Strain	norm_values	Condition
Cer 18:0;2/16:0;0	Cer	Cer 34:0;2	Sphingolipid	positive	Nodrug	nce103∆NCE103	7.96e-05	nce103∆NCE103_Nodrug
Cer 18:0;2/16:0;0	Cer	Cer 34:0;2	Sphingolipid	positive	Nodrug	nce103∆NCE103	0.000145144	nce103∆NCE103_Nodrug
Cer 18:0;2/16:0;0	Cer	Cer 34:0;2	Sphingolipid	positive	Nodrug	nce103∆NCE103	0.000123901	nce103∆NCE103_Nodrug
[truncated: 9,694 more rows]

## Sheet: ST5
Supplementary Table 5													16	8	4	2	1	0.5	0.25	0.125	0.0625
[truncated: 118 more rows]

[truncated: 2 more sheets: ST6, clade_data_Cuomo]
