# Supplementary material for: Candida auris skin tropism and antifungal resistance are mediated by carbonic anhydrase Nce103
Source: Nat Microbiol. 2025 Dec 23;11(2):461–75. doi: 10.1038/s41564-025-02189-z (PMC12872442; doi:10.1038/s41564-025-02189-z)
Supplement: Supplementary file 5 — Source data for all figures. [file 41564_2025_2189_MOESM5_ESM.xlsx]

## Sheet: F1A
	CLSI method					EUCAST method
Strain	VRC	FCZ	AMB	5-FC	CAS	VRC	FCZ	AMB	5-FC	CAS
R1	1-4	>1024	2-4	0.0625-0.125	4	1-2	>32	4	0.25	>8
R2	1-2	>1024	2-4	0.0625-0.25	4	1-2	>32	4	0.25	>8
S	0.25	64	0.25-0.5	0.125	0.125-0.25	>8	>32	0.5	0.125-0.25	0.5
AR387	0.0157	>32	0.25-0.5	0.0313-0.0625	0.25-0.5	>8	>32	0.25-0.5	0.0625-0.125	0.125-0.25
1131/P/13	1-2	>32	2	0.0313-0.625	0.0625-0.125	4-8	>32	2	0.25	1
1783/P/16	0.0625-0.125	>32	2	0.0313	0.0625	0.25-2	>32	2	0.25	1
AR381	0.125	>32	0.5-1	0.0625-0.125	0.0157	0.0157	>32	0.25	0.0625-0.125	0.0313
AR384	2	>32	0.5-1	0.25-0.5	0.25	2	>32	0.5	0.25	0.25
AR385	>8	>32	1	0.25	0.625-0.125	8	>32	1	0.5	>8
AR1097	>8	>32	1	0.25	0.0625-0.125	8	>32	1-2	0.25-0.5	>8

## Sheet: F1C
Transporting proteins upregulated in R1 vs S
data filtered in GO_BP by term "Transport|transport"
Uniprot_ID	GeneID	GeneName	log2FC.R1vsS	adj.p.R1vsS
A0A2H0ZSR8	B9J08_002789	SMF12	4.68997	0.000305876
A0A2H0ZP18	B9J08_003981	MDR1.1	4.01936	0.00208397
A0A2H1A037	B9J08_001899	MLT1.1	3.79996	0.00334565
A0A2H0ZQV4	B9J08_002646	HXT5	3.59012	0.00666479
A0A2H0ZIZ8	B9J08_004448	TNA1.4	3.146	0.00179677
A0A2H0ZCE4	B9J08_004982	PDR16	2.75644	0.0399647
A0A2H1A768	B9J08_000164	CDR1	1.80382	3.35091e-05
A0A2H0ZGR2	B9J08_004825	PIC2	1.52572	0.011115
A0A2H0ZUY5	B9J08_002249	VBA5	1.35313	0.00703172
A0A2H0ZN44	B9J08_003678	ANT1	1.278	0.00792583
A0A2H1A137	B9J08_001125	SNQ2.1	0.905462	0.012682
A0A2H0ZNE2	B9J08_003719	RIM2	0.716601	0.0366528
A0A2H0ZLD6	B9J08_003020	B9J08_003020	0.632672	0.0224827
A0A2H0ZGC9	B9J08_004712	OSH3	0.626305	0.0247028

## Sheet: F1D,E1D
Uniprot_ID	geneID	GeneName	log2FC.R1vsS	adj.p.R1vsS	DAPs
A0A2H1A7R2	B9J08_000363	NCE103	6.16935	0.000495337	high
A0A2H0ZSR8	B9J08_002789	SMF12	4.68997	0.000305876	high
A0A2H0ZP18	B9J08_003981	MDR1.1	4.01936	0.00208397	high
A0A2H1A037	B9J08_001899	MLT1.1	3.79996	0.00334565	high
A0A2H0ZQV4	B9J08_002646	HXT5	3.59012	0.00666479	high
A0A2H1A738	B9J08_000849	ASR2	3.29134	0.000495337	high
A0A2H0ZGL4	B9J08_004476	PGA31.2	3.17197	0.00666479	high
A0A2H0ZIZ8	B9J08_004448	TNA1.5	3.146	0.00179677	high
A0A2H0ZKQ1	B9J08_002762	INO1	3.0386	6.65749e-05	high
A0A2H0ZD03	B9J08_005198	RGS2	3.03201	0.0139704	high
A0A2H0ZPR5	B9J08_002113	B9J08_002113	2.86186	0.0100005	high
A0A2H0ZGJ5	B9J08_005518	B9J08_005518	2.83075	0.000359868	high
A0A2H0ZCE4	B9J08_004982	PDR16	2.75644	0.0399647	high
A0A2H1A127	B9J08_001155	IFF6	2.68223	0.00273472	high
A0A2H0ZNT8	B9J08_003913	MCD4	2.58173	0.00960193	high
A0A2H1A512	B9J08_000512	B9J08_000512	2.40608	0.00703172	high
A0A2H1A7U9	B9J08_000059	PEX22	2.40387	0.0187709	high
A0A2H0ZL19	B9J08_002903	PRP5	2.39462	0.00189761	high
A0A2H0ZLL5	B9J08_003063	MRPL16	2.34937	0.0403029	high
A0A2H0ZCR2	B9J08_005112	RNR3	2.03673	0.0350149	high
A0A2H0ZGL3	B9J08_004798	ARG3	2.02067	0.0224827	high
A0A2H1A5Q4	B9J08_000918	PHR1.1	1.83303	0.0145816	high
A0A2H1A768	B9J08_000164	CDR1	1.80382	3.35091e-05	high
A0A2H1A1H8	B9J08_001270	RCA1	1.7841	0.0224827	high
A0A2H0ZN50	B9J08_003657	ZRT2.1	1.66025	0.000359868	high
A0A2H0ZJ03	B9J08_004447	MNN14.2	1.63279	0.0224827	high
A0A2H0ZEI5	B9J08_005147	YGR130C	1.5461	0.0224827	high
A0A2H1A7M8	B9J08_000336	TEP1	1.53472	0.00230934	high
A0A2H0ZGR2	B9J08_004825	PIC2	1.52572	0.011115	high
A0A2H0ZYW0	B9J08_001932	ASR1.1	1.48923	0.0160342	high
A0A2H0ZVH2	B9J08_002408	EBP1	1.48138	0.00023897	high
A0A2H0ZHX3	B9J08_004859	B9J08_004859	1.45741	0.00615405	high
A0A2H0ZTB1	B9J08_003500	CSP37	1.41865	0.00579784	high
A0A2H0ZXV2	B9J08_001591	GAD1	1.35925	0.000484204	high
A0A2H0ZUY5	B9J08_002249	VBA5	1.35313	0.00703172	high
A0A2H0ZGN1	B9J08_004496	YPR127W	1.34586	0.00106402	high
A0A2H0ZIZ2	B9J08_004437	ELO1	1.32554	0.00509277	high
A0A2H0ZMF2	B9J08_003408	EMG1	1.298	0.041909	high
A0A2H0ZN44	B9J08_003678	ANT1	1.278	0.00792583	high
A0A2H1A651	B9J08_000863	UGA1	1.242	0.00459077	high
A0A2H0ZX08	B9J08_001957	HLJ1	1.22333	0.0215632	high
A0A2H1A5M6	B9J08_000668	THI80	1.21894	0.038008	high
A0A2H0ZKY4	B9J08_002878	YHI9	1.17727	0.0069854	high
A0A2H1A5A8	B9J08_000717	MSC3	1.17691	0.023195	high
A0A2H1A4P4	B9J08_000409	MET13	1.12115	0.00156109	high
A0A2H0ZY54	B9J08_001660	AMO2	1.113	0.030426	high
A0A2H0ZCA6	B9J08_004962	FGR22	1.07885	0.0127309	high
A0A2H1A129	B9J08_001153	RTC3	1.05673	0.0437076	high
A0A2H0ZIF8	B9J08_004245	ERG27	0.971106	0.0367232	high
A0A2H0ZGT8	B9J08_004872	B9J08_004872	0.952984	0.0103755	high
A0A2H0ZDC4	B9J08_005329	YIM1	0.908463	0.00355531	high
A0A2H1A137	B9J08_001125	SNQ2.1	0.905462	0.012682	high
A0A2H0ZU36	B9J08_003722	LYS22	0.869647	0.00666479	high
A0A2H1A5I6	B9J08_000656	GRP2	0.867972	0.0143933	high
A0A2H0ZIF9	B9J08_004256	ALY2	0.865915	0.00355531	high
A0A2H0ZFY7	B9J08_004583	YJR096W	0.850212	0.00301878	high
A0A2H0ZN64	B9J08_003677	RPS23A	0.814739	0.0317172	high
A0A2H0ZLU3	B9J08_003180	IDP1	0.81262	0.00216355	high
A0A2H0ZMP0	B9J08_003167	HFD1	0.789389	0.00319552	high
A0A2H0ZLI5	B9J08_002776	DDL1	0.768956	0.0463608	high
A0A2H1A4W1	B9J08_000542	PTP3	0.766937	0.0236913	high
A0A2H0ZW60	B9J08_002007	B9J08_002007	0.761132	0.041909	high
A0A2H0ZXZ3	B9J08_001633	B9J08_001633	0.757694	0.0043915	high
A0A2H0ZTR9	B9J08_003654	B9J08_003654	0.750141	0.0159917	high
A0A2H0ZMM9	B9J08_003449	GPD1	0.735369	0.0131319	high
A0A2H0ZMY4	B9J08_003289	B9J08_003289	0.731714	0.0294775	high
A0A2H0ZYI7	B9J08_001799	GUT2	0.717679	0.00159583	high
A0A2H0ZNE2	B9J08_003719	RIM2	0.716601	0.0366528	high
A0A2H0ZPU8	B9J08_001688	ENV9	0.702369	0.0224827	high
A0A2H0ZDJ7	B9J08_005409	ZIM17	0.701814	0.00703172	high
A0A2H0ZDB1	B9J08_005309	YDC1	0.699702	0.021613	high
A0A2H1A2V3	B9J08_001408	TNA1.2	0.684315	0.0371714	high
A0A2H0ZZX6	B9J08_001143	HEM15	0.674055	0.0134156	high
A0A2H0ZWL0	B9J08_002166	B9J08_002166	0.673288	0.034003	high
A0A2H0ZDF4	B9J08_005062	B9J08_005062	0.670117	0.00666479	high
A0A2H0ZWA3	B9J08_002035	YLR326W	0.664258	0.00618118	high
A0A2H0ZIJ9	B9J08_004304	B9J08_004304	0.659811	0.0294775	high
A0A2H0ZK87	B9J08_002650	SMI1.2	0.657169	0.0333354	high
A0A2H1A6R2	B9J08_000776	EHT1	0.651854	0.00666479	high
A0A2H1A121	B9J08_001142	LPT1	0.648601	0.0177032	high
A0A2H0ZU98	B9J08_003786	CMC2	0.637081	0.0123768	high
A0A2H0ZLD6	B9J08_003020	B9J08_003020	0.632672	0.0224827	high
A0A2H0ZWJ1	B9J08_002149	YPS7	0.631679	0.0317172	high
A0A2H0ZMN3	B9J08_003186	TES1	0.62646	0.0292831	high
A0A2H0ZGC9	B9J08_004712	OSH3	0.626305	0.0247028	high
A0A2H0ZIM7	B9J08_004292	CAR1	0.623938	0.00960193	high
A0A2H0ZN30	B9J08_003609	GCV2	0.620241	0.0366528	high
A0A2H1A6T3	B9J08_000037	CYM1	0.615617	0.0258199	high
A0A2H1A3Y3	B9J08_000659	BCS1	0.613767	0.0320228	high
A0A2H0ZG62	B9J08_004659	UGA2	0.603484	0.0228968	high
A0A2H1A804	B9J08_000181	CAS4	0.589733	0.0143933	high
A0A2H0ZDG1	B9J08_005362	NAM9	0.587896	0.0237192	high
A0A2H1A6K1	B9J08_001010	TRS65	-0.58011	0.0054545	low
A0A2H0ZY46	B9J08_001680	B9J08_001680	-0.58566	0.011115	low
A0A2H1A3Z5	B9J08_000177	DOA1	-0.59083	0.0405781	low
A0A2H0ZNA3	B9J08_003728	B9J08_003728	-0.600145	0.0224827	low
A0A2H1A152	B9J08_001135	LIA1	-0.603954	0.00509277	low
A0A2H0ZFN1	B9J08_004500	ERG13	-0.606951	0.0069854	low
A0A2H0ZXD6	B9J08_002443	GNP2	-0.609776	0.0361533	low
A0A2H1A4V0	B9J08_000965	YGR054W	-0.616857	0.00703172	low
A0A2H0ZXD5	B9J08_002450	CIC1	-0.622742	0.0171491	low
A0A2H1A5R8	B9J08_000938	HGT10.1	-0.63048	0.00666479	low
A0A2H1A422	B9J08_000695	NTH1	-0.6309	0.0076411	low
A0A2H0ZS98	B9J08_003141	EFM4	-0.640117	0.0436201	low
A0A2H0ZWR9	B9J08_002231	PDC11	-0.644481	0.0076411	low
A0A2H0ZY25	B9J08_001646	B9J08_001646	-0.650599	0.0187709	low
A0A2H1A1V4	B9J08_001079	WSC2	-0.652204	0.0478876	low
A0A2H0ZCH1	B9J08_005029	EMI1	-0.659063	0.0273536	low
A0A2H0ZQL9	B9J08_001869	B9J08_001869	-0.666796	0.0139704	low
A0A2H0ZPZ4	B9J08_003926	ATP19	-0.668532	0.0265257	low
A0A2H0ZHS1	B9J08_004541	CHS6	-0.669515	0.041909	low
A0A2H1A7K2	B9J08_000302	B9J08_000302	-0.685282	0.0399647	low
A0A2H0ZW54	B9J08_002014	TRS20	-0.687229	0.0478876	low
A0A2H0ZUG8	B9J08_003987	SDD2	-0.6914	0.032772	low
A0A2H0ZH87	B9J08_004760	B9J08_004760	-0.696715	0.0361533	low
A0A2H0ZSM6	B9J08_003276	GPH1	-0.712887	0.00179677	low
A0A2H0ZUF8	B9J08_003846	NAS2	-0.726504	0.0492066	low
A0A2H0ZDF7	B9J08_005368	YDJ1	-0.728651	0.0245203	low
A0A2H0ZMD4	B9J08_003390	PCL7	-0.72886	0.0317172	low
A0A2H0ZYK6	B9J08_001810	NST1	-0.731571	0.0369175	low
A0A2H0ZF57	B9J08_005387	ANB1	-0.76863	0.0225085	low
A0A2H0ZR53	B9J08_002775	SFM1	-0.771627	0.0201103	low
A0A2H0ZZB5	B9J08_001381	SOD1	-0.779114	0.0294775	low
A0A2H0ZKB0	B9J08_002669	PCK1	-0.832881	0.0148959	low
A0A2H1A1B3	B9J08_001224	ECM17	-0.849011	0.0346022	low
A0A2H1A7Z2	B9J08_000449	GAP6	-0.861162	0.0110989	low
A0A2H0ZM53	B9J08_003306	TDH3	-0.86442	0.0069854	low
A0A2H0ZFJ3	B9J08_005001	B9J08_005001	-0.879619	0.0239461	low
A0A2H0ZLE5	B9J08_003038	YIL024C	-0.890333	0.012682	low
A0A2H0ZDM1	B9J08_005430	ROA1	-0.928739	0.0236913	low
A0A2H0ZFX3	B9J08_005245	PGA4	-0.935345	0.000495337	low
A0A2H1A7U2	B9J08_000049	KRE9	-0.948045	0.0247028	low
A0A2H0ZUV4	B9J08_002254	YKL070W	-0.961003	0.00960193	low
A0A2H0ZY26	B9J08_002243	GIT3	-0.974705	0.00509277	low
A0A2H0ZWG0	B9J08_002109	ENG1	-0.997412	0.00078506	low
A0A2H0ZGU5	B9J08_004596	B9J08_004596	-1.02793	0.0292831	low
A0A2H0ZCD2	B9J08_004984	PZF1	-1.03035	0.0351628	low
A0A2H1A3L0	B9J08_000080	AVT1	-1.059	0.0497465	low
A0A2H0ZSG5	B9J08_002690	PMC1.2	-1.05946	0.0100005	low
A0A2H0ZFX0	B9J08_004561	GLN1	-1.06083	0.0154195	low
A0A2H0ZCB5	B9J08_004974	IFI3	-1.0667	0.00159583	low
A0A2H0ZUY6	B9J08_002250	HGT12	-1.07507	0.0069854	low
A0A2H1A5M4	B9J08_000685	MRPS8.2	-1.12592	0.00223315	low
A0A2H0ZRA6	B9J08_002831	FRP3	-1.13177	0.00792583	low
A0A2H0ZL87	B9J08_002965	DIP5	-1.15647	0.000940026	low
A0A2H0ZU99	B9J08_003875	B9J08_003875	-1.16146	0.0338708	low
A0A2H0ZRQ2	B9J08_001853	ALG5	-1.19395	0.000414477	low
A0A2H0ZMH8	B9J08_003397	ATC1	-1.20576	0.000304149	low
A0A2H1A6E9	B9J08_000936	MNN45	-1.22703	0.00621745	low
A0A2H0ZXS5	B9J08_001548	SIT1.8	-1.23151	0.0434588	low
A0A2H0ZCN0	B9J08_005081	AUT7	-1.2342	0.038008	low
A0A2H0ZLA2	B9J08_002991	PEX30	-1.24949	0.00638381	low
A0A2H0ZDL9	B9J08_005422	PPS1	-1.25783	0.0450962	low
A0A2H0ZRE3	B9J08_002764	ASP1	-1.28614	0.00509277	low
A0A2H0ZIP1	B9J08_004331	ADH1	-1.31601	0.000940026	low
A0A2H0ZHC5	B9J08_004688	B9J08_004688	-1.36591	0.0110989	low
A0A2H0ZHU4	B9J08_004839	PST3.1	-1.37253	0.00399992	low
A0A2H0ZXT7	B9J08_001547	SIT1.7	-1.49166	0.0478876	low
A0A2H0ZRT9	B9J08_002968	YCK3	-1.50055	0.00172552	low
A0A2H1A231	B9J08_001487	SIT1.2	-1.63465	0.00230934	low
A0A2H0ZFJ2	B9J08_005568	HGT2.1	-1.71001	7.47327e-05	low
A0A2H0ZF98	B9J08_005437	PRY2	-1.71353	0.00156109	low
A0A2H1A6J7	B9J08_000987	SLP3	-1.83115	8.09183e-05	low
A0A2H0ZLU0	B9J08_003202	GIT4	-1.88624	0.0155298	low
A0A2H1A6V1	B9J08_000045	ISW2	-1.94359	0.0245203	low
A0A2H0ZCZ2	B9J08_005191	MFG1	-2.36085	0.00632706	low
A0A2H1A677	B9J08_000579	RPL6.1	-2.43775	0.0463608	low
A0A2H0ZXS7	B9J08_002202	PHO89	-2.49379	0.0143933	low
A0A2H1A0E3	B9J08_002173	ENA2.1	-2.49773	5.82851e-05	low
A0A2H0ZGH1	B9J08_004758	B9J08_004758	-2.74802	0.00792583	low
A0A2H0ZL64	B9J08_002954	CNT	-2.81843	0.000545372	low
A0A2H0ZX55	B9J08_002366	CCP1	-3.35595	0.0069854	low
A0A2H0ZQX5	B9J08_002029	YPR098C	2.91925	0.329554	unchanged
A0A2H1A383	B9J08_000413	MPC1	2.67778	0.127861	unchanged
A0A2H1A106	B9J08_001134	RPA12	2.58564	0.203827	unchanged
A0A2H1A1V9	B9J08_001396	SKI6	2.54846	0.109031	unchanged
A0A2H0ZCL3	B9J08_005064	CFL4	2.30974	0.414874	unchanged
A0A2H0ZP38	B9J08_003703	SSU1	2.2032	0.0743782	unchanged
A0A2H0ZNX1	B9J08_003614	ADH2	2.06408	0.10098	unchanged
A0A2H1A7A7	B9J08_000206	SEC23	1.80336	0.375581	unchanged
A0A2H0ZL70	B9J08_002634	CTK1	1.78136	0.218194	unchanged
A0A2H0ZMC6	B9J08_003389	B9J08_003389	1.77764	0.251871	unchanged
A0A2H0ZVQ3	B9J08_003977	SDH4	1.7742	0.524135	unchanged
A0A2H0ZW05	B9J08_001961	MED5	1.74799	0.0532073	unchanged
A0A2H0ZWD4	B9J08_002083	TSC11	1.72405	0.242639	unchanged
A0A2H0ZJC1	B9J08_004198	B9J08_004198	1.71948	0.156258	unchanged
A0A2H0ZCR4	B9J08_005098	LPI9	1.66531	0.0875418	unchanged
A0A2H0ZMK4	B9J08_003469	TFB1	1.63943	0.162077	unchanged
A0A2H0ZD24	B9J08_005200	COA6	1.62933	0.280666	unchanged
A0A2H0ZJ11	B9J08_004449	PRP46	1.62846	0.17378	unchanged
A0A2H0ZCB8	B9J08_004976	ILS1	1.61387	0.0803799	unchanged
A0A2H0ZWM1	B9J08_002181	FAB1	1.57905	0.199321	unchanged
A0A2H0ZDN5	B9J08_005441	YPR003C	1.54353	0.411478	unchanged
A0A2H0ZCW0	B9J08_005536	IWR1	1.43655	0.226157	unchanged
A0A2H1A0Y0	B9J08_001289	FGR15	1.37331	0.626109	unchanged
A0A2H0ZWD0	B9J08_002096	CRZ1	1.36084	0.0868777	unchanged
A0A2H0ZRI5	B9J08_002886	GIT3	1.35703	0.348323	unchanged
A0A2H1A105	B9J08_001121	MAC1	1.29549	0.270341	unchanged
A0A2H0ZGV4	B9J08_004886	CFL4	1.28897	0.0916824	unchanged
A0A2H0ZXK6	B9J08_002523	PCL5	1.26146	0.132501	unchanged
A0A2H1A835	B9J08_000504	INP51	1.23919	0.307199	unchanged
A0A2H1A699	B9J08_000915	EFM5	1.23169	0.0514517	unchanged
A0A2H1A7W0	B9J08_000435	B9J08_000435	1.23104	0.348323	unchanged
A0A2H1A0H4	B9J08_001655	HDA3	1.22931	0.312134	unchanged
A0A2H0ZFC2	B9J08_004925	B9J08_004925	1.22779	0.435373	unchanged
A0A2H0ZSW5	B9J08_003355	ATG1	1.22118	0.0978779	unchanged
A0A2H0ZMF7	B9J08_003377	TRM44	1.21851	0.274915	unchanged
A0A2H0ZYR7	B9J08_001892	B9J08_001892	1.19601	0.244572	unchanged
A0A2H0ZMR0	B9J08_003187	TES1	1.1639	0.140829	unchanged
A0A2H0ZSU9	B9J08_003400	RSM27	1.14781	0.111141	unchanged
A0A2H0ZSR9	B9J08_003314	RBE1	1.14762	0.4733	unchanged
A0A2H1A5W6	B9J08_001008	B9J08_001008	1.14242	0.393798	unchanged
A0A2H0ZD40	B9J08_005242	RFX2	1.13541	0.686401	unchanged
A0A2H0ZNP6	B9J08_003881	ARG2	1.12409	0.0550778	unchanged
A0A2H1A606	B9J08_000782	CFL4	1.12265	0.368006	unchanged
A0A2H0ZJ26	B9J08_004465	CCT6	1.11838	0.233134	unchanged
A0A2H0ZDB7	B9J08_005294	SLM1	1.11699	0.345442	unchanged
A0A2H0ZMJ2	B9J08_003143	PSH1	1.11419	0.17813	unchanged
A0A2H0ZC47	B9J08_004913	YCF1.1	1.10013	0.0873134	unchanged
A0A2H0ZGU1	B9J08_004877	HRR25	1.09315	0.22703	unchanged
A0A2H0ZQ05	B9J08_003907	MRE11	1.07458	0.235823	unchanged
A0A2H0ZM65	B9J08_003311	NDU1	1.05758	0.230104	unchanged
A0A2H0ZD87	B9J08_005261	DPP2	1.05164	0.253036	unchanged
A0A2H1A764	B9J08_000170	FTH1	1.03964	0.0581528	unchanged
A0A2H0ZLR2	B9J08_003171	FMP30	1.03824	0.0608788	unchanged
A0A2H0ZN81	B9J08_003696	RSM22	1.03644	0.171206	unchanged
A0A2H0ZTC9	B9J08_003452	UGA11	1.02987	0.0550778	unchanged
A0A2H0ZZ90	B9J08_001405	LPL1	1.00494	0.333369	unchanged
A0A2H0ZY80	B9J08_001715	URK1	0.99602	0.0644392	unchanged
A0A2H1A722	B9J08_000889	OPI10	0.994293	0.403763	unchanged
A0A2H0ZG36	B9J08_004635	COX19	0.993831	0.182771	unchanged
A0A2H0ZXZ1	B9J08_001598	MTO1	0.991702	0.183357	unchanged
A0A2H0ZJ23	B9J08_004467	ARA1	0.982355	0.138921	unchanged
A0A2H0ZP09	B9J08_003970	YHR045W	0.976222	0.207756	unchanged
A0A2H0ZDU8	B9J08_005506	HUL4	0.975668	0.248226	unchanged
A0A2H0ZLX6	B9J08_003226	B9J08_003226	0.972721	0.164489	unchanged
A0A2H1A192	B9J08_001215	SUI3	0.964441	0.113414	unchanged
A0A2H0ZYN7	B9J08_001856	CTR1	0.95564	0.312427	unchanged
A0A2H1A7E0	B9J08_000962	YOL107W	0.950261	0.64813	unchanged
A0A2H0ZMT0	B9J08_003239	APC1	0.931951	0.139682	unchanged
A0A2H0ZNZ8	B9J08_003663	MDL2	0.927795	0.127326	unchanged
A0A2H0ZT73	B9J08_003455	AIM14	0.925841	0.337708	unchanged
A0A2H0ZIA8	B9J08_004812	INP54	0.894778	0.0568511	unchanged
A0A2H0ZCM9	B9J08_005080	MAM33	0.89366	0.0821779	unchanged
A0A2H0ZIQ0	B9J08_004341	YEL1	0.88903	0.27214	unchanged
A0A2H0ZJ06	B9J08_004404	HEK2	0.888163	0.344556	unchanged
A0A2H0ZMU5	B9J08_003570	B9J08_003570	0.885581	0.629351	unchanged
A0A2H1A024	B9J08_001889	CRC1	0.885212	0.0581528	unchanged
A0A2H0ZYU3	B9J08_001612	YSP2	0.884618	0.275166	unchanged
A0A2H1A1N1	B9J08_001332	PHO4	0.884192	0.268946	unchanged
A0A2H0ZC64	B9J08_004923	ENV7	0.884139	0.458817	unchanged
A0A2H0ZXU9	B9J08_001574	MRX8	0.884046	0.203867	unchanged
A0A2H0ZPA8	B9J08_004073	RPO26	0.879405	0.542054	unchanged
A0A2H1A785	B9J08_000901	PDC11	0.879161	0.0581528	unchanged
A0A2H1A1P4	B9J08_001350	RTC1	0.874976	0.250065	unchanged
A0A2H0ZZW7	B9J08_001888	SPC98	0.869848	0.197105	unchanged
A0A2H0ZQS1	B9J08_002654	CIP1	0.867097	0.552056	unchanged
A0A2H0ZGP2	B9J08_004805	B9J08_004805	0.856914	0.11612	unchanged
A0A2H1A777	B9J08_000176	B9J08_000176	0.855522	0.625354	unchanged
A0A2H0ZBX5	B9J08_005550	SCP160	0.84803	0.190943	unchanged
A0A2H0ZHK5	B9J08_004621	PTI1	0.842153	0.396966	unchanged
A0A2H0ZHZ6	B9J08_004850	MSP1	0.838185	0.0561993	unchanged
A0A2H0ZMV1	B9J08_003571	2023-04-01	0.834168	0.617885	unchanged
A0A2H0ZZR0	B9J08_001237	APS2	0.832057	0.302971	unchanged
A0A2H0ZN34	B9J08_003652	SNU23	0.830923	0.391685	unchanged
A0A2H0ZM63	B9J08_003316	GMH1	0.827114	0.280105	unchanged
A0A2H0ZWB7	B9J08_002042	PTC8	0.823597	0.188621	unchanged
A0A2H0ZMG5	B9J08_003113	NVJ2	0.819059	0.519184	unchanged
A0A2H0ZVE2	B9J08_002344	MBP1	0.808078	0.186854	unchanged
A0A2H0ZPR9	B9J08_002090	YND1	0.807135	0.243122	unchanged
A0A2H0ZIX5	B9J08_004386	B9J08_004386	0.803393	0.38011	unchanged
A0A2H0ZFV7	B9J08_004551	PRB1	0.801662	0.635755	unchanged
A0A2H1A5S9	B9J08_000899	MIP1	0.801249	0.547049	unchanged
A0A2H0ZNL5	B9J08_003518	CNH1	0.800237	0.0959842	unchanged
A0A2H0ZGL6	B9J08_004796	MUD1	0.792305	0.400045	unchanged
A0A2H1A1X0	B9J08_001393	CYT2	0.789878	0.375487	unchanged
A0A2H0ZZU8	B9J08_001174	BMT6	0.786392	0.193959	unchanged
A0A2H0ZIR6	B9J08_004353	MRR1	0.784943	0.152237	unchanged
A0A2H0ZJ08	B9J08_004458	ZCF27	0.77786	0.326507	unchanged
A0A2H1A5D0	B9J08_000750	B9J08_000750	0.776056	0.288932	unchanged
A0A2H0ZLM5	B9J08_003106	B9J08_003106	0.77304	0.271215	unchanged
A0A2H1A716	B9J08_000113	UBC9	0.771093	0.459172	unchanged
A0A2H1A6B8	B9J08_000620	VPS64	0.767496	0.0988917	unchanged
A0A2H0ZD34	B9J08_004907	PRP8	0.764787	0.203867	unchanged
A0A2H0ZGD1	B9J08_004691	SEC9	0.760341	0.10098	unchanged
A0A2H0ZN69	B9J08_003685	PCD1	0.759424	0.072575	unchanged
A0A2H0ZX78	B9J08_002358	MSS4	0.752083	0.217489	unchanged
A0A2H0ZDR4	B9J08_005175	UIP5	0.744252	0.0852275	unchanged
A0A2H0ZGV5	B9J08_004606	LPL1	0.744238	0.36929	unchanged
A0A2H0ZLB6	B9J08_003000	NSI1	0.742483	0.291698	unchanged
A0A2H0ZKW1	B9J08_002850	HOS2	0.738459	0.18039	unchanged
A0A2H0ZC09	B9J08_004684	RCO1	0.725768	0.276683	unchanged
A0A2H0ZVD3	B9J08_002382	B9J08_002382	0.722817	0.231388	unchanged
A0A2H0ZI99	B9J08_004196	APM4	0.720473	0.477879	unchanged
A0A2H0ZGN2	B9J08_004795	GCN4	0.719666	0.458817	unchanged
A0A2H0ZTX6	B9J08_003251	XOG1.1	0.71791	0.247386	unchanged
A0A2H1A617	B9J08_000792	TPA1	0.717464	0.0851441	unchanged
A0A2H1A6M4	B9J08_001021	B9J08_001021	0.717201	0.495691	unchanged
A0A2H1A795	B9J08_000201	B9J08_000201	0.714513	0.188621	unchanged
A0A2H0ZGM1	B9J08_004785	FPK1	0.713647	0.576577	unchanged
A0A2H1A674	B9J08_000856	DFR1	0.712062	0.499564	unchanged
A0A2H0ZIA2	B9J08_004208	COA1	0.708063	0.173733	unchanged
A0A2H1A700	B9J08_000092	DYN1	0.703975	0.10926	unchanged
A0A2H0ZN43	B9J08_003671	ILM1	0.701422	0.0985737	unchanged
A0A2H0ZQ14	B9J08_001731	LTV1	0.692829	0.579713	unchanged
A0A2H0ZWH2	B9J08_002130	PUT1	0.687783	0.14443	unchanged
A0A2H1A627	B9J08_000802	YGR026W	0.687241	0.0695451	unchanged
A0A2H0ZLX3	B9J08_003219	ARO9	0.686329	0.199388	unchanged
A0A2H0ZD65	B9J08_005264	B9J08_005264	0.680865	0.58861	unchanged
A0A2H1A2P4	B9J08_001367	ARG81	0.679577	0.440364	unchanged
A0A2H0ZV61	B9J08_002305	NTO1	0.678818	0.129008	unchanged
A0A2H0ZN16	B9J08_003625	ACP12	0.67753	0.0500749	unchanged
A0A2H1A5Z2	B9J08_000801	DAD3	0.674268	0.42635	unchanged
A0A2H0ZVK4	B9J08_002463	B9J08_002463	0.673593	0.0789055	unchanged
A0A2H0ZY99	B9J08_001730	SEN1	0.672963	0.0672041	unchanged
A0A2H0ZXT3	B9J08_001553	BTS1	0.669259	0.194411	unchanged
A0A2H0ZIY3	B9J08_004425	MLH1	0.659668	0.413817	unchanged
A0A2H0ZW16	B9J08_002267	B9J08_002267	0.658204	0.159664	unchanged
A0A2H0ZIF1	B9J08_004262	CDC45	0.653413	0.172061	unchanged
A0A2H0ZIE9	B9J08_004752	SUS1	0.6531	0.403372	unchanged
A0A2H0ZK62	B9J08_002588	CSM3	0.648127	0.0850794	unchanged
A0A2H0ZMM1	B9J08_003489	CAB3	0.644338	0.127326	unchanged
A0A2H0ZDD3	B9J08_005042	BRN1	0.644201	0.538681	unchanged
A0A2H0ZXZ7	B9J08_001619	KSP1	0.643308	0.334079	unchanged
A0A2H1A770	B9J08_000166	B9J08_000166	0.641059	0.280105	unchanged
A0A2H0ZSN3	B9J08_003329	TAH18	0.640255	0.0553898	unchanged
A0A2H1A3E1	B9J08_000018	NEO1	0.639734	0.373995	unchanged
A0A2H1A5U3	B9J08_000760	YPL107W	0.639074	0.41471	unchanged
A0A2H1A6J4	B9J08_000663	GIS3	0.638321	0.352478	unchanged
A0A2H1A1H7	B9J08_001279	B9J08_001279	0.634457	0.269751	unchanged
A0A2H0ZYA2	B9J08_001718	CYR1	0.634235	0.50622	unchanged
A0A2H0ZH33	B9J08_004627	MPT5	0.631734	0.170651	unchanged
A0A2H0ZGD8	B9J08_004728	OXA1	0.629899	0.0500749	unchanged
A0A2H0ZGI0	B9J08_004772	SVF1	0.629439	0.504458	unchanged
A0A2H0ZCT8	B9J08_005119	BRF1	0.62942	0.095545	unchanged
A0A2H1A010	B9J08_001918	AHR1	0.626597	0.180294	unchanged
A0A2H0ZPA2	B9J08_003763	PAN5	0.621614	0.503397	unchanged
A0A2H1A6I7	B9J08_000977	MNN26.2	0.621224	0.0717193	unchanged
A0A2H0ZMF0	B9J08_003414	YLR419W	0.620588	0.0538612	unchanged
A0A2H0ZCV9	B9J08_005148	FMP45	0.618287	0.0765467	unchanged
A0A2H0ZHN7	B9J08_004593	NHX1	0.617714	0.234906	unchanged
A0A2H1A7B1	B9J08_000209	RPP1B	0.617561	0.33846	unchanged
A0A2H0ZYP1	B9J08_001561	IFM1	0.614098	0.167147	unchanged
A0A2H0ZKS5	B9J08_002825	PTH1	0.611557	0.627928	unchanged
A0A2H0ZP56	B9J08_004040	TPO1_2	0.605972	0.216505	unchanged
A0A2H0ZWG7	B9J08_002107	B9J08_002107	0.605311	0.121172	unchanged
A0A2H0ZLA8	B9J08_002985	HCR1	0.60523	0.203867	unchanged
A0A2H0ZKL0	B9J08_002765	COA6	0.601584	0.0728471	unchanged
A0A2H0ZYD2	B9J08_001749	CTO1	0.598346	0.143854	unchanged
A0A2H1A2D7	B9J08_001253	DFM1	0.597875	0.209441	unchanged
A0A2H0ZYQ7	B9J08_001865	B9J08_001865	0.595558	0.670093	unchanged
A0A2H0ZHA7	B9J08_004678	TRS33	0.594927	0.10951	unchanged
A0A2H0ZL44	B9J08_002933	AVO1	0.591648	0.0715279	unchanged
A0A2H1A7L9	B9J08_000328	B9J08_000328	0.590982	0.108546	unchanged
A0A2H0ZQQ2	B9J08_002599	FMP25	0.58981	0.11271	unchanged
A0A2H0ZGM3	B9J08_004486	MRPL37	0.585265	0.839864	unchanged
A0A2H1A7J8	B9J08_000316	HSV2	0.584849	0.403763	unchanged
A0A2H0ZKB2	B9J08_002682	MKC1	0.581133	0.128967	unchanged
A0A2H1A2N3	B9J08_000180	MET18	0.579981	0.0447186	unchanged
A0A2H0ZFA0	B9J08_004965	RNR21	0.577762	0.0584453	unchanged
A0A2H0ZIF7	B9J08_004259	ISC1	0.574372	0.1942	unchanged
A0A2H0ZY61	B9J08_001683	GYP7	0.574085	0.440364	unchanged
A0A2H0ZGL7	B9J08_004773	YEL043W	0.57307	0.127326	unchanged
A0A2H0ZC90	B9J08_004954	ORC1	0.572849	0.152516	unchanged
A0A2H0ZE40	B9J08_004957	TCB3	0.572786	0.0487609	unchanged
A0A2H0ZEY0	B9J08_005295	CHO1	0.571614	0.0723197	unchanged
A0A2H1A396	B9J08_000424	CYC3	0.568136	0.0483925	unchanged
A0A2H0ZVE9	B9J08_002417	VPS75	0.565552	0.402841	unchanged
A0A2H1A0Y4	B9J08_001114	B9J08_001114	0.564922	0.10951	unchanged
A0A2H0ZLU7	B9J08_003205	LYS1	0.564878	0.00765701	unchanged
A0A2H0ZGD9	B9J08_004726	SMC6	0.562998	0.396966	unchanged
A0A2H0ZLA0	B9J08_002992	PRA1	0.562944	0.0125415	unchanged
A0A2H1A7U1	B9J08_000397	PEX11	0.560158	0.00666479	unchanged
A0A2H1A652	B9J08_000864	YPR011C	0.559903	0.0789055	unchanged
A0A2H0ZL82	B9J08_002971	B9J08_002971	0.559435	0.0069854	unchanged
A0A2H0ZWS1	B9J08_002226	CSO99	0.558345	0.203827	unchanged
A0A2H1A6M6	B9J08_001018	ACC1	0.558224	0.0143933	unchanged
A0A2H0ZIY4	B9J08_004427	MME1	0.556481	0.461686	unchanged
A0A2H1A6E4	B9J08_000621	SPC19	0.555614	0.312187	unchanged
A0A2H0ZIF5	B9J08_004252	HSH155	0.55522	0.203827	unchanged
A0A2H1A7Y5	B9J08_000446	CTN3	0.554825	0.0877572	unchanged
A0A2H0ZXX7	B9J08_001600	B9J08_001600	0.552627	0.0437076	unchanged
A0A2H0ZD35	B9J08_005210	ARG8	0.551603	0.218887	unchanged
A0A2H0ZL67	B9J08_002956	PNG2	0.550681	0.140294	unchanged
A0A2H1A4J2	B9J08_000866	B9J08_000866	0.549729	0.156706	unchanged
A0A2H0ZD28	B9J08_005219	USO1	0.545845	0.173953	unchanged
A0A2H1A7P2	B9J08_000343	SKG3	0.543069	0.0672041	unchanged
A0A2H0ZGN5	B9J08_004822	FCR3	0.539536	0.249325	unchanged
A0A2H1A102	B9J08_001107	SEF1	0.537909	0.524342	unchanged
A0A2H0ZKK9	B9J08_002720	SPC34	0.536084	0.562601	unchanged
A0A2H0ZMB0	B9J08_003353	FMT1	0.534423	0.218883	unchanged
A0A2H0ZK59	B9J08_002621	B9J08_002621	0.532201	0.0940313	unchanged
A0A2H1A6P6	B9J08_001038	B9J08_001038	0.528705	0.29189	unchanged
A0A2H0ZLC1	B9J08_003011	MRP21	0.528423	0.211631	unchanged
A0A2H0ZL45	B9J08_002914	FAD1	0.528411	0.200879	unchanged
A0A2H0ZVL3	B9J08_002405	B9J08_002405	0.527253	0.297466	unchanged
A0A2H1A8I8	B9J08_000256	B9J08_000256	0.527122	0.020318	unchanged
A0A2H0ZZM6	B9J08_001251	MRPL25	0.527015	0.20722	unchanged
A0A2H0ZNG0	B9J08_003790	MED16	0.525325	0.188759	unchanged
A0A2H0ZDG0	B9J08_005361	EAF7	0.523956	0.359375	unchanged
A0A2H1A8V8	B9J08_000370	ARD	0.523943	0.0143933	unchanged
A0A2H1A154	B9J08_001179	IFU5	0.523668	0.291698	unchanged
A0A2H1A1H2	B9J08_001286	B9J08_001286	0.523155	0.00666479	unchanged
A0A2H1A679	B9J08_000871	LAP3	0.52059	0.18878	unchanged
A0A2H0ZXQ5	B9J08_002132	TAF8	0.519722	0.200147	unchanged
A0A2H0ZGA6	B9J08_004694	SAP30	0.518659	0.505245	unchanged
A0A2H0ZUZ4	B9J08_002245	B9J08_002245	0.518547	0.0148959	unchanged
A0A2H0ZYK4	B9J08_001826	HAC1	0.517983	0.461631	unchanged
A0A2H0ZDQ9	B9J08_005438	PUT3	0.516956	0.10951	unchanged
A0A2H0ZYG2	B9J08_001790	VPS30	0.513466	0.284302	unchanged
A0A2H0ZLR5	B9J08_003155	B9J08_003155	0.512397	0.143854	unchanged
A0A2H1A2N9	B9J08_000168	FRE9	0.512391	0.229263	unchanged
A0A2H1A1S8	B9J08_001382	YHR138C	0.511442	0.343876	unchanged
A0A2H1A1V2	B9J08_001394	ERV29	0.510663	0.0600921	unchanged
A0A2H0ZPG3	B9J08_003815	PNT1	0.509886	0.140016	unchanged
A0A2H0ZNI9	B9J08_003804	CYC1	0.508804	0.0340175	unchanged
A0A2H1A2N0	B9J08_000156	B9J08_000156	0.507598	0.0571172	unchanged
A0A2H0ZYS1	B9J08_001863	COX15	0.507555	0.0588521	unchanged
A0A2H1A874	B9J08_000245	B9J08_000245	0.50688	0.226178	unchanged
A0A2H0ZHW2	B9J08_004820	HAL9	0.505296	0.16567	unchanged
A0A2H1A753	B9J08_000162	RAD7	0.505034	0.29199	unchanged
A0A2H1A6X9	B9J08_000074	RTS1	0.504698	0.0487609	unchanged
A0A2H0ZDF8	B9J08_005369	COQ3	0.503951	0.054887	unchanged
A0A2H0ZFX8	B9J08_004572	PRC3	0.502522	0.00898354	unchanged
A0A2H0ZQJ3	B9J08_004039	CDL1	0.502287	0.101874	unchanged
A0A2H0ZK43	B9J08_004420	KEL1	0.501688	0.205626	unchanged
A0A2H0ZH90	B9J08_004756	NGR1	0.501653	0.557877	unchanged
A0A2H0ZMS3	B9J08_003544	CTP1	0.49914	0.0371714	unchanged
A0A2H0ZNS3	B9J08_003852	DCW1	0.498369	0.276225	unchanged
A0A2H0ZLV4	B9J08_003204	MRX12	0.498021	0.0581528	unchanged
A0A2H1A0X0	B9J08_001090	TRR1	0.498002	0.0213476	unchanged
A0A2H0ZL17	B9J08_002612	IOC2	0.49757	0.671793	unchanged
A0A2H1A2Y8	B9J08_001399	YMC1	0.496918	0.443222	unchanged
A0A2H0ZPT7	B9J08_002110	SIT1.10	0.496215	0.10926	unchanged
A0A2H1A261	B9J08_001514	MAK31	0.495534	0.247586	unchanged
A0A2H1A2X4	B9J08_000237	GUP1	0.492451	0.375487	unchanged
A0A2H0ZY16	B9J08_001649	HIR1	0.491321	0.263766	unchanged
A0A2H0ZHS8	B9J08_004829	B9J08_004829	0.490629	0.226178	unchanged
A0A2H1A5Z9	B9J08_000508	SCY1	0.48995	0.10951	unchanged
A0A2H0ZVW0	B9J08_002556	MIX14	0.488818	0.421441	unchanged
A0A2H0ZL60	B9J08_002623	CIN1	0.488606	0.259439	unchanged
A0A2H0ZD01	B9J08_005201	PYC2	0.488434	0.00703172	unchanged
A0A2H1A725	B9J08_000129	MDM35	0.486534	0.322691	unchanged
A0A2H0ZNM9	B9J08_003858	SRB9	0.486302	0.243716	unchanged
A0A2H0ZP00	B9J08_003985	BCR1	0.485051	0.319329	unchanged
A0A2H0ZY76	B9J08_001682	DGA1	0.481491	0.113454	unchanged
A0A2H0ZDD2	B9J08_005003	CKA2	0.480342	0.11456	unchanged
A0A2H0ZMR8	B9J08_003494	POP1	0.477521	0.109532	unchanged
A0A2H0ZEG7	B9J08_005109	B9J08_005109	0.475717	0.0366528	unchanged
A0A2H0ZD31	B9J08_005231	CPA1	0.472974	0.0249663	unchanged
A0A2H0ZS18	B9J08_003098	TRM11	0.47209	0.162012	unchanged
A0A2H0ZVQ7	B9J08_002490	SNU66	0.471315	0.477336	unchanged
A0A2H0ZFL2	B9J08_004482	YLR283W	0.470897	0.40068	unchanged
A0A2H1A6B2	B9J08_000591	CSC1	0.469188	0.0550778	unchanged
A0A2H1A6Y9	B9J08_000085	B9J08_000085	0.468899	0.626245	unchanged
A0A2H0ZJN0	B9J08_004333	B9J08_004333	0.466984	0.428987	unchanged
A0A2H1A7F1	B9J08_000252	BIG1	0.466054	0.188759	unchanged
A0A2H0ZL29	B9J08_002913	PRP11	0.464872	0.259439	unchanged
A0A2H0ZW79	B9J08_002005	DPL1	0.464279	0.0550778	unchanged
A0A2H1A0W4	B9J08_001250	ATP16	0.460037	0.226402	unchanged
A0A2H0ZSM8	B9J08_003265	PDE2	0.459349	0.124425	unchanged
A0A2H0ZGJ2	B9J08_004778	YGL159W	0.458475	0.0644392	unchanged
A0A2H1A8B6	B9J08_000276	SSQ1	0.45771	0.0560174	unchanged
A0A2H0ZYV3	B9J08_001622	GRP2	0.457353	0.0765467	unchanged
A0A2H0ZLY5	B9J08_002891	CAT8	0.457322	0.201909	unchanged
A0A2H0ZW36	B9J08_001993	COX11	0.457067	0.0249405	unchanged
A0A2H0ZEZ1	B9J08_005498	SAY1	0.455432	0.0344948	unchanged
A0A2H0ZMP3	B9J08_003196	B9J08_003196	0.453942	0.0588872	unchanged
A0A2H0ZI79	B9J08_004169	RPC19	0.453216	0.78188	unchanged
A0A2H0ZIR2	B9J08_004359	B9J08_004359	0.453205	0.0421217	unchanged
A0A2H0ZW69	B9J08_002317	MRPL11	0.452178	0.0210256	unchanged
A0A2H0ZG99	B9J08_004695	PTH1	0.451459	0.276514	unchanged
A0A2H0ZDT9	B9J08_005470	ARG82	0.449861	0.276683	unchanged
A0A2H0ZM35	B9J08_003281	RIM15	0.449779	0.330462	unchanged
A0A2H1A6I6	B9J08_000980	IDP2	0.447974	0.030426	unchanged
A0A2H0ZS55	B9J08_003140	VPS51	0.447613	0.55021	unchanged
A0A2H0ZC42	B9J08_004902	RGD2	0.444673	0.171307	unchanged
A0A2H0ZY15	B9J08_002233	TMA108	0.444633	0.095545	unchanged
A0A2H1A297	B9J08_001262	CSM1	0.44391	0.79522	unchanged
A0A2H0ZGS7	B9J08_004862	NBN1	0.442787	0.802044	unchanged
A0A2H0ZMS4	B9J08_003531	HIS5	0.44252	0.0236913	unchanged
A0A2H0ZJG1	B9J08_004253	RAD2	0.442225	0.621988	unchanged
A0A2H1A6E6	B9J08_000966	ACK1	0.441691	0.177356	unchanged
A0A2H0ZNJ7	B9J08_003822	HRK1	0.441377	0.11271	unchanged
A0A2H0ZI29	B9J08_004120	BPL1	0.441146	0.396218	unchanged
A0A2H0ZMB9	B9J08_003384	RSM18	0.440049	0.0846925	unchanged
A0A2H0ZYF8	B9J08_001785	YDR132C	0.439754	0.39327	unchanged
A0A2H0ZGK0	B9J08_004774	GLY1	0.439448	0.14443	unchanged
A0A2H0ZW45	B9J08_002011	FMO1	0.438324	0.198688	unchanged
A0A2H0ZMM3	B9J08_003468	VPS45	0.43812	0.269751	unchanged
A0A2H1A2E6	B9J08_000061	SLX9	0.438067	0.475131	unchanged
A0A2H0ZKE5	B9J08_002704	B9J08_002704	0.437844	0.23611	unchanged
A0A2H0ZWP2	B9J08_002197	HNT2	0.437286	0.188639	unchanged
A0A2H1A2W7	B9J08_001418	BGL2	0.436962	0.0831587	unchanged
A0A2H0ZDB6	B9J08_005312	MRP17	0.435966	0.285751	unchanged
A0A2H1A7K7	B9J08_000314	UBC6	0.435001	0.463197	unchanged
A0A2H1A352	B9J08_000344	ERV1	0.434737	0.151447	unchanged
A0A2H0ZTH6	B9J08_003507	B9J08_003507	0.434285	0.331858	unchanged
A0A2H0ZQ69	B9J08_001820	QCR10	0.433473	0.311733	unchanged
A0A2H1A7C7	B9J08_000229	LEU2	0.433335	0.0295939	unchanged
A0A2H0ZGA7	B9J08_004671	CYC2	0.433236	0.0581528	unchanged
A0A2H0ZLV6	B9J08_003220	TUB4	0.433152	0.214317	unchanged
A0A2H0ZKT7	B9J08_002836	MNR2	0.432596	0.33501	unchanged
A0A2H0ZVH1	B9J08_002433	DFG10	0.431537	0.237724	unchanged
A0A2H0ZG17	B9J08_004580	YPL199C	0.430901	0.10464	unchanged
A0A2H0ZT23	B9J08_003464	B9J08_003464	0.430431	0.116495	unchanged
A0A2H0ZPC7	B9J08_001960	POL3	0.429974	0.225632	unchanged
A0A2H0ZLW2	B9J08_003201	THO2	0.428977	0.183357	unchanged
A0A2H0ZV81	B9J08_002342	NDE1	0.428028	0.0162894	unchanged
A0A2H0ZXY8	B9J08_001610	LRP1	0.426451	0.783095	unchanged
A0A2H1A7B9	B9J08_000220	SNG1	0.426434	0.201002	unchanged
A0A2H1A1P3	B9J08_001352	PEX32	0.425784	0.599013	unchanged
A0A2H1A0A9	B9J08_002199	SMF3	0.425777	0.0224827	unchanged
A0A2H1A3N7	B9J08_000528	SOD2	0.424842	0.070339	unchanged
A0A2H1A473	B9J08_000766	AAT22	0.424179	0.022127	unchanged
A0A2H1A6M0	B9J08_001036	EPT1	0.422418	0.188639	unchanged
A0A2H0ZZZ1	B9J08_001128	MRPL7	0.422081	0.18253	unchanged
A0A2H0ZVC9	B9J08_002367	RPL9B	0.420996	0.0429495	unchanged
A0A2H0ZMQ5	B9J08_003517	CAR2	0.419658	0.0143933	unchanged
A0A2H0ZMX3	B9J08_003600	NOP6	0.419563	0.540993	unchanged
A0A2H1A7M9	B9J08_000342	YMC2	0.4193	0.461686	unchanged
A0A2H1A1N8	B9J08_001615	PEX3	0.418814	0.183357	unchanged
A0A2H0ZQS3	B9J08_002632	GFA1	0.418607	0.0166392	unchanged
A0A2H0ZYX4	B9J08_001940	HSP12	0.41854	0.268946	unchanged
A0A2H0ZRG0	B9J08_002852	ERG4	0.418424	0.12456	unchanged
A0A2H1A1I3	B9J08_001284	SAN1	0.417505	0.142482	unchanged
A0A2H0ZTY5	B9J08_003261	MIA40	0.417471	0.103943	unchanged
A0A2H0ZGQ1	B9J08_004838	PST3.2	0.41571	0.226527	unchanged
A0A2H0ZCY7	B9J08_005184	APE3	0.415458	0.0743782	unchanged
A0A2H0ZMC4	B9J08_003380	VPS16	0.415356	0.303309	unchanged
A0A2H0ZEH6	B9J08_005344	CAP1	0.415133	0.175226	unchanged
A0A2H0ZIX4	B9J08_004417	PHO13	0.415055	0.116495	unchanged
A0A2H1A8R8	B9J08_000330	B9J08_000330	0.415006	0.0619748	unchanged
A0A2H0ZJ27	B9J08_004147	MEF1	0.412724	0.0245203	unchanged
A0A2H1A3U9	B9J08_000639	YMR114C	0.411976	0.27135	unchanged
A0A2H0ZI94	B9J08_004163	MAM33	0.411726	0.134826	unchanged
A0A2H0ZHV2	B9J08_004534	B9J08_004534	0.410742	0.188639	unchanged
A0A2H0ZNU8	B9J08_003909	B9J08_003909	0.410701	0.0589834	unchanged
A0A2H0ZJD7	B9J08_004211	GOA1	0.41044	0.421441	unchanged
A0A2H1A1X9	B9J08_001404	B9J08_001404	0.410249	0.0737218	unchanged
A0A2H0ZJ76	B9J08_004187	B9J08_004187	0.409544	0.347558	unchanged
A0A2H0ZDR7	B9J08_005468	NPA3	0.409063	0.0754197	unchanged
A0A2H0ZQ66	B9J08_003947	RVS162	0.408254	0.154111	unchanged
A0A2H0ZMT9	B9J08_003564	SLK19	0.407876	0.0500749	unchanged
A0A2H0ZP12	B9J08_003995	NPR2	0.407499	0.60223	unchanged
A0A2H0ZP32	B9J08_003674	IMP1	0.403751	0.392671	unchanged
A0A2H1A1D5	B9J08_001239	SVL3	0.403409	0.297466	unchanged
A0A2H0ZXW6	B9J08_002193	ECM16	0.402787	0.0908896	unchanged
A0A2H0ZXY4	B9J08_002262	KRE6	0.402402	0.0308955	unchanged
A0A2H1A5S8	B9J08_000731	GPI13	0.401832	0.132261	unchanged
A0A2H0ZEG6	B9J08_005127	ALG14	0.400825	0.158632	unchanged
A0A2H1A3C9	B9J08_000467	MNL1	0.399987	0.635075	unchanged
A0A2H0ZGI1	B9J08_004768	ECM29	0.399924	0.0338708	unchanged
A0A2H1A1G9	B9J08_001275	RIM8	0.399567	0.379295	unchanged
A0A2H0ZCU6	B9J08_005143	B9J08_005143	0.399355	0.320437	unchanged
A0A2H0ZMV9	B9J08_003586	SGS1	0.396813	0.42081	unchanged
A0A2H1A1P2	B9J08_001335	YNR040W	0.396748	0.0831587	unchanged
A0A2H0ZYK5	B9J08_001814	GPX3	0.396685	0.288347	unchanged
A0A2H0ZNZ9	B9J08_003982	B9J08_003982	0.39656	0.229263	unchanged
A0A2H1A7D0	B9J08_000951	ATP12	0.396005	0.167433	unchanged
A0A2H0ZG01	B9J08_004592	SLY41	0.395831	0.675569	unchanged
A0A2H1A6U0	B9J08_000034	OAC1	0.394851	0.0831587	unchanged
A0A2H1A0X6	B9J08_001108	RAD51	0.39395	0.284302	unchanged
A0A2H0ZG70	B9J08_004666	DAO1	0.393131	0.0636995	unchanged
A0A2H1A758	B9J08_000154	CMC1	0.391484	0.346006	unchanged
A0A2H0ZNH4	B9J08_003789	HSM3	0.391174	0.193959	unchanged
A0A2H0ZY50	B9J08_001681	ORC3	0.389751	0.587372	unchanged
A0A2H0ZUN0	B9J08_003523	SPC2	0.388171	0.147528	unchanged
A0A2H0ZZJ7	B9J08_001807	RRN3	0.387565	0.742318	unchanged
A0A2H0ZJY4	B9J08_004440	CKI1	0.387439	0.169287	unchanged
A0A2H0ZFS9	B9J08_005113	TFB2	0.387224	0.264403	unchanged
A0A2H1A827	B9J08_000496	B9J08_000496	0.386531	0.291002	unchanged
A0A2H0ZV26	B9J08_002275	NUS1	0.386427	0.310535	unchanged
A0A2H0ZYN4	B9J08_001861	FAT1	0.385967	0.0750847	unchanged
A0A2H0ZV91	B9J08_002352	YER134C	0.385484	0.356211	unchanged
A0A2H0ZCA5	B9J08_004964	TPH3	0.385235	0.301393	unchanged
A0A2H0ZEB5	B9J08_005301	B9J08_005301	0.382894	0.576201	unchanged
A0A2H0ZGL0	B9J08_004784	SYF1	0.382772	0.248684	unchanged
A0A2H0ZXR3	B9J08_001545	YEL023C	0.380961	0.348299	unchanged
A0A2H0ZN47	B9J08_003349	TRP5	0.38023	0.0249254	unchanged
A0A2H0ZI61	B9J08_004152	HMX1	0.379595	0.148492	unchanged
A0A2H1A5H3	B9J08_000646	HNT2	0.379481	0.29773	unchanged
A0A2H0ZC50	B9J08_004916	SPE3	0.379474	0.025738	unchanged
A0A2H1A0Z3	B9J08_001123	YMR178W	0.374439	0.352631	unchanged
A0A2H0ZID5	B9J08_004239	LAG1	0.374139	0.713639	unchanged
A0A2H0ZMW5	B9J08_003575	EVP1	0.37296	0.0333354	unchanged
A0A2H0ZIA3	B9J08_004192	GDH2	0.372784	0.013624	unchanged
A0A2H1A4E6	B9J08_000827	YJR142W	0.372191	0.138129	unchanged
A0A2H0ZCX9	B9J08_005174	PHO86	0.371586	0.276683	unchanged
A0A2H0ZJP0	B9J08_004367	B9J08_004367	0.371575	0.16567	unchanged
A0A2H0ZDB3	B9J08_005022	BNA4	0.370654	0.147264	unchanged
A0A2H1A4T4	B9J08_000957	TIM21	0.368487	0.108546	unchanged
A0A2H1A5N2	B9J08_000696	COQ1	0.36835	0.0478876	unchanged
A0A2H0ZWS3	B9J08_002235	HRR25	0.368157	0.0636995	unchanged
A0A2H0ZQE8	B9J08_004009	TRZ1	0.367629	0.279469	unchanged
A0A2H0ZI74	B9J08_004141	YIP5	0.366938	0.624968	unchanged
A0A2H0ZZE6	B9J08_001351	RCF2	0.366159	0.18253	unchanged
A0A2H1A668	B9J08_000569	MRPL4	0.365497	0.0457396	unchanged
A0A2H1A3M1	B9J08_000530	UGO1	0.364249	0.131801	unchanged
A0A2H0ZIY0	B9J08_004412	PAM18	0.364041	0.0721878	unchanged
A0A2H0ZJ20	B9J08_004452	SNQ2.2	0.363088	0.159537	unchanged
A0A2H0ZYG4	B9J08_001778	ANR2	0.362518	0.228014	unchanged
A0A2H0ZL35	B9J08_002919	MLS1	0.361572	0.0487609	unchanged
A0A2H0ZE38	B9J08_005247	HIS1	0.361481	0.0830659	unchanged
A0A2H0ZKD1	B9J08_002691	YHB1	0.361469	0.12485	unchanged
A0A2H0ZNP1	B9J08_003530	B9J08_003530	0.360942	0.0550778	unchanged
A0A2H0ZKT3	B9J08_002792	RCK2	0.360751	0.108318	unchanged
A0A2H0ZPC6	B9J08_001959	NIK1	0.360211	0.12456	unchanged
A0A2H0ZMP8	B9J08_003470	GSG1	0.359842	0.196401	unchanged
A0A2H0ZW18	B9J08_001973	YJR085C	0.359464	0.148195	unchanged
A0A2H1A843	B9J08_000225	SGF29	0.358106	0.321177	unchanged
A0A2H1A5J9	B9J08_000661	SFL1	0.357825	0.358232	unchanged
A0A2H1A1K3	B9J08_001309	XDJ1	0.357652	0.576577	unchanged
A0A2H0ZMM7	B9J08_003496	ATG4	0.354632	0.469713	unchanged
A0A2H0ZD26	B9J08_005224	PIS1	0.353912	0.343441	unchanged
A0A2H0ZIE4	B9J08_004251	IKI1	0.35346	0.345001	unchanged
A0A2H0ZGS8	B9J08_004851	SGD1	0.353142	0.206545	unchanged
A0A2H1A258	B9J08_001484	POT1	0.352818	0.0636995	unchanged
A0A2H1A733	B9J08_000133	SMC2	0.352667	0.218887	unchanged
A0A2H1A179	B9J08_001205	THI6	0.351808	0.195719	unchanged
A0A2H0ZNP3	B9J08_003874	HIS7	0.351586	0.0958762	unchanged
A0A2H0ZLC2	B9J08_003012	GLN3	0.350661	0.231013	unchanged
A0A2H0ZKZ1	B9J08_002882	TFS1	0.349753	0.169582	unchanged
A0A2H0ZKB4	B9J08_004461	PHB2	0.34965	0.0437076	unchanged
A0A2H0ZW37	B9J08_002001	GTT11	0.34921	0.10497	unchanged
A0A2H1A991	B9J08_000478	OFR1	0.348715	0.50848	unchanged
A0A2H1A3N6	B9J08_000577	BNA3	0.347125	0.306521	unchanged
A0A2H0ZXZ0	B9J08_001614	PHO100.2	0.346355	0.248684	unchanged
A0A2H1A0X9	B9J08_001106	PRX1	0.346072	0.0756349	unchanged
A0A2H1A1Z0	B9J08_001443	MHP1	0.346012	0.389883	unchanged
A0A2H1A2E8	B9J08_000057	SNO1	0.345737	0.120835	unchanged
A0A2H0ZLD1	B9J08_003021	UTP15	0.345606	0.113196	unchanged
A0A2H0ZL16	B9J08_002905	B9J08_002905	0.34551	0.12456	unchanged
A0A2H0ZLU6	B9J08_003193	B9J08_003193	0.344307	0.279469	unchanged
A0A2H0ZXW0	B9J08_002232	ATM1	0.344304	0.0757425	unchanged
A0A2H1A253	B9J08_001181	OPI1	0.342095	0.653437	unchanged
A0A2H0ZXH4	B9J08_002131	SLS1	0.341942	0.203867	unchanged
A0A2H0ZQE9	B9J08_004038	MIR1	0.341708	0.0537868	unchanged
A0A2H0ZX15	B9J08_002339	SPB4	0.341632	0.326831	unchanged
A0A2H1A840	B9J08_000501	PHM7	0.340658	0.178527	unchanged
A0A2H0ZRY0	B9J08_001905	AFG3	0.34065	0.111141	unchanged
A0A2H0ZDU2	B9J08_005507	KAR3	0.340218	0.561628	unchanged
A0A2H0ZNX8	B9J08_003958	RPN9	0.340081	0.128825	unchanged
A0A2H0ZY84	B9J08_001704	B9J08_001704	0.339046	0.570665	unchanged
A0A2H0ZDC3	B9J08_005032	SMP3	0.338535	0.538681	unchanged
A0A2H0ZYX8	B9J08_001943	DOP1	0.338511	0.0447675	unchanged
A0A2H0ZIR0	B9J08_004352	SAH1	0.337957	0.0487609	unchanged
A0A2H0ZUG2	B9J08_004042	SAC1	0.335887	0.0550778	unchanged
A0A2H0ZRL8	B9J08_002926	MCP2	0.33551	0.167536	unchanged
A0A2H1A7L6	B9J08_000326	HEM14	0.335161	0.217141	unchanged
A0A2H1A115	B9J08_001144	MED4	0.335046	0.452222	unchanged
A0A2H1A525	B9J08_000511	FEN12	0.334747	0.130243	unchanged
A0A2H1A5B7	B9J08_000576	RAD1	0.3322	0.428752	unchanged
A0A2H0ZGF2	B9J08_004736	RNH35	0.332091	0.295134	unchanged
A0A2H0ZDK0	B9J08_005407	GEP4	0.330945	0.360625	unchanged
A0A2H0ZM33	B9J08_002942	AVT1	0.330667	0.362423	unchanged
A0A2H1A7Q2	B9J08_000353	DOM34	0.330285	0.0704026	unchanged
A0A2H1A2F2	B9J08_000071	LSP1	0.330123	0.0500749	unchanged
A0A2H0ZQ99	B9J08_001822	MRPS12	0.329383	0.359562	unchanged
A0A2H0ZSN2	B9J08_003323	YOR1.1	0.328624	0.0642331	unchanged
A0A2H0ZPU9	B9J08_002125	UTR1	0.327859	0.337708	unchanged
A0A2H0ZUZ6	B9J08_002284	RNH70	0.327493	0.348323	unchanged
A0A2H0ZYH0	B9J08_001796	DHR2	0.326702	0.58861	unchanged
A0A2H0ZWD3	B9J08_002067	AGP2	0.325759	0.292326	unchanged
A0A2H0ZTG5	B9J08_003075	NCB2	0.325209	0.285574	unchanged
A0A2H1A250	B9J08_001502	VMS1	0.324849	0.152237	unchanged
A0A2H0ZN97	B9J08_003720	MOT1	0.324711	0.103812	unchanged
A0A2H0ZCP8	B9J08_005100	B9J08_005100	0.324224	0.0988917	unchanged
A0A2H0ZDB4	B9J08_005319	NMA1	0.323778	0.111141	unchanged
A0A2H1A0S6	B9J08_001062	IRE1	0.323776	0.521476	unchanged
A0A2H0ZGS1	B9J08_004858	TGL5	0.32242	0.42081	unchanged
A0A2H0ZK15	B9J08_004371	VPS20	0.322412	0.553018	unchanged
A0A2H0ZZR8	B9J08_001231	PMU1	0.322289	0.0979475	unchanged
A0A2H0ZJ29	B9J08_004436	HGT5	0.321559	0.621095	unchanged
A0A2H0ZV88	B9J08_002272	B9J08_002272	0.320829	0.427497	unchanged
A0A2H0ZL96	B9J08_002980	B9J08_002980	0.320324	0.217489	unchanged
A0A2H0ZLY3	B9J08_003236	BUL1	0.320075	0.28179	unchanged
A0A2H0ZC32	B9J08_004898	ESBP6	0.317422	0.652492	unchanged
A0A2H0ZMA9	B9J08_003374	ICL1	0.317385	0.190716	unchanged
A0A2H0ZXA6	B9J08_002431	VPS28	0.317016	0.40099	unchanged
A0A2H0ZKI8	B9J08_002745	SHY1	0.316921	0.192614	unchanged
A0A2H0ZGF9	B9J08_004748	POS5	0.316407	0.440364	unchanged
A0A2H1A6W4	B9J08_000063	PRE2	0.314783	0.323034	unchanged
A0A2H1A4Y2	B9J08_000561	WAL1	0.313517	0.188639	unchanged
A0A2H0ZH50	B9J08_004800	B9J08_004800	0.312644	0.391685	unchanged
A0A2H1A6I2	B9J08_000989	YDL144C	0.312411	0.330127	unchanged
A0A2H0ZVH8	B9J08_002374	HOC1	0.311381	0.284302	unchanged
A0A2H0ZKT9	B9J08_002832	B9J08_002832	0.311102	0.586249	unchanged
A0A2H0ZS04	B9J08_003032	TAZ1	0.311058	0.164443	unchanged
A0A2H1A6X5	B9J08_000838	B9J08_000838	0.310528	0.537622	unchanged
A0A2H0ZZI8	B9J08_001295	NUC1	0.310507	0.555913	unchanged
A0A2H0ZNC3	B9J08_003748	CHR1	0.310292	0.11456	unchanged
A0A2H1A542	B9J08_000523	2023-10-01	0.308951	0.243716	unchanged
A0A2H0ZC37	B9J08_004905	ECI1	0.308203	0.0442695	unchanged
A0A2H1A3U5	B9J08_000638	B9J08_000638	0.307754	0.0878052	unchanged
A0A2H1A004	B9J08_001162	ALR1	0.30699	0.152237	unchanged
A0A2H1A296	B9J08_001222	RPN10	0.306655	0.183547	unchanged
A0A2H0ZXW2	B9J08_001584	PET100	0.305823	0.234906	unchanged
A0A2H1A1S4	B9J08_001376	MSN5	0.305477	0.172061	unchanged
A0A2H1A364	B9J08_000332	NUP84	0.304759	0.12501	unchanged
A0A2H0ZTC4	B9J08_003569	YJL218W	0.304661	0.0443222	unchanged
A0A2H0ZZY3	B9J08_001140	TAF4	0.304145	0.244572	unchanged
A0A2H0ZVJ9	B9J08_002459	PIL1	0.303736	0.144949	unchanged
A0A2H0ZNC5	B9J08_003737	ERG3	0.303697	0.351936	unchanged
A0A2H0ZKG7	B9J08_002721	KAE1	0.303255	0.421789	unchanged
A0A2H1A4Z6	B9J08_001031	RBP1	0.302414	0.599549	unchanged
A0A2H0ZMK5	B9J08_003463	HIS4	0.302101	0.0434588	unchanged
A0A2H0ZRY6	B9J08_003051	BMT8.1	0.301342	0.697807	unchanged
A0A2H0ZGR6	B9J08_004566	CHS5	0.300279	0.156666	unchanged
A0A2H0ZLS9	B9J08_003184	VPS33	0.299911	0.411478	unchanged
A0A2H1A7W5	B9J08_000425	MSC6	0.298945	0.0568325	unchanged
A0A2H0ZK79	B9J08_002635	GPA2	0.29885	0.194048	unchanged
A0A2H0ZZE5	B9J08_001365	ERO1	0.29855	0.0655524	unchanged
A0A2H0ZTR5	B9J08_003603	PBR1	0.298318	0.391685	unchanged
A0A2H0ZQ32	B9J08_001725	B9J08_001725	0.297643	0.587355	unchanged
A0A2H0ZM78	B9J08_003013	SSL2	0.29754	0.210345	unchanged
A0A2H0ZDU5	B9J08_005501	YHM1	0.297499	0.0415641	unchanged
A0A2H0ZNG1	B9J08_003787	PUP3	0.297328	0.129075	unchanged
A0A2H1A4K1	B9J08_000430	B9J08_000430	0.296456	0.795757	unchanged
A0A2H0ZJ81	B9J08_004157	SSH1	0.296411	0.282759	unchanged
A0A2H0ZKU8	B9J08_002845	CDC9	0.295927	0.189376	unchanged
A0A2H1A350	B9J08_001478	RIB5	0.295835	0.226923	unchanged
A0A2H0ZNR5	B9J08_003879	CHS1	0.294994	0.389883	unchanged
A0A2H0ZP26	B9J08_003991	HSP60	0.294875	0.0919917	unchanged
A0A2H1A7Q6	B9J08_000367	ERG25	0.294733	0.183794	unchanged
A0A2H0ZP82	B9J08_003743	SKI8	0.294408	0.276683	unchanged
A0A2H0ZEA3	B9J08_005332	B9J08_005332	0.294387	0.505245	unchanged
A0A2H1A6F5	B9J08_000946	B9J08_000946	0.294318	0.183357	unchanged
A0A2H1A5R3	B9J08_000714	RRP12	0.293461	0.0836374	unchanged
A0A2H0ZNM3	B9J08_003854	ENT2	0.293223	0.425565	unchanged
A0A2H0ZNV3	B9J08_003934	YNL040W	0.291861	0.78188	unchanged
A0A2H0ZV19	B9J08_002301	MSS116	0.291793	0.110282	unchanged
A0A2H0ZKF9	B9J08_002724	RFC3	0.291768	0.114725	unchanged
A0A2H0ZK63	B9J08_004411	YAP1801	0.291612	0.363284	unchanged
A0A2H0ZVW1	B9J08_002554	DDP1	0.289818	0.448381	unchanged
A0A2H0ZG66	B9J08_004630	NUP49	0.289412	0.164684	unchanged
A0A2H1A6L8	B9J08_001014	TIM23	0.289217	0.156356	unchanged
A0A2H1A8Q8	B9J08_000391	NAT2	0.289156	0.098851	unchanged
A0A2H0ZNU9	B9J08_003931	B9J08_003931	0.288548	0.200642	unchanged
A0A2H0ZGB2	B9J08_004706	COX10	0.287691	0.22069	unchanged
A0A2H0ZWD9	B9J08_002105	NCR1	0.286775	0.247942	unchanged
A0A2H0ZNM4	B9J08_003840	ARO7	0.286642	0.122875	unchanged
A0A2H0ZP17	B9J08_004003	DOT5	0.286358	0.283666	unchanged
A0A2H0ZCH6	B9J08_005028	DAL1	0.286253	0.203867	unchanged
A0A2H0ZNL0	B9J08_003824	PAC1	0.285844	0.533784	unchanged
A0A2H0ZG94	B9J08_004673	YGR015C	0.285777	0.151136	unchanged
A0A2H0ZQI1	B9J08_001887	HEM1	0.285771	0.211075	unchanged
A0A2H0ZDW6	B9J08_005521	MSU1	0.285427	0.213697	unchanged
A0A2H0ZX54	B9J08_002375	LYS9	0.284796	0.0560174	unchanged
A0A2H0ZIB5	B9J08_004201	TRS130	0.284321	0.4601	unchanged
A0A2H0ZG08	B9J08_004609	B9J08_004609	0.284043	0.319329	unchanged
A0A2H0ZL27	B9J08_002894	B9J08_002894	0.283307	0.64813	unchanged
A0A2H1A285	B9J08_001211	HIR3	0.282344	0.569361	unchanged
A0A2H0ZLR9	B9J08_003174	STH1	0.282338	0.164489	unchanged
A0A2H0ZZT3	B9J08_001183	ZRC1	0.282102	0.140294	unchanged
A0A2H0ZLR0	B9J08_003165	ECM18	0.282044	0.392671	unchanged
A0A2H0ZIT5	B9J08_004372	HEM2	0.281709	0.0589834	unchanged
A0A2H0ZFV1	B9J08_004564	B9J08_004564	0.281418	0.495691	unchanged
A0A2H0ZV98	B9J08_002376	BET2	0.28088	0.742507	unchanged
A0A2H0ZY40	B9J08_001669	MNN14.1	0.280254	0.201278	unchanged
A0A2H1A1U5	B9J08_001397	GPI14	0.2799	0.572461	unchanged
A0A2H0ZJ05	B9J08_004433	B9J08_004433	0.279197	0.275166	unchanged
A0A2H0ZDD4	B9J08_005339	FAV3	0.278676	0.169582	unchanged
A0A2H0ZWC5	B9J08_002380	FMN1	0.278672	0.284302	unchanged
A0A2H1A655	B9J08_000862	TBF1	0.277567	0.248422	unchanged
A0A2H0ZV75	B9J08_002315	RTN1	0.276283	0.139574	unchanged
A0A2H0ZJ61	B9J08_004158	RIB4	0.276209	0.339841	unchanged
A0A2H0ZIK6	B9J08_004268	B9J08_004268	0.276181	0.702831	unchanged
A0A2H1A540	B9J08_000506	VMA8	0.275819	0.145978	unchanged
A0A2H0ZNJ6	B9J08_003830	PTR22.2	0.274862	0.160871	unchanged
A0A2H0ZKS3	B9J08_002782	RAD52	0.274272	0.213697	unchanged
A0A2H0ZVX5	B9J08_002518	MRP21	0.274077	0.789923	unchanged
A0A2H0ZDI8	B9J08_005393	YKL162C	0.273208	0.268946	unchanged
A0A2H0ZLQ0	B9J08_003151	BBC1	0.272947	0.273047	unchanged
A0A2H0ZXV1	B9J08_001573	GAR1	0.272285	0.303372	unchanged
A0A2H1A7D1	B9J08_001002	TOS1	0.272131	0.408356	unchanged
A0A2H0ZD55	B9J08_005248	RER2	0.271382	0.438305	unchanged
A0A2H0ZQC3	B9J08_001880	RPG1	0.271362	0.217706	unchanged
A0A2H0ZNX5	B9J08_003935	MRPS9	0.270509	0.077279	unchanged
A0A2H1A6R3	B9J08_000011	ATG11	0.270056	0.348744	unchanged
A0A2H0ZTG2	B9J08_003554	B9J08_003554	0.269359	0.44604	unchanged
A0A2H0ZDX8	B9J08_005531	RAM2	0.268826	0.369256	unchanged
A0A2H0ZY07	B9J08_002302	MSO1	0.268784	0.459829	unchanged
A0A2H0ZVG4	B9J08_002412	SAM2	0.268778	0.247586	unchanged
A0A2H0ZXK8	B9J08_002102	AVT7	0.267799	0.183357	unchanged
A0A2H1A1R2	B9J08_001345	ADK2	0.267638	0.188759	unchanged
A0A2H0ZC91	B9J08_004941	CPR-C1	0.267455	0.0846925	unchanged
A0A2H0ZLF3	B9J08_003040	SMF2	0.267417	0.285574	unchanged
A0A2H1A681	B9J08_000894	ALB1	0.267136	0.504936	unchanged
A0A2H0ZET0	B9J08_005251	NEP1	0.266444	0.22007	unchanged
A0A2H1A648	B9J08_000822	CBK1	0.265908	0.211631	unchanged
A0A2H0ZKS0	B9J08_004369	HOG1	0.26521	0.0526134	unchanged
A0A2H1A937	B9J08_000434	PET9	0.264584	0.108054	unchanged
A0A2H1A614	B9J08_000820	SAM4	0.264212	0.242835	unchanged
A0A2H0ZPZ6	B9J08_001710	APC4	0.26271	0.507164	unchanged
A0A2H0ZEG3	B9J08_005373	KES1	0.262609	0.113548	unchanged
A0A2H0ZNK4	B9J08_003819	GLR1	0.26182	0.0757425	unchanged
A0A2H0ZXV6	B9J08_002183	CHT4	0.261815	0.346743	unchanged
A0A2H0ZDC2	B9J08_004989	YPL113C	0.260868	0.0879131	unchanged
A0A2H0ZK68	B9J08_002615	BMS1	0.260307	0.166863	unchanged
A0A2H1A125	B9J08_001141	YCS4	0.259725	0.781042	unchanged
A0A2H0ZYH6	B9J08_001772	PRS1	0.259437	0.198015	unchanged
A0A2H1A6U8	B9J08_000043	YML020W	0.259384	0.509533	unchanged
A0A2H0ZY11	B9J08_001648	ARO8	0.259231	0.070339	unchanged
A0A2H0ZFS2	B9J08_005162	ACP1	0.258776	0.755321	unchanged
A0A2H0ZXM7	B9J08_002162	RTT106	0.258393	0.267143	unchanged
A0A2H0ZDH9	B9J08_005390	GTT3	0.257774	0.160665	unchanged
A0A2H0ZMI7	B9J08_003435	PRE10	0.257492	0.082617	unchanged
A0A2H1A6Q3	B9J08_000713	MRPS16	0.256358	0.070339	unchanged
A0A2H0ZWE7	B9J08_002074	KTR2	0.256095	0.101757	unchanged
A0A2H0ZVK9	B9J08_002469	CPA2	0.256092	0.0721878	unchanged
A0A2H0ZYT1	B9J08_001873	TPS3	0.255285	0.291448	unchanged
A0A2H0ZV67	B9J08_002346	B9J08_002346	0.255014	0.205665	unchanged
A0A2H0ZGB4	B9J08_004702	ACH1	0.254968	0.108546	unchanged
A0A2H0ZPX8	B9J08_003916	RIB3	0.254847	0.350485	unchanged
A0A2H0ZMQ7	B9J08_003526	MUC1	0.254372	0.624968	unchanged
A0A2H1A3Q1	B9J08_000120	TSR1	0.25428	0.0846925	unchanged
A0A2H0ZZC8	B9J08_001756	LYS4	0.253991	0.351936	unchanged
A0A2H1A4Z2	B9J08_000572	SEC39	0.253287	0.389087	unchanged
A0A2H0ZGE2	B9J08_004701	MDJ1	0.252907	0.0756349	unchanged
A0A2H1A5N5	B9J08_000678	ALG13	0.252549	0.290824	unchanged
A0A2H0ZL72	B9J08_002916	MTF2	0.252071	0.291448	unchanged
A0A2H0ZN53	B9J08_003629	GCD7	0.251824	0.104738	unchanged
A0A2H0ZC53	B9J08_004912	MPC3	0.250639	0.363205	unchanged
A0A2H0ZGU2	B9J08_004864	MCY1	0.250627	0.627253	unchanged
A0A2H0ZGL1	B9J08_004797	HGT7.1	0.250534	0.211631	unchanged
A0A2H1A485	B9J08_000762	TFC1	0.24965	0.310079	unchanged
A0A2H0ZHR9	B9J08_004550	ZWF1	0.248775	0.127326	unchanged
A0A2H0ZTX7	B9J08_003778	RPT5	0.248172	0.142499	unchanged
A0A2H0ZRD1	B9J08_002822	MRI1	0.248073	0.156666	unchanged
A0A2H0ZFQ3	B9J08_004512	SCO1	0.247635	0.145646	unchanged
A0A2H1A7P6	B9J08_000358	B9J08_000358	0.247351	0.409262	unchanged
A0A2H1A659	B9J08_000850	AIF1	0.246976	0.14611	unchanged
A0A2H1A7V4	B9J08_000417	CDC24	0.246802	0.199198	unchanged
A0A2H0ZLJ4	B9J08_003095	HRP1	0.24528	0.385862	unchanged
A0A2H0ZRU8	B9J08_002984	YKU80	0.244686	0.455125	unchanged
A0A2H0ZW08	B9J08_001954	TRM12	0.243391	0.687058	unchanged
A0A2H1A223	B9J08_001465	DPP1	0.243346	0.319329	unchanged
A0A2H0ZQV0	B9J08_002652	CIT1	0.24218	0.152516	unchanged
A0A2H0ZJS3	B9J08_004381	UAP1	0.242104	0.0907859	unchanged
A0A2H0ZLS7	B9J08_003173	RCE1	0.240145	0.307042	unchanged
A0A2H0ZI92	B9J08_004182	CHO2	0.239749	0.205665	unchanged
A0A2H0ZNF9	B9J08_003793	CPY1	0.238545	0.147264	unchanged
A0A2H0ZGT0	B9J08_004868	LIG1	0.238421	0.111609	unchanged
A0A2H0ZKC5	B9J08_002649	NOT4	0.237707	0.406492	unchanged
A0A2H0ZFV8	B9J08_004557	HOS4	0.237548	0.465446	unchanged
A0A2H0ZN04	B9J08_003628	POX1-3	0.237545	0.217489	unchanged
A0A2H0ZCH2	B9J08_005031	UTP5	0.237493	0.339841	unchanged
A0A2H1A1U2	B9J08_001389	ERG8	0.236514	0.218887	unchanged
A0A2H0ZDJ6	B9J08_005378	BUD17	0.236358	0.742507	unchanged
A0A2H0ZM98	B9J08_003315	IML2	0.236123	0.22069	unchanged
A0A2H0ZL81	B9J08_002972	MXR2	0.235871	0.783095	unchanged
A0A2H1A1R0	B9J08_001068	CBP3	0.235164	0.144949	unchanged
A0A2H0ZQJ2	B9J08_001928	SCS2	0.23478	0.156666	unchanged
A0A2H0ZDW4	B9J08_005520	DSS1	0.233524	0.430725	unchanged
A0A2H0ZLX9	B9J08_003238	TUF1	0.23294	0.160871	unchanged
A0A2H0ZGB0	B9J08_004705	RPN8	0.232736	0.113312	unchanged
A0A2H0ZYU5	B9J08_001913	MBA1	0.232091	0.360288	unchanged
A0A2H0ZWR1	B9J08_002214	CGR1	0.231838	0.210582	unchanged
A0A2H0ZIN0	B9J08_004328	OST3	0.231763	0.231476	unchanged
A0A2H0ZV55	B9J08_002336	YDL057W	0.231605	0.193175	unchanged
A0A2H0ZDQ3	B9J08_005464	PEX1	0.231593	0.216427	unchanged
A0A2H0ZJA3	B9J08_004210	OMA1	0.231398	0.47801	unchanged
A0A2H0ZLU4	B9J08_003210	PUF3	0.231338	0.190322	unchanged
A0A2H0ZWI3	B9J08_002146	YCF1.2	0.231263	0.158212	unchanged
A0A2H0ZWR0	B9J08_002217	CTA7	0.231173	0.655817	unchanged
A0A2H0ZW21	B9J08_002316	TRM8	0.231097	0.441436	unchanged
A0A2H0ZU87	B9J08_003843	SPT10	0.231072	0.439014	unchanged
A0A2H0ZYB3	B9J08_001741	PXP2	0.23054	0.205613	unchanged
A0A2H1A5N7	B9J08_000691	PHO81	0.230321	0.459829	unchanged
A0A2H0ZYM8	B9J08_001823	ARC35	0.229584	0.170435	unchanged
A0A2H0ZMU2	B9J08_003559	DJP1	0.229133	0.292326	unchanged
A0A2H1A2Y1	B9J08_001428	DIC1	0.228928	0.146386	unchanged
A0A2H0ZK52	B9J08_004401	B9J08_004401	0.228911	0.284302	unchanged
A0A2H0ZKP3	B9J08_002795	FLU1	0.228655	0.585284	unchanged
A0A2H0ZII5	B9J08_004285	HSP78	0.228603	0.181136	unchanged
A0A2H1A609	B9J08_000798	DFI1	0.228451	0.220173	unchanged
A0A2H0ZY92	B9J08_002335	CTF8	0.228125	0.696659	unchanged
A0A2H0ZDH8	B9J08_005383	FMP27	0.227706	0.564486	unchanged
A0A2H0ZV96	B9J08_002351	MET3	0.226894	0.0846925	unchanged
A0A2H1A465	B9J08_000755	LYS12	0.226229	0.145989	unchanged
A0A2H0ZQ56	B9J08_001687	ISN1	0.225598	0.143148	unchanged
A0A2H0ZN85	B9J08_003360	B9J08_003360	0.22558	0.499564	unchanged
A0A2H0ZFR6	B9J08_004499	TUB1	0.224922	0.142797	unchanged
A0A2H1A5J2	B9J08_000636	MAS1	0.224543	0.18253	unchanged
A0A2H0ZVL4	B9J08_002475	HUL4	0.224329	0.663291	unchanged
A0A2H1A2J4	B9J08_001337	RPC25	0.224174	0.387732	unchanged
A0A2H1A801	B9J08_000479	CDR4.1	0.223967	0.775761	unchanged
A0A2H0ZMM0	B9J08_003483	NNF1	0.223122	0.318124	unchanged
A0A2H0ZLG1	B9J08_003054	BNA7	0.222459	0.594871	unchanged
A0A2H1A5C0	B9J08_000589	DPM1	0.222197	0.331953	unchanged
A0A2H0ZLJ9	B9J08_003105	ILV1	0.221302	0.124425	unchanged
A0A2H0ZGM5	B9J08_004801	POP4	0.220895	0.743952	unchanged
A0A2H1A0S8	B9J08_001067	ADH7	0.219461	0.427739	unchanged
A0A2H0ZSV6	B9J08_003410	DPS1	0.219404	0.377341	unchanged
A0A2H0ZC79	B9J08_004931	FAA2-3	0.219335	0.223029	unchanged
A0A2H1A2E4	B9J08_000075	IMH3	0.219093	0.0966623	unchanged
A0A2H0ZIX9	B9J08_004419	HUL5	0.218545	0.542054	unchanged
A0A2H1A7Z9	B9J08_000464	B9J08_000464	0.21835	0.315288	unchanged
A0A2H0ZKL8	B9J08_002730	SPC2	0.218247	0.677153	unchanged
A0A2H1A0T5	B9J08_001073	GCV1	0.217267	0.336069	unchanged
A0A2H0ZFN7	B9J08_004497	PGA3	0.21625	0.0978779	unchanged
A0A2H0ZLW5	B9J08_003209	PET54	0.216107	0.269503	unchanged
A0A2H0ZYL6	B9J08_001824	PBS2	0.216095	0.171307	unchanged
A0A2H0ZCM3	B9J08_005065	B9J08_005065	0.215393	0.499564	unchanged
A0A2H0ZYC7	B9J08_001743	PAL1	0.215185	0.411478	unchanged
A0A2H1A1F2	B9J08_001277	LEU4	0.214887	0.151136	unchanged
A0A2H0ZTF5	B9J08_003581	B9J08_003581	0.214812	0.354907	unchanged
A0A2H0ZET8	B9J08_005238	PBY1	0.214535	0.271544	unchanged
A0A2H0ZG09	B9J08_005246	RPN5	0.214264	0.181326	unchanged
A0A2H0ZRF6	B9J08_002883	B9J08_002883	0.214135	0.621736	unchanged
A0A2H0ZVY2	B9J08_002528	B9J08_002528	0.214122	0.559092	unchanged
A0A2H0ZFZ5	B9J08_005274	CMR2	0.213947	0.574223	unchanged
A0A2H1A538	B9J08_001044	MRP20	0.213784	0.194048	unchanged
A0A2H0ZNL1	B9J08_003844	TRM9	0.213705	0.670298	unchanged
A0A2H0ZTF1	B9J08_003605	MRPL19	0.213474	0.262262	unchanged
A0A2H1A608	B9J08_000804	MSH3	0.213072	0.637275	unchanged
A0A2H1A7V6	B9J08_000130	ASK1	0.21265	0.411478	unchanged
A0A2H0ZFP8	B9J08_004501	ALO1	0.21231	0.201924	unchanged
A0A2H0ZNN8	B9J08_003849	RPN9	0.211984	0.127326	unchanged
A0A2H0ZYT7	B9J08_001552	B9J08_001552	0.21187	0.926131	unchanged
A0A2H0ZD13	B9J08_005205	AXL2	0.211697	0.198628	unchanged
A0A2H0ZG58	B9J08_004654	CUL3	0.211485	0.389883	unchanged
A0A2H0ZGK1	B9J08_004792	CLD1	0.210794	0.495691	unchanged
A0A2H0ZDK1	B9J08_005410	ATP11	0.210604	0.398252	unchanged
A0A2H1A1U6	B9J08_001402	CPS1	0.210599	0.411478	unchanged
A0A2H1A3C6	B9J08_000437	UBC13	0.210589	0.276225	unchanged
A0A2H0ZGM4	B9J08_004794	UBX4	0.210407	0.474124	unchanged
A0A2H0ZXW1	B9J08_001596	GCD14	0.210083	0.220173	unchanged
A0A2H0ZMH9	B9J08_003440	ILV5	0.210001	0.182913	unchanged
A0A2H1A5H4	B9J08_000645	TSA1	0.209974	0.303431	unchanged
A0A2H0ZZ31	B9J08_001645	STR3	0.209554	0.602858	unchanged
A0A2H0ZNV4	B9J08_003920	PKH2	0.209437	0.700673	unchanged
A0A2H0ZLF0	B9J08_003047	SWC3	0.20936	0.781087	unchanged
A0A2H0ZDA3	B9J08_005012	MRPS35	0.209215	0.134826	unchanged
A0A2H1A6Y6	B9J08_000083	RHB1	0.209158	0.815788	unchanged
A0A2H0ZEF0	B9J08_005082	PET112	0.209115	0.225632	unchanged
A0A2H0ZDI7	B9J08_005399	DOA1	0.20858	0.608747	unchanged
A0A2H1A7E1	B9J08_000242	UBA4	0.207477	0.47801	unchanged
A0A2H0ZW11	B9J08_002306	B9J08_002306	0.207425	0.619073	unchanged
A0A2H0ZW09	B9J08_001968	B9J08_001968	0.207272	0.200285	unchanged
A0A2H1A815	B9J08_000480	CDC48	0.207223	0.0988917	unchanged
A0A2H0ZS24	B9J08_003115	CKS1	0.206801	0.47801	unchanged
A0A2H1A5A5	B9J08_000584	GTS1	0.206734	0.33032	unchanged
A0A2H0ZLJ5	B9J08_002786	MNP1	0.206591	0.190608	unchanged
A0A2H1A4B0	B9J08_000779	TAF13	0.204252	0.444972	unchanged
A0A2H1A833	B9J08_000213	MGM1	0.204145	0.346841	unchanged
A0A2H1A1X5	B9J08_001427	SLA2	0.203895	0.282834	unchanged
A0A2H0ZEK6	B9J08_005404	CST26	0.203456	0.264529	unchanged
A0A2H0ZDQ4	B9J08_005165	SEC61	0.203066	0.203867	unchanged
A0A2H1A139	B9J08_001164	PEX8	0.203059	0.494086	unchanged
A0A2H0ZIU7	B9J08_004389	GRR1	0.20304	0.695357	unchanged
A0A2H0ZU55	B9J08_003292	B9J08_003292	0.202258	0.144925	unchanged
A0A2H0ZYW3	B9J08_001927	MAP2	0.202239	0.130397	unchanged
A0A2H0ZHQ0	B9J08_004588	GTR1	0.202115	0.528305	unchanged
A0A2H1A6R7	B9J08_000013	ILV3	0.202113	0.270341	unchanged
A0A2H0ZI85	B9J08_004151	MON2	0.202087	0.205613	unchanged
A0A2H1A7W6	B9J08_000428	PUS4	0.200704	0.36178	unchanged
A0A2H1A476	B9J08_000748	LRG1	0.200049	0.692329	unchanged
A0A2H1A0W6	B9J08_001098	PNP1	0.19926	0.267674	unchanged
A0A2H0ZM02	B9J08_003243	SNF7	0.198992	0.391685	unchanged
A0A2H1A7P0	B9J08_000058	SNZ1	0.198681	0.147264	unchanged
A0A2H1A7Q4	B9J08_000371	B9J08_000371	0.1975	0.662325	unchanged
A0A2H1A7G1	B9J08_000262	VCX1	0.197489	0.385862	unchanged
A0A2H0ZDS7	B9J08_005484	VPS27	0.196991	0.519184	unchanged
A0A2H0ZN31	B9J08_003339	MXR1	0.19641	0.312427	unchanged
A0A2H0ZDW9	B9J08_005502	YNL193W	0.19628	0.528221	unchanged
A0A2H0ZMR5	B9J08_003536	COG8	0.195546	0.562601	unchanged
A0A2H0ZK94	B9J08_002618	B9J08_002618	0.194758	0.810469	unchanged
A0A2H0ZGT1	B9J08_004867	LIG1	0.194576	0.896959	unchanged
A0A2H0ZEM3	B9J08_005414	DPP3	0.194008	0.561628	unchanged
A0A2H1A573	B9J08_000553	MRPS18	0.193094	0.188759	unchanged
A0A2H1A528	B9J08_000513	TOM1	0.193008	0.368488	unchanged
A0A2H1A1Z7	B9J08_001160	YFH7	0.192197	0.39441	unchanged
A0A2H1A2W2	B9J08_000253	TDA3	0.191899	0.343973	unchanged
A0A2H0ZEZ3	B9J08_005327	SMX2	0.19153	0.28282	unchanged
A0A2H1A8Q4	B9J08_000379	TRP2	0.191409	0.11456	unchanged
A0A2H1A162	B9J08_001172	RQC2	0.191116	0.227964	unchanged
A0A2H0ZLK7	B9J08_002796	IOC3	0.190883	0.525425	unchanged
A0A2H1A792	B9J08_000195	B9J08_000195	0.19075	0.532468	unchanged
A0A2H1A726	B9J08_000839	KAP114	0.190435	0.258675	unchanged
A0A2H0ZP13	B9J08_003975	RSM7	0.190302	0.234906	unchanged
A0A2H0ZGP7	B9J08_004826	NOP14	0.190018	0.592796	unchanged
A0A2H0ZW81	B9J08_002328	YDL086W	0.18957	0.322691	unchanged
A0A2H0ZMX2	B9J08_003598	CSH3	0.189518	0.592056	unchanged
A0A2H0ZM26	B9J08_003271	LYS2	0.189047	0.156706	unchanged
A0A2H1A7K1	B9J08_001023	B9J08_001023	0.188685	0.848446	unchanged
A0A2H0ZL68	B9J08_002943	MRM1	0.187928	0.742415	unchanged
A0A2H0ZG60	B9J08_004655	LSM1	0.187034	0.592796	unchanged
A0A2H1A1I5	B9J08_001291	TGL1	0.18701	0.564486	unchanged
A0A2H1A3T3	B9J08_000607	MCH4	0.186932	0.575234	unchanged
A0A2H0ZVE8	B9J08_002414	DNM1	0.185823	0.11673	unchanged
A0A2H0ZKJ9	B9J08_002755	MSS51	0.185555	0.172547	unchanged
A0A2H0ZJ88	B9J08_004178	SIP3	0.185419	0.657157	unchanged
A0A2H0ZH38	B9J08_004804	HPD1	0.184699	0.702831	unchanged
A0A2H0ZKZ0	B9J08_002871	YLR326W	0.184546	0.740001	unchanged
A0A2H0ZLD2	B9J08_003026	ERG24	0.184339	0.396966	unchanged
A0A2H0ZUW9	B9J08_002261	NCE102	0.18388	0.561564	unchanged
A0A2H0ZNH2	B9J08_003749	MRPL15	0.183601	0.222295	unchanged
A0A2H0ZCE9	B9J08_005011	B9J08_005011	0.183118	0.467503	unchanged
A0A2H1A1Y8	B9J08_001414	UBR1	0.183	0.624363	unchanged
A0A2H0ZYA8	B9J08_001712	B9J08_001712	0.182806	0.331787	unchanged
A0A2H0ZP29	B9J08_004010	PLB4.5	0.182579	0.614303	unchanged
A0A2H0ZNE9	B9J08_003762	B9J08_003762	0.181904	0.482307	unchanged
A0A2H0ZZG6	B9J08_001377	RPF1	0.181554	0.606217	unchanged
A0A2H0ZU13	B9J08_003252	YNL050C	0.181371	0.730266	unchanged
A0A2H1A029	B9J08_001094	CKB2	0.181329	0.586249	unchanged
A0A2H0ZID3	B9J08_004223	FMC1	0.181173	0.188621	unchanged
A0A2H0ZXL5	B9J08_002534	SCT2	0.181141	0.621557	unchanged
A0A2H0ZNL2	B9J08_003791	SHM1	0.180996	0.134314	unchanged
A0A2H1A554	B9J08_000531	SDC1	0.180643	0.568895	unchanged
A0A2H0ZIL2	B9J08_004317	PUT2	0.180441	0.26928	unchanged
A0A2H0ZZP6	B9J08_001252	B9J08_001252	0.179829	0.655215	unchanged
A0A2H0ZLE6	B9J08_003030	PEX32	0.178885	0.687809	unchanged
A0A2H0ZR44	B9J08_002738	WSC1	0.178244	0.712326	unchanged
A0A2H0ZCY8	B9J08_005178	URH1	0.1782	0.448305	unchanged
A0A2H1A701	B9J08_000106	B9J08_000106	0.178141	0.473455	unchanged
A0A2H0ZWM5	B9J08_002179	TLG2	0.177159	0.352478	unchanged
A0A2H0ZYJ8	B9J08_001809	SOU1	0.176756	0.200879	unchanged
A0A2H0ZVR7	B9J08_002519	HBR2	0.175868	0.246554	unchanged
A0A2H0ZLK3	B9J08_002767	PUP1	0.175854	0.402021	unchanged
A0A2H0ZZ30	B9J08_001486	RIO2	0.175763	0.579245	unchanged
A0A2H0ZDP2	B9J08_005116	DBP8	0.175755	0.64813	unchanged
A0A2H0ZY05	B9J08_001643	PDR6	0.175688	0.597186	unchanged
A0A2H0ZDW7	B9J08_005526	B9J08_005526	0.175248	0.208602	unchanged
A0A2H1A388	B9J08_000362	B9J08_000362	0.174354	0.464623	unchanged
A0A2H1A7Z3	B9J08_000462	GLC7	0.174328	0.20722	unchanged
A0A2H1A028	B9J08_001109	CTF4	0.174262	0.229263	unchanged
A0A2H0ZGB6	B9J08_004699	RPS25B	0.174199	0.791395	unchanged
A0A2H0ZD66	B9J08_005265	SSR1	0.172756	0.238763	unchanged
A0A2H1A6Q2	B9J08_001049	YDR341C	0.172398	0.163008	unchanged
A0A2H0ZIM9	B9J08_004336	DUN1	0.172177	0.672553	unchanged
A0A2H0ZFR0	B9J08_004511	RKM1	0.172056	0.356467	unchanged
A0A2H0ZV40	B9J08_002310	TPT1	0.171419	0.705825	unchanged
A0A2H1A5U4	B9J08_000742	NPP1	0.171023	0.651152	unchanged
A0A2H0ZIS7	B9J08_004363	YUH2	0.1709	0.321212	unchanged
A0A2H0ZN74	B9J08_003687	SSF1	0.170827	0.339841	unchanged
A0A2H0ZDF2	B9J08_005023	TIM44	0.170609	0.331953	unchanged
A0A2H0ZFB0	B9J08_005447	GDI1	0.170374	0.21964	unchanged
A0A2H0ZWK5	B9J08_002501	IFA38	0.169945	0.333123	unchanged
A0A2H0ZLV7	B9J08_003215	CBR1	0.16969	0.127081	unchanged
A0A2H0ZYV1	B9J08_001901	UTR2	0.169652	0.377819	unchanged
A0A2H0ZGS5	B9J08_004833	GLG2	0.169157	0.561628	unchanged
A0A2H0ZI78	B9J08_004185	HSE1	0.169048	0.461686	unchanged
A0A2H0ZBV6	B9J08_005580	ALD6	0.168906	0.291127	unchanged
A0A2H0ZUM0	B9J08_003511	B9J08_003511	0.168438	0.633123	unchanged
A0A2H1A3A4	B9J08_000444	SEC14	0.168397	0.344347	unchanged
A0A2H1A6F7	B9J08_000949	B9J08_000949	0.16786	0.668268	unchanged
A0A2H0ZVS9	B9J08_002530	YKR070W	0.167548	0.662325	unchanged
A0A2H0ZNT7	B9J08_003918	WRS1	0.167274	0.211841	unchanged
A0A2H0ZQ59	B9J08_001811	YVC1	0.167033	0.338715	unchanged
A0A2H1A2Q0	B9J08_000200	NAM2	0.167018	0.351936	unchanged
A0A2H0ZHI6	B9J08_004730	MSK1	0.166726	0.466093	unchanged
A0A2H1A228	B9J08_001454	OBPA	0.166676	0.40068	unchanged
A0A2H0ZKI4	B9J08_002701	B9J08_002701	0.165259	0.229263	unchanged
A0A2H0ZG59	B9J08_004648	B9J08_004648	0.165083	0.578871	unchanged
A0A2H0ZL51	B9J08_002939	NBA1	0.165055	0.7075	unchanged
A0A2H0ZQQ1	B9J08_001900	BRO1	0.164831	0.443222	unchanged
A0A2H0ZKR5	B9J08_002770	IDH2	0.164079	0.213478	unchanged
A0A2H0ZNU6	B9J08_003923	B9J08_003923	0.163075	0.872332	unchanged
A0A2H0ZJM0	B9J08_004297	MES1	0.162725	0.29335	unchanged
A0A2H0ZTK4	B9J08_003596	MRPL22	0.16271	0.319329	unchanged
A0A2H0ZL15	B9J08_002853	LYS144	0.162444	0.866259	unchanged
A0A2H0ZCH3	B9J08_005030	RHO3	0.162154	0.263521	unchanged
A0A2H0ZJ17	B9J08_004116	CKA1	0.161769	0.393468	unchanged
A0A2H0ZSU2	B9J08_003330	MSF1	0.161407	0.356211	unchanged
A0A2H1A1W9	B9J08_001406	PRE7	0.161065	0.171142	unchanged
A0A2H0ZN20	B9J08_003646	HOM2	0.160812	0.243975	unchanged
A0A2H1A782	B9J08_000184	BZZ1	0.160669	0.276683	unchanged
A0A2H0ZUU8	B9J08_003983	PPZ1	0.160576	0.383023	unchanged
A0A2H0ZD77	B9J08_005269	STE23	0.16016	0.288347	unchanged
A0A2H0ZNK1	B9J08_003834	MEF2	0.160019	0.35495	unchanged
A0A2H0ZLZ2	B9J08_003233	BUL2	0.159994	0.687004	unchanged
A0A2H1A2S4	B9J08_001387	ARL1	0.159889	0.46707	unchanged
A0A2H0ZVQ4	B9J08_002447	B9J08_002447	0.159829	0.559092	unchanged
A0A2H0ZMI5	B9J08_003442	GPX2	0.159804	0.383501	unchanged
A0A2H0ZN25	B9J08_003642	B9J08_003642	0.159685	0.314865	unchanged
A0A2H1A6G1	B9J08_000969	ENA2.2	0.159637	0.392671	unchanged
A0A2H0ZP21	B9J08_003664	POL5	0.159516	0.219238	unchanged
A0A2H1A784	B9J08_000178	POX18	0.158887	0.383023	unchanged
A0A2H0ZY12	B9J08_001618	UBX5	0.158773	0.321882	unchanged
A0A2H0ZXU3	B9J08_001576	PLD1	0.1586	0.633123	unchanged
A0A2H0ZPH3	B9J08_003796	GYP7	0.158576	0.533784	unchanged
A0A2H0ZVM6	B9J08_002483	MAK5	0.15841	0.501859	unchanged
A0A2H0ZLS3	B9J08_003157	GPI8	0.158277	0.625354	unchanged
A0A2H0ZCY2	B9J08_005181	MRS4	0.158027	0.283513	unchanged
A0A2H0ZNH5	B9J08_003802	B9J08_003802	0.157387	0.511524	unchanged
A0A2H0ZGS6	B9J08_004576	ECM5	0.156761	0.742507	unchanged
A0A2H0ZTM4	B9J08_003662	B9J08_003662	0.156661	0.173654	unchanged
A0A2H1A6V7	B9J08_000053	TOM20	0.156368	0.229263	unchanged
A0A2H0ZIT6	B9J08_004388	JSN1	0.155481	0.399473	unchanged
A0A2H0ZV08	B9J08_002280	GAP4	0.155296	0.459808	unchanged
A0A2H1A6H1	B9J08_000974	ZAP1	0.155031	0.576577	unchanged
A0A2H0ZP59	B9J08_004043	DOA1	0.154975	0.359162	unchanged
A0A2H0ZP34	B9J08_003952	YBL028C	0.154588	0.49885	unchanged
A0A2H0ZV74	B9J08_002350	GND1	0.154491	0.380929	unchanged
A0A2H0ZJ59	B9J08_004454	CDC123	0.154171	0.462478	unchanged
A0A2H1A6W6	B9J08_000826	B9J08_000826	0.153936	0.546093	unchanged
A0A2H0ZWM4	B9J08_002532	B9J08_002532	0.153699	0.273402	unchanged
A0A2H0ZIU5	B9J08_004398	GDE1	0.153451	0.385862	unchanged
A0A2H0ZUB7	B9J08_003870	CAF40	0.152819	0.396966	unchanged
A0A2H0ZMF3	B9J08_003069	CHC1	0.152756	0.222154	unchanged
A0A2H1A5C7	B9J08_000588	UBA2	0.151956	0.59245	unchanged
A0A2H1A1K9	B9J08_001316	EFM3	0.151839	0.752878	unchanged
A0A2H0ZEI7	B9J08_005095	GOS1	0.151308	0.510814	unchanged
A0A2H0ZU25	B9J08_003816	RRD2	0.151006	0.502739	unchanged
A0A2H0ZCW2	B9J08_005160	AIM18	0.150835	0.516662	unchanged
A0A2H0ZM03	B9J08_003256	MST1	0.150623	0.688791	unchanged
A0A2H0ZLI9	B9J08_003093	APS1	0.150591	0.37113	unchanged
A0A2H0ZQP1	B9J08_001890	PPH21	0.150457	0.38841	unchanged
A0A2H0ZZ72	B9J08_001716	B9J08_001716	0.15024	0.91264	unchanged
A0A2H0ZRN8	B9J08_002906	SSS1	0.149998	0.62092	unchanged
A0A2H0ZK53	B9J08_004430	YCF1.3	0.149567	0.276866	unchanged
A0A2H0ZW25	B9J08_001991	NPT1	0.148758	0.257718	unchanged
A0A2H0ZCM6	B9J08_005078	AAH1	0.14875	0.696756	unchanged
A0A2H0ZNX3	B9J08_003940	B9J08_003940	0.14871	0.585284	unchanged
A0A2H0ZLC7	B9J08_002997	FET33	0.148677	0.555913	unchanged
A0A2H0ZRM9	B9J08_002854	PUF4	0.148669	0.344799	unchanged
A0A2H0ZGK7	B9J08_004505	FAR8	0.148563	0.382442	unchanged
A0A2H0ZDJ4	B9J08_005104	EDC3	0.148563	0.580603	unchanged
A0A2H0ZVS8	B9J08_002467	B9J08_002467	0.148389	0.276291	unchanged
A0A2H0ZYW6	B9J08_001634	SEC20	0.148168	0.603205	unchanged
A0A2H0ZLP9	B9J08_003152	IST2	0.148056	0.432305	unchanged
A0A2H0ZPQ0	B9J08_002075	B9J08_002075	0.148011	0.897353	unchanged
A0A2H1A7A9	B9J08_000207	GUT1	0.147652	0.675387	unchanged
A0A2H1A6D8	B9J08_000944	PMT6	0.146917	0.576201	unchanged
A0A2H0ZMU7	B9J08_003543	BSD2	0.146864	0.934177	unchanged
A0A2H0ZLN5	B9J08_003130	SNU114	0.146804	0.687809	unchanged
A0A2H0ZVQ5	B9J08_002506	B9J08_002506	0.14643	0.396966	unchanged
A0A2H0ZN39	B9J08_003668	OSH3	0.146361	0.632127	unchanged
A0A2H1A5Q1	B9J08_000858	AIM41	0.14569	0.415774	unchanged
A0A2H0ZGJ1	B9J08_004782	B9J08_004782	0.145522	0.507694	unchanged
A0A2H1A247	B9J08_001503	B9J08_001503	0.145393	0.247586	unchanged
A0A2H1A5Q6	B9J08_000710	PUT3	0.144444	0.742318	unchanged
A0A2H1A443	B9J08_000693	CRM1	0.144363	0.299017	unchanged
A0A2H0ZDL8	B9J08_005423	PTA1	0.1442	0.284302	unchanged
A0A2H0ZDD5	B9J08_005334	STE50	0.144181	0.758434	unchanged
A0A2H1A2K2	B9J08_000117	PGA31.1	0.143599	0.692329	unchanged
A0A2H0ZL77	B9J08_002945	KIC1	0.14341	0.894224	unchanged
A0A2H0ZGD6	B9J08_004720	YMR1	0.14275	0.800565	unchanged
A0A2H0ZDG2	B9J08_005033	PR26	0.142541	0.229263	unchanged
A0A2H1A588	B9J08_000544	CTM1	0.142491	0.561564	unchanged
A0A2H0ZQG6	B9J08_001893	TFP1	0.142466	0.205613	unchanged
A0A2H0ZGE7	B9J08_004731	NEL1	0.14244	0.492103	unchanged
A0A2H0ZN33	B9J08_003656	BUG1	0.142165	0.406492	unchanged
A0A2H0ZNS4	B9J08_003889	RHO1	0.14191	0.580154	unchanged
A0A2H1A4M4	B9J08_000903	AVT4	0.141859	0.747325	unchanged
A0A2H0ZDA8	B9J08_005282	APL4	0.141795	0.421441	unchanged
A0A2H0ZL98	B9J08_002694	PET18	0.141677	0.64023	unchanged
A0A2H0ZCJ1	B9J08_005044	YME1	0.141613	0.396966	unchanged
A0A2H1A7E6	B9J08_000257	UTP6	0.141279	0.396966	unchanged
A0A2H0ZS65	B9J08_003150	SWD2	0.141248	0.70529	unchanged
A0A2H0ZMK8	B9J08_003429	RRS1	0.140401	0.697807	unchanged
A0A2H1A7S1	B9J08_000375	COP1	0.139957	0.36178	unchanged
A0A2H0ZMB8	B9J08_003335	VPS24	0.139398	0.411478	unchanged
A0A2H0ZDL2	B9J08_005125	RDL2	0.139266	0.692329	unchanged
A0A2H0ZPR3	B9J08_002116	DED81	0.139145	0.190715	unchanged
A0A2H1A0R5	B9J08_001577	B9J08_001577	0.139053	0.351936	unchanged
A0A2H0ZVH7	B9J08_002439	COQ9	0.138935	0.476412	unchanged
A0A2H0ZIW1	B9J08_004407	MMM1	0.138532	0.844333	unchanged
A0A2H1A5R2	B9J08_000728	MRPL24	0.138423	0.37308	unchanged
A0A2H0ZS25	B9J08_002975	YPR147C	0.138024	0.551124	unchanged
A0A2H1A1Q6	B9J08_001359	VPS23	0.137751	0.707618	unchanged
A0A2H0ZK46	B9J08_002611	KIN2	0.137706	0.4778	unchanged
A0A2H0ZDL6	B9J08_005398	B9J08_005398	0.137632	0.827514	unchanged
A0A2H0ZLX8	B9J08_002910	SDH5	0.137497	0.262463	unchanged
A0A2H0ZD62	B9J08_004938	LRO1	0.137351	0.50063	unchanged
A0A2H0ZNN5	B9J08_003539	CCR4	0.136905	0.480588	unchanged
A0A2H0ZUG7	B9J08_004028	CLA4	0.136883	0.754382	unchanged
A0A2H0ZPB2	B9J08_003775	B9J08_003775	0.136753	0.657423	unchanged
A0A2H1A8X9	B9J08_000392	HMA1	0.136628	0.453809	unchanged
A0A2H0ZI36	B9J08_004145	B9J08_004145	0.135988	0.259439	unchanged
A0A2H0ZMN1	B9J08_003501	PRS	0.135805	0.542231	unchanged
A0A2H0ZXH1	B9J08_002499	RAD26	0.135757	0.76728	unchanged
A0A2H0ZZS2	B9J08_001857	SEC8	0.135476	0.351936	unchanged
A0A2H0ZVC6	B9J08_002312	UTP8	0.134944	0.428987	unchanged
A0A2H0ZLG7	B9J08_003037	SGT1	0.134815	0.461686	unchanged
A0A2H0ZM08	B9J08_002941	MED14	0.134437	0.782423	unchanged
A0A2H1A6Z7	B9J08_000093	SAL1	0.134202	0.478399	unchanged
A0A2H1A7E4	B9J08_000248	B9J08_000248	0.133895	0.542231	unchanged
A0A2H1A4W7	B9J08_001001	CRL1	0.133663	0.574223	unchanged
A0A2H1A723	B9J08_000132	ANP1	0.133602	0.443222	unchanged
A0A2H1A562	B9J08_000543	TRX1	0.132773	0.804321	unchanged
A0A2H0ZDW1	B9J08_005523	B9J08_005523	0.132592	0.787305	unchanged
A0A2H0ZVS7	B9J08_002527	CUZ1	0.132557	0.79747	unchanged
A0A2H0ZZF7	B9J08_001324	B9J08_001324	0.13253	0.397709	unchanged
A0A2H0ZWQ5	B9J08_002188	DFG5	0.132403	0.313757	unchanged
A0A2H0ZGA2	B9J08_004689	NHP2	0.132356	0.56118	unchanged
A0A2H0ZND0	B9J08_003412	TAF12L	0.13235	0.852223	unchanged
A0A2H0ZH17	B9J08_004617	PTR3	0.132144	0.811787	unchanged
A0A2H0ZDJ9	B9J08_005402	EXO84	0.132007	0.476412	unchanged
A0A2H0ZRW9	B9J08_001895	B9J08_001895	0.131354	0.746471	unchanged
A0A2H1A564	B9J08_000526	PPT1	0.130969	0.721025	unchanged
A0A2H0ZJ10	B9J08_004442	TRP1	0.130965	0.664309	unchanged
A0A2H0ZCZ3	B9J08_005188	TIF4631	0.130929	0.291448	unchanged
A0A2H0ZIL3	B9J08_004300	SSD1	0.130897	0.243548	unchanged
A0A2H0ZI95	B9J08_004832	ECM15	0.130664	0.802677	unchanged
A0A2H0ZNL4	B9J08_003829	RAD53	0.13058	0.915009	unchanged
A0A2H1A6Y7	B9J08_000797	B9J08_000797	0.13044	0.896959	unchanged
A0A2H0ZK83	B9J08_004431	RPL2	0.129401	0.564227	unchanged
A0A2H0ZX90	B9J08_002071	B9J08_002071	0.129157	0.734706	unchanged
A0A2H0ZZG7	B9J08_001314	SSP120	0.128857	0.640783	unchanged
A0A2H1A0U3	B9J08_001077	MRN1	0.12874	0.547467	unchanged
A0A2H1A7Q3	B9J08_000019	B9J08_000019	0.12854	0.562601	unchanged
A0A2H0ZXS4	B9J08_001555	RSC4	0.128482	0.927922	unchanged
A0A2H0ZCG7	B9J08_005018	CDC21	0.128391	0.285157	unchanged
A0A2H1A645	B9J08_000548	UBX2	0.128259	0.90857	unchanged
A0A2H0ZW77	B9J08_002044	CCA1	0.128247	0.34826	unchanged
A0A2H1A2Q1	B9J08_001338	RPT1	0.128109	0.253554	unchanged
A0A2H0ZIJ2	B9J08_004277	SFB3	0.128097	0.546702	unchanged
A0A2H0ZD96	B9J08_005298	HAP43	0.127987	0.872161	unchanged
A0A2H0ZPN3	B9J08_002050	PET309	0.12717	0.591643	unchanged
A0A2H0ZUQ5	B9J08_004062	B9J08_004062	0.126973	0.427497	unchanged
A0A2H0ZYM5	B9J08_001846	MEX67	0.12685	0.374015	unchanged
A0A2H0ZPB3	B9J08_004034	SLY1	0.126719	0.432264	unchanged
A0A2H0ZM52	B9J08_002962	LAP3	0.126437	0.243385	unchanged
A0A2H0ZCL1	B9J08_005046	B9J08_005046	0.126296	0.493052	unchanged
A0A2H1A793	B9J08_000188	PRP43	0.125795	0.466093	unchanged
A0A2H0ZMD8	B9J08_003383	SIT4	0.125139	0.432898	unchanged
A0A2H0ZMQ3	B9J08_003207	CDC16	0.124713	0.761935	unchanged
A0A2H1A233	B9J08_001200	IGO2	0.124512	0.907554	unchanged
A0A2H0ZLW0	B9J08_003172	GCN20.1	0.124326	0.397102	unchanged
A0A2H0ZVF4	B9J08_002354	UTP20	0.123707	0.383879	unchanged
A0A2H0ZLV1	B9J08_002879	PMT6	0.123694	0.635533	unchanged
A0A2H0ZTM7	B9J08_003667	YPT1	0.123684	0.344039	unchanged
A0A2H0ZIS9	B9J08_003610	TEF1.1	0.123143	0.497899	unchanged
A0A2H1A0H7	B9J08_001639	MSC2	0.122043	0.70529	unchanged
A0A2H0ZP22	B9J08_004005	ATP5	0.121916	0.344492	unchanged
A0A2H0ZM49	B9J08_003312	CPR7	0.121468	0.600783	unchanged
A0A2H0ZF31	B9J08_005488	NAT10	0.121437	0.27435	unchanged
A0A2H1A7F5	B9J08_000268	GCF1	0.120834	0.606217	unchanged
A0A2H0ZH30	B9J08_004667	CLF1	0.120795	0.763888	unchanged
A0A2H1A7V3	B9J08_000414	ZCF1	0.120718	0.858424	unchanged
A0A2H0ZLJ8	B9J08_003082	RRP7	0.120429	0.60223	unchanged
A0A2H0ZJY8	B9J08_004351	RNY11	0.120037	0.814478	unchanged
A0A2H0ZUX1	B9J08_002258	CCC1	0.119348	0.402841	unchanged
A0A2H0ZG61	B9J08_004642	YBP1	0.118754	0.36178	unchanged
A0A2H0ZC68	B9J08_004921	SUI3	0.118425	0.33227	unchanged
A0A2H1A5J5	B9J08_000666	BUD7	0.117983	0.422829	unchanged
A0A2H1A203	B9J08_001457	RCY1	0.117706	0.546593	unchanged
A0A2H1A576	B9J08_000547	YHR182W	0.117545	0.737977	unchanged
A0A2H0ZQR7	B9J08_002629	ILV2	0.117538	0.452222	unchanged
A0A2H0ZYS3	B9J08_001879	TRM7	0.117361	0.658277	unchanged
A0A2H0ZWA0	B9J08_002060	SNF1	0.11724	0.606164	unchanged
A0A2H0ZDV6	B9J08_005511	URB2	0.117204	0.780808	unchanged
A0A2H0ZZX4	B9J08_001170	URE2	0.117119	0.65042	unchanged
A0A2H0ZXR6	B9J08_002143	AHP2	0.116869	0.623	unchanged
A0A2H1A1V8	B9J08_001411	B9J08_001411	0.116837	0.742269	unchanged
A0A2H1A1L8	B9J08_001328	B9J08_001328	0.116243	0.557457	unchanged
A0A2H0ZCF4	B9J08_005008	UTP22	0.115877	0.528221	unchanged
A0A2H0ZVU8	B9J08_002539	POL32	0.115274	0.713639	unchanged
A0A2H1A8H8	B9J08_000246	B9J08_000246	0.114624	0.788407	unchanged
A0A2H0ZK78	B9J08_002642	DPB3	0.114407	0.517263	unchanged
A0A2H0ZY10	B9J08_001632	NAB3	0.114182	0.697807	unchanged
A0A2H0ZVV1	B9J08_002544	HST7	0.114179	0.730266	unchanged
A0A2H0ZN08	B9J08_003589	GCN1	0.114086	0.29335	unchanged
A0A2H1A779	B9J08_000189	ABC1	0.113618	0.512937	unchanged
A0A2H0ZLD9	B9J08_003031	PES1	0.1129	0.411984	unchanged
A0A2H0ZM87	B9J08_003331	B9J08_003331	0.112835	0.588583	unchanged
A0A2H1A098	B9J08_002209	HCA4	0.112297	0.829936	unchanged
A0A2H0ZTM2	B9J08_003649	ENT3	0.112243	0.649392	unchanged
A0A2H0ZV63	B9J08_002340	B9J08_002340	0.112116	0.818706	unchanged
A0A2H0ZVR5	B9J08_002526	CUE5	0.111922	0.594871	unchanged
A0A2H0ZW17	B9J08_001978	PET111	0.111787	0.828586	unchanged
A0A2H0ZCD6	B9J08_004990	RPS21	0.111324	0.356211	unchanged
A0A2H0ZEJ0	B9J08_005140	IRC3	0.111164	0.716	unchanged
A0A2H1A7R4	B9J08_000374	SMI1B	0.111157	0.705825	unchanged
A0A2H0ZQB8	B9J08_001842	RPT4	0.111129	0.338972	unchanged
A0A2H0ZSH3	B9J08_003263	YKT6	0.111006	0.42081	unchanged
A0A2H0ZLY4	B9J08_003247	RIC1	0.110859	0.633123	unchanged
A0A2H0ZG16	B9J08_004608	VAC8	0.110541	0.461288	unchanged
A0A2H1A002	B9J08_001139	RCL1	0.110226	0.5389	unchanged
A0A2H0ZL24	B9J08_002863	YGR026W	0.109791	0.66047	unchanged
A0A2H0ZQV1	B9J08_002670	NGS1	0.109658	0.782665	unchanged
A0A2H1A731	B9J08_000900	ALG8	0.109327	0.788968	unchanged
A0A2H1A7J3	B9J08_000299	FZO1	0.109278	0.622088	unchanged
A0A2H0ZKY0	B9J08_002860	FKH2	0.109137	0.814533	unchanged
A0A2H0ZSB5	B9J08_003166	B9J08_003166	0.108998	0.488437	unchanged
A0A2H1A114	B9J08_001131	FRK1	0.108642	0.87166	unchanged
A0A2H0ZNV2	B9J08_003882	ARO4	0.107384	0.57293	unchanged
A0A2H0ZN03	B9J08_003630	MED1	0.10719	0.601534	unchanged
A0A2H0ZG81	B9J08_004669	HFL1	0.10717	0.762857	unchanged
A0A2H1A7R5	B9J08_000377	B9J08_000377	0.106416	0.812227	unchanged
A0A2H0ZWB3	B9J08_002047	AGE1	0.106148	0.852223	unchanged
A0A2H0ZH73	B9J08_004781	LEU1	0.105876	0.706772	unchanged
A0A2H0ZIT9	B9J08_004344	DNF3	0.105206	0.559092	unchanged
A0A2H0ZWT9	B9J08_001956	SPS20	0.104947	0.505245	unchanged
A0A2H0ZCQ8	B9J08_005110	RET1	0.104801	0.648727	unchanged
A0A2H1A1V3	B9J08_001400	TFG1	0.104312	0.670298	unchanged
A0A2H0ZYW9	B9J08_001933	FMP40	0.104089	0.492103	unchanged
A0A2H0ZE27	B9J08_005278	YML131W	0.103862	0.539625	unchanged
A0A2H0ZTD5	B9J08_003560	MRPS5	0.103817	0.461686	unchanged
A0A2H0ZLK6	B9J08_003050	SMP2	0.10367	0.587355	unchanged
A0A2H1A6H2	B9J08_000979	CET1	0.102929	0.742507	unchanged
A0A2H0ZS41	B9J08_003135	UTP30	0.102822	0.767036	unchanged
A0A2H0ZVC1	B9J08_002371	APL2	0.102651	0.440364	unchanged
A0A2H0ZTS7	B9J08_003699	MTM1	0.101125	0.682227	unchanged
A0A2H1A8X8	B9J08_000465	ARO2	0.100604	0.542054	unchanged
A0A2H0ZHC3	B9J08_004718	OSH2	0.100372	0.576201	unchanged
A0A2H0ZDM0	B9J08_005427	BRE4	0.100337	0.625782	unchanged
A0A2H1A402	B9J08_000692	YRB1	0.0997815	0.745005	unchanged
A0A2H0ZMZ5	B9J08_003618	LTP1	0.0997298	0.409499	unchanged
A0A2H0ZFM4	B9J08_004493	B9J08_004493	0.0994516	0.391685	unchanged
A0A2H0ZP76	B9J08_004067	RPS5	0.0992832	0.576577	unchanged
A0A2H0ZL49	B9J08_002643	RCT1	0.0986577	0.742318	unchanged
A0A2H1A2B0	B9J08_000020	ATP1	0.0985837	0.539815	unchanged
A0A2H0ZFM5	B9J08_004487	YPR089W	0.0983317	0.670298	unchanged
A0A2H0ZLB8	B9J08_002995	MET14	0.0980905	0.528221	unchanged
A0A2H1A7R6	B9J08_000376	ATO2	0.097928	0.402021	unchanged
A0A2H0ZD98	B9J08_005306	B9J08_005306	0.0976833	0.775761	unchanged
A0A2H0ZVU9	B9J08_002547	MGR3	0.0974499	0.510814	unchanged
A0A2H1A4C9	B9J08_000813	B9J08_000813	0.0972397	0.788968	unchanged
A0A2H0ZYS7	B9J08_001902	COP1	0.0969749	0.42081	unchanged
A0A2H0ZDF9	B9J08_005366	ARP5	0.09684	0.623673	unchanged
A0A2H0ZVS3	B9J08_002494	MTR10	0.0962826	0.525966	unchanged
A0A2H1A6U3	B9J08_000047	OST6	0.0962188	0.705825	unchanged
A0A2H1A392	B9J08_001511	LMO1	0.096104	0.649674	unchanged
A0A2H0ZC55	B9J08_004919	RTP1	0.0959904	0.86995	unchanged
A0A2H0ZIP0	B9J08_004338	CCT3	0.0953051	0.371641	unchanged
A0A2H1A0J8	B9J08_001432	SAC6	0.0948991	0.407398	unchanged
A0A2H0ZIZ0	B9J08_004422	ATP25	0.0946615	0.810469	unchanged
A0A2H0ZZY1	B9J08_001138	TOR1	0.0943166	0.665957	unchanged
A0A2H0ZYV7	B9J08_001572	CTA3	0.0942264	0.679692	unchanged
A0A2H0ZYQ0	B9J08_001843	MRPL40	0.0940674	0.475405	unchanged
A0A2H1A6F1	B9J08_000953	TAL1	0.0940397	0.677993	unchanged
A0A2H0ZY68	B9J08_001705	KEX1	0.0939963	0.846066	unchanged
A0A2H0ZM84	B9J08_003347	CWH41	0.0939909	0.529652	unchanged
A0A2H0ZGM6	B9J08_004806	TFC4	0.0939016	0.487583	unchanged
A0A2H0ZQT4	B9J08_002665	B9J08_002665	0.0938536	0.682324	unchanged
A0A2H0ZDU7	B9J08_005176	CBP6	0.0932629	0.692329	unchanged
A0A2H1A201	B9J08_001451	RMT2	0.0931598	0.906661	unchanged
A0A2H0ZTQ5	B9J08_003692	PMT5	0.0928217	0.69016	unchanged
A0A2H1A244	B9J08_001171	ADH5	0.0923523	0.79522	unchanged
A0A2H0ZWP0	B9J08_002195	DPB4	0.0922787	0.621988	unchanged
A0A2H0ZFK7	B9J08_004480	CEX1	0.092033	0.651021	unchanged
A0A2H0ZKU9	B9J08_002842	B9J08_002842	0.091945	0.622074	unchanged
A0A2H0ZCK0	B9J08_005036	SEG1	0.0913669	0.656378	unchanged
A0A2H0ZF03	B9J08_005337	YCS4	0.09104	0.663291	unchanged
A0A2H0ZJS9	B9J08_004396	B9J08_004396	0.0908659	0.799997	unchanged
A0A2H0ZYL0	B9J08_001819	RTT101	0.0907564	0.848988	unchanged
A0A2H0ZCZ6	B9J08_005169	B9J08_005169	0.0907562	0.485033	unchanged
A0A2H0ZVA1	B9J08_002373	B9J08_002373	0.0907178	0.882362	unchanged
A0A2H0ZFZ0	B9J08_004595	PET123	0.0901654	0.508926	unchanged
A0A2H0ZYC6	B9J08_001744	B9J08_001744	0.0899435	0.690284	unchanged
A0A2H0ZDT4	B9J08_005489	NRK1	0.0891998	0.73019	unchanged
A0A2H0ZZ16	B9J08_001485	SAM37	0.0889469	0.738974	unchanged
A0A2H0ZL47	B9J08_002936	RMS1	0.0888802	0.576577	unchanged
A0A2H0ZES7	B9J08_005250	CCL1	0.088548	0.705825	unchanged
A0A2H1A740	B9J08_000134	B9J08_000134	0.0884957	0.570189	unchanged
A0A2H0ZNY0	B9J08_003624	DCK1	0.0882984	0.552537	unchanged
A0A2H0ZJ52	B9J08_004456	BEM1	0.0882266	0.697186	unchanged
A0A2H0ZWR4	B9J08_002210	RPC53	0.087654	0.78188	unchanged
A0A2H1A1K1	B9J08_001305	SMC4	0.0875869	0.800281	unchanged
A0A2H0ZCG2	B9J08_005019	B9J08_005019	0.0875733	0.761935	unchanged
A0A2H0ZII8	B9J08_004294	SRP101	0.0866932	0.555403	unchanged
A0A2H0ZLR4	B9J08_003147	APL3	0.0864484	0.71946	unchanged
A0A2H0ZJN2	B9J08_004357	CWC23	0.0860363	0.559292	unchanged
A0A2H0ZCW1	B9J08_005161	SRB1	0.0860302	0.655215	unchanged
A0A2H0ZL04	B9J08_002888	CCR4	0.0860137	0.764957	unchanged
A0A2H0ZW51	B9J08_001979	RPB8	0.0859942	0.688791	unchanged
A0A2H0ZJL6	B9J08_004269	MRPL35	0.0852809	0.70529	unchanged
A0A2H0ZW76	B9J08_002018	TRX2	0.0850055	0.550089	unchanged
A0A2H0ZYU1	B9J08_001907	MNT1	0.0846956	0.605522	unchanged
A0A2H1A7P8	B9J08_000356	MSE1	0.084187	0.84111	unchanged
A0A2H1A766	B9J08_000880	RFC1	0.084062	0.69098	unchanged
A0A2H0ZCE3	B9J08_004998	GSH2	0.0832008	0.679247	unchanged
A0A2H1A706	B9J08_000103	RIO2	0.0831779	0.70529	unchanged
A0A2H0ZMM5	B9J08_003478	ARC19	0.0830802	0.733356	unchanged
A0A2H0ZN06	B9J08_003615	TKL1	0.0830377	0.560737	unchanged
A0A2H0ZP83	B9J08_004004	TED1	0.0830175	0.797893	unchanged
A0A2H0ZDP5	B9J08_005453	LCB2	0.0828091	0.528221	unchanged
A0A2H0ZNM0	B9J08_003835	NAG6	0.0828068	0.614096	unchanged
A0A2H1A7Z8	B9J08_000109	SKI2	0.0827599	0.702831	unchanged
A0A2H1A1W8	B9J08_001129	GLE1	0.0824881	0.792994	unchanged
A0A2H1A091	B9J08_001939	RIX7	0.0824766	0.587355	unchanged
A0A2H0ZFE9	B9J08_005493	CTA1	0.0820893	0.842311	unchanged
A0A2H0ZG79	B9J08_004676	WHI3	0.0820862	0.811594	unchanged
A0A2H0ZIT1	B9J08_004375	GPM1	0.0819092	0.507694	unchanged
A0A2H0ZP50	B9J08_003713	TYW1	0.0809804	0.894384	unchanged
A0A2H1A6W0	B9J08_000054	EXG2	0.0803102	0.821032	unchanged
A0A2H0ZMR4	B9J08_003521	TRE2	0.0802806	0.821849	unchanged
A0A2H0ZNE3	B9J08_003765	VPS34	0.0802612	0.912289	unchanged
A0A2H0ZIV7	B9J08_004399	TIP1	0.080245	0.872035	unchanged
A0A2H0ZVF8	B9J08_002428	APE2	0.0801245	0.528221	unchanged
A0A2H1A7U8	B9J08_000410	OXR1	0.0797465	0.807276	unchanged
A0A2H0ZXE0	B9J08_002111	SPT7	0.0796752	0.930819	unchanged
A0A2H1A5P2	B9J08_000694	MDH1	0.0796593	0.637219	unchanged
A0A2H0ZJC0	B9J08_004226	ALG9	0.0793451	0.815352	unchanged
A0A2H0ZN77	B9J08_003711	ILV5	0.0792466	0.54233	unchanged
A0A2H0ZMH3	B9J08_003438	YGR053C	0.0792193	0.858424	unchanged
A0A2H0ZU04	B9J08_003797	B9J08_003797	0.0790633	0.791395	unchanged
A0A2H0ZUX4	B9J08_002264	CEM1	0.0790469	0.904087	unchanged
A0A2H0ZJM1	B9J08_004267	PTC7	0.077918	0.801195	unchanged
A0A2H1A637	B9J08_000812	GRE3	0.0778745	0.561564	unchanged
A0A2H0ZLH7	B9J08_003048	NIC96	0.0778401	0.555809	unchanged
A0A2H0ZI01	B9J08_004503	PRE8	0.0777565	0.561564	unchanged
A0A2H0ZDD7	B9J08_005348	TMN3	0.0776127	0.742269	unchanged
A0A2H0ZF20	B9J08_005478	PIM1	0.0773872	0.624968	unchanged
A0A2H0ZXR1	B9J08_001533	ALD5	0.0769135	0.664309	unchanged
A0A2H0ZD44	B9J08_005235	TAP42	0.0759069	0.776102	unchanged
A0A2H1A123	B9J08_001228	PMT2	0.0757362	0.561054	unchanged
A0A2H0ZVD5	B9J08_002323	CDC12	0.0755643	0.679692	unchanged
A0A2H1A1L9	B9J08_001330	FOL1	0.0754647	0.75422	unchanged
A0A2H0ZQ89	B9J08_001817	RGD1	0.0747961	0.712586	unchanged
A0A2H0ZLA9	B9J08_003001	SEC5	0.0742502	0.668931	unchanged
A0A2H0ZQN7	B9J08_004080	RRP9	0.0741567	0.793638	unchanged
A0A2H1A7S8	B9J08_000039	ERV25	0.0738725	0.679247	unchanged
A0A2H0ZJY1	B9J08_004393	URA7	0.073188	0.592796	unchanged
A0A2H1A7M2	B9J08_001043	MRP20	0.0728929	0.624379	unchanged
A0A2H0ZX89	B9J08_002425	B9J08_002425	0.0728174	0.794985	unchanged
A0A2H1A675	B9J08_000855	HHO1	0.072759	0.820624	unchanged
A0A2H1A6N0	B9J08_001046	MRPL23	0.0726552	0.780447	unchanged
A0A2H0ZIK5	B9J08_004299	B9J08_004299	0.0720763	0.667314	unchanged
A0A2H0ZY03	B9J08_001624	ILS1	0.0718723	0.528221	unchanged
A0A2H0ZYU2	B9J08_001883	DLD2	0.0717117	0.811787	unchanged
A0A2H0ZYF1	B9J08_001780	SEC6	0.0717077	0.732539	unchanged
A0A2H0ZMZ0	B9J08_003611	SDS24	0.0716204	0.47656	unchanged
A0A2H1A6A3	B9J08_000580	B9J08_000580	0.0714745	0.789923	unchanged
A0A2H0ZV12	B9J08_002265	URN1	0.0714115	0.686873	unchanged
A0A2H0ZHD7	B9J08_004708	TIF4631	0.0708568	0.819931	unchanged
A0A2H0ZY73	B9J08_002394	TIM18	0.0707738	0.834905	unchanged
A0A2H0ZZU5	B9J08_001195	ECM32	0.0707609	0.747784	unchanged
A0A2H0ZIV3	B9J08_004383	INT1	0.0705297	0.734706	unchanged
A0A2H0ZL80	B9J08_002644	NCS2	0.0702134	0.932092	unchanged
A0A2H1A1A9	B9J08_001230	TPD3	0.070165	0.54233	unchanged
A0A2H0ZKE4	B9J08_002699	VMA13	0.0701481	0.752599	unchanged
A0A2H0ZUT6	B9J08_004085	MRPL20	0.0697955	0.578871	unchanged
A0A2H0ZDJ1	B9J08_005397	FCA1	0.0695676	0.90026	unchanged
A0A2H0ZW74	B9J08_002041	MDN1	0.0695164	0.559092	unchanged
A0A2H1A1C9	B9J08_001257	POP3	0.0689931	0.818972	unchanged
A0A2H0ZVY0	B9J08_002569	FEN1	0.0689551	0.692329	unchanged
A0A2H1A1E9	B9J08_001254	B9J08_001254	0.0688031	0.866259	unchanged
A0A2H1A6J6	B9J08_000990	BIO32	0.068673	0.944497	unchanged
A0A2H0ZCB7	B9J08_004972	CHS4	0.0686341	0.789923	unchanged
A0A2H0ZT09	B9J08_003419	B9J08_003419	0.0680556	0.759471	unchanged
A0A2H0ZW89	B9J08_002038	FPR2	0.068044	0.938546	unchanged
A0A2H0ZZ05	B9J08_001510	STE24	0.0678288	0.568971	unchanged
A0A2H1A133	B9J08_001137	ARP3	0.0673789	0.587355	unchanged
A0A2H1A267	B9J08_001495	RPC11	0.0673258	0.872161	unchanged
A0A2H1A5F3	B9J08_000619	COQ4	0.0672789	0.804162	unchanged
A0A2H0ZLK5	B9J08_003084	SER2	0.0672094	0.812916	unchanged
A0A2H1A6G2	B9J08_000631	SEC10	0.0672056	0.690595	unchanged
A0A2H0ZGF1	B9J08_004734	INP52	0.0670745	0.708539	unchanged
A0A2H0ZY91	B9J08_001708	MRPL1	0.066878	0.644512	unchanged
A0A2H0ZNJ2	B9J08_003771	CCT6	0.0668697	0.657553	unchanged
A0A2H1A4X2	B9J08_000552	YGK3	0.0667302	0.697807	unchanged
A0A2H0ZZD9	B9J08_001766	PRP24	0.0666144	0.816083	unchanged
A0A2H0ZG24	B9J08_004625	NSA2	0.0665464	0.692329	unchanged
A0A2H1A7M7	B9J08_000334	GVP36	0.0663128	0.693639	unchanged
A0A2H1A711	B9J08_000111	AFG2	0.065879	0.796077	unchanged
A0A2H1A518	B9J08_001035	B9J08_001035	0.065877	0.665957	unchanged
A0A2H0ZN41	B9J08_003619	MED15	0.0656248	0.860368	unchanged
A0A2H0ZNC6	B9J08_003745	ELP4	0.0655695	0.816083	unchanged
A0A2H0ZFX1	B9J08_004574	RPL7A	0.0655283	0.655215	unchanged
A0A2H0ZCJ3	B9J08_005049	APL5	0.0654609	0.782665	unchanged
A0A2H0ZZM1	B9J08_001261	RTT103	0.0653969	0.654171	unchanged
A0A2H0ZN75	B9J08_003350	MED3	0.065323	0.893266	unchanged
A0A2H0ZID9	B9J08_004224	IDH1	0.0651442	0.592796	unchanged
A0A2H1A7W7	B9J08_000431	VPS1	0.0647339	0.670298	unchanged
A0A2H0ZBV7	B9J08_005569	MGL2	0.0634629	0.783095	unchanged
A0A2H0ZFP3	B9J08_004510	PHO88	0.0634561	0.679247	unchanged
A0A2H1A5D1	B9J08_000698	MRPL6	0.0632815	0.813452	unchanged
A0A2H0ZWC6	B9J08_002054	RBA50	0.0632695	0.696756	unchanged
A0A2H0ZHK0	B9J08_004633	AGC1	0.0631972	0.554548	unchanged
A0A2H0ZGJ3	B9J08_004771	FMP30	0.062867	0.794764	unchanged
A0A2H0ZKU5	B9J08_002802	MRPL50	0.0627455	0.697807	unchanged
A0A2H0ZY70	B9J08_001701	VMA2	0.0626101	0.511728	unchanged
A0A2H1A786	B9J08_000194	MSL5	0.0625804	0.880003	unchanged
A0A2H0ZKJ1	B9J08_002741	UTP7	0.0624895	0.791543	unchanged
A0A2H0ZVY1	B9J08_002276	ARF2	0.0623879	0.587355	unchanged
A0A2H0ZT68	B9J08_003503	PIN4	0.0620834	0.887165	unchanged
A0A2H0ZHE8	B9J08_004683	MRP49	0.0620731	0.697807	unchanged
A0A2H0ZCZ1	B9J08_005185	JEM1	0.0614109	0.824347	unchanged
A0A2H0ZJ21	B9J08_004459	ILV6	0.0610969	0.719427	unchanged
A0A2H1A714	B9J08_000879	RUD3	0.0605965	0.787305	unchanged
A0A2H0ZHV8	B9J08_004849	YME2	0.0602041	0.69098	unchanged
A0A2H0ZXT8	B9J08_002212	B9J08_002212	0.0600959	0.595724	unchanged
A0A2H1A7B7	B9J08_000217	MRP7	0.0600507	0.707444	unchanged
A0A2H1A7H3	B9J08_000272	APS3	0.0597956	0.811787	unchanged
A0A2H1A6T7	B9J08_000032	PXA1	0.0596607	0.840579	unchanged
A0A2H0ZNY9	B9J08_003653	B9J08_003653	0.0594607	0.844518	unchanged
A0A2H0ZMI4	B9J08_003427	YOR296W	0.0591132	0.723866	unchanged
A0A2H0ZU44	B9J08_003282	REX2	0.0590316	0.780808	unchanged
A0A2H0ZSP0	B9J08_003275	KEX1	0.0590106	0.929127	unchanged
A0A2H0ZDS4	B9J08_005186	RPT6	0.0588567	0.670298	unchanged
A0A2H0ZHP1	B9J08_004581	YPT72	0.0585755	0.69016	unchanged
A0A2H0ZQC2	B9J08_001758	ZDS1	0.0582999	0.959041	unchanged
A0A2H0ZE19	B9J08_004959	GSF2	0.0582288	0.745005	unchanged
A0A2H0ZMJ9	B9J08_003124	EBP2	0.05773	0.852223	unchanged
A0A2H1A6B9	B9J08_000935	B9J08_000935	0.0572401	0.759777	unchanged
A0A2H0ZN63	B9J08_003639	B9J08_003639	0.0570886	0.894224	unchanged
A0A2H1A7K4	B9J08_000300	FZO1	0.0567661	0.793638	unchanged
A0A2H0ZNH0	B9J08_003800	UBP15	0.0566264	0.791395	unchanged
A0A2H0ZC96	B9J08_004956	RPS1	0.0564442	0.643171	unchanged
A0A2H0ZYH9	B9J08_001795	B9J08_001795	0.056368	0.844518	unchanged
A0A2H0ZM27	B9J08_003245	TUB2	0.0559415	0.80292	unchanged
A0A2H0ZCU8	B9J08_005138	POR1	0.0557891	0.720891	unchanged
A0A2H0ZM34	B9J08_003297	B9J08_003297	0.0549994	0.906661	unchanged
A0A2H1A812	B9J08_000489	YRB30	0.0547269	0.872161	unchanged
A0A2H0ZNF7	B9J08_003453	CMK2	0.0526912	0.70843	unchanged
A0A2H0ZZP5	B9J08_001238	CDC8	0.0524157	0.858602	unchanged
A0A2H0ZN48	B9J08_003320	RKM3	0.0523238	0.927922	unchanged
A0A2H0ZLX1	B9J08_003182	PCF11	0.0522092	0.902471	unchanged
A0A2H0ZLN8	B9J08_003146	ATP7	0.0521549	0.866527	unchanged
A0A2H0ZYP7	B9J08_001855	OCA4	0.0520062	0.912289	unchanged
A0A2H1A7G3	B9J08_000261	ERG1	0.0519365	0.730669	unchanged
A0A2H0ZI20	B9J08_004134	SGM1	0.051764	0.862887	unchanged
A0A2H0ZH92	B9J08_004668	MRPL27	0.0514216	0.810469	unchanged
A0A2H1A7R9	B9J08_000382	MET6	0.0511318	0.746444	unchanged
A0A2H0ZKF8	B9J08_002708	MET2	0.0510275	0.835855	unchanged
A0A2H0ZUD2	B9J08_004029	B9J08_004029	0.0508661	0.899205	unchanged
A0A2H0ZD15	B9J08_005213	MYO5	0.0507608	0.766547	unchanged
A0A2H0ZUK6	B9J08_003887	LSG1	0.0507093	0.834892	unchanged
A0A2H1A7F9	B9J08_000274	ENO1	0.0505841	0.766526	unchanged
A0A2H0ZR04	B9J08_002732	HET1	0.0505182	0.842945	unchanged
A0A2H0ZYL5	B9J08_001836	LSM3	0.0502474	0.872914	unchanged
A0A2H0ZK60	B9J08_002631	B9J08_002631	0.0498514	0.828586	unchanged
A0A2H1A7Y6	B9J08_000448	SHH3	0.0495103	0.846265	unchanged
A0A2H1A596	B9J08_000556	B9J08_000556	0.0493636	0.860264	unchanged
A0A2H0ZLH9	B9J08_003083	ABZ2	0.0492939	0.856642	unchanged
A0A2H1A1V0	B9J08_001403	AIM2	0.0492029	0.872161	unchanged
A0A2H1A728	B9J08_000123	VAC14	0.0487941	0.896209	unchanged
A0A2H0ZFQ6	B9J08_004489	SEC21	0.0487878	0.761581	unchanged
A0A2H1A3F8	B9J08_000460	AAT21	0.0486275	0.780754	unchanged
A0A2H0ZPD1	B9J08_004092	B9J08_004092	0.0484322	0.812645	unchanged
A0A2H0ZDT8	B9J08_005496	FPG1	0.0483155	0.975683	unchanged
A0A2H0ZMT8	B9J08_003550	YWP1	0.0479323	0.921388	unchanged
A0A2H0ZHD5	B9J08_004716	B9J08_004716	0.0478256	0.781087	unchanged
A0A2H0ZCF6	B9J08_004992	CCT2	0.0475028	0.672331	unchanged
A0A2H0ZVT5	B9J08_002536	SUR2	0.0471843	0.842311	unchanged
A0A2H0ZS48	B9J08_003089	RPS24	0.0469488	0.721233	unchanged
A0A2H0ZWH0	B9J08_002137	B9J08_002137	0.0467014	0.844333	unchanged
A0A2H1A5K2	B9J08_000665	TFC4	0.0465366	0.796797	unchanged
A0A2H0ZJK8	B9J08_004289	AMD1	0.046081	0.818972	unchanged
A0A2H0ZS73	B9J08_003169	MIC19	0.0451516	0.904564	unchanged
A0A2H0ZTZ6	B9J08_003774	RVB1	0.0451263	0.705825	unchanged
A0A2H0ZNE7	B9J08_003443	B9J08_003443	0.0445013	0.79902	unchanged
A0A2H0ZGV2	B9J08_004874	CGT1	0.0444695	0.880359	unchanged
A0A2H1A248	B9J08_001474	B9J08_001474	0.0444432	0.863013	unchanged
A0A2H0ZVD7	B9J08_002334	LSM6	0.0442454	0.938546	unchanged
A0A2H0ZJQ1	B9J08_004319	RBG2	0.0433697	0.770424	unchanged
A0A2H0ZK82	B9J08_004460	PIN3	0.043192	0.839864	unchanged
A0A2H0ZFV6	B9J08_004552	PRB1	0.0431267	0.870517	unchanged
A0A2H0ZR76	B9J08_002122	PNC1	0.0426254	0.880499	unchanged
A0A2H0ZQG1	B9J08_004048	SFH5	0.0426083	0.790226	unchanged
A0A2H0ZWU8	B9J08_002553	GET4	0.0425833	0.777982	unchanged
A0A2H1A676	B9J08_000877	KES1	0.0419955	0.751936	unchanged
A0A2H0ZN70	B9J08_003371	GPM2	0.041759	0.904131	unchanged
A0A2H0ZY72	B9J08_001693	POL2	0.0417565	0.903458	unchanged
A0A2H0ZZ51	B9J08_001461	CCT7	0.0414854	0.733046	unchanged
A0A2H0ZJM9	B9J08_004275	SAM50	0.0411662	0.842311	unchanged
A0A2H1A7F0	B9J08_000972	STD1	0.041159	0.943412	unchanged
A0A2H1A5B0	B9J08_000565	MRPL8	0.0404406	0.761935	unchanged
A0A2H0ZLN9	B9J08_003142	YRB2	0.0403157	0.78188	unchanged
A0A2H0ZZX3	B9J08_001156	GUS1	0.0402341	0.688791	unchanged
A0A2H0ZXT9	B9J08_001564	CDC34	0.0401524	0.867745	unchanged
A0A2H1A5Y4	B9J08_000778	SEC62	0.0400421	0.780808	unchanged
A0A2H0ZC45	B9J08_004908	ASI3	0.0395376	0.924188	unchanged
A0A2H0ZCI3	B9J08_005035	GYP2	0.0393056	0.849738	unchanged
A0A2H1A6S3	B9J08_000026	URA6	0.0392421	0.742318	unchanged
A0A2H0ZVD8	B9J08_002403	STU2	0.03916	0.794985	unchanged
A0A2H1A5V5	B9J08_000754	B9J08_000754	0.0390724	0.938546	unchanged
A0A2H0ZL41	B9J08_002603	OTU1	0.0389924	0.905936	unchanged
A0A2H0ZV05	B9J08_002273	PHB1	0.0387908	0.822721	unchanged
A0A2H0ZVH9	B9J08_002448	ASG1	0.0386675	0.916118	unchanged
A0A2H0ZWH7	B9J08_002117	ARG4	0.0386483	0.789066	unchanged
A0A2H0ZM61	B9J08_003324	B9J08_003324	0.0386426	0.923501	unchanged
A0A2H0ZYB2	B9J08_001728	B9J08_001728	0.0386317	0.85986	unchanged
A0A2H0ZC76	B9J08_004939	B9J08_004939	0.0381895	0.923501	unchanged
A0A2H1A6B1	B9J08_000924	AFG1	0.0381399	0.906661	unchanged
A0A2H0ZCF3	B9J08_005007	ERG7	0.0378575	0.874862	unchanged
A0A2H1A483	B9J08_000734	B9J08_000734	0.0372833	0.920903	unchanged
A0A2H0ZHC6	B9J08_004729	BEM2	0.0365938	0.906661	unchanged
A0A2H1A361	B9J08_000354	MLC1	0.0363802	0.937439	unchanged
A0A2H0ZCW8	B9J08_005167	SDD2	0.0360395	0.872035	unchanged
A0A2H0ZQR5	B9J08_002598	FMP32	0.0357047	0.902471	unchanged
A0A2H1A7D3	B9J08_000231	PET8	0.0356608	0.91575	unchanged
A0A2H0ZK35	B9J08_002601	RPL10	0.0353029	0.840891	unchanged
A0A2H1A746	B9J08_000145	SLA1	0.0348511	0.863277	unchanged
A0A2H1A0N1	B9J08_001593	CSE1	0.0348046	0.786599	unchanged
A0A2H0ZX16	B9J08_002343	SRN2	0.0347639	0.960126	unchanged
A0A2H0ZJF4	B9J08_004240	HSE1	0.0340627	0.896959	unchanged
A0A2H0ZI48	B9J08_004155	DTD2	0.033833	0.880359	unchanged
A0A2H0ZFT0	B9J08_004543	PHS1	0.0337674	0.902321	unchanged
A0A2H0ZP33	B9J08_003997	B9J08_003997	0.0336669	0.93548	unchanged
A0A2H0ZYI6	B9J08_001782	B9J08_001782	0.0335675	0.953146	unchanged
A0A2H0ZGF5	B9J08_004747	RPD31	0.0335543	0.844333	unchanged
A0A2H1A220	B9J08_001471	KRR1	0.0335346	0.867745	unchanged
A0A2H1A1Y3	B9J08_001430	SPB1	0.0335309	0.893266	unchanged
A0A2H1A495	B9J08_000786	EST1	0.0334634	0.911514	unchanged
A0A2H1A331	B9J08_000351	ARC1	0.0332942	0.811787	unchanged
A0A2H0ZW78	B9J08_002043	ARO1	0.0329087	0.768575	unchanged
A0A2H1A638	B9J08_000836	COQ11	0.0323378	0.820741	unchanged
A0A2H0ZWQ8	B9J08_002562	TAF5	0.0322567	0.852223	unchanged
A0A2H0ZQU5	B9J08_002636	B9J08_002636	0.0316734	0.947154	unchanged
A0A2H0ZDM4	B9J08_005433	B9J08_005433	0.0313525	0.857463	unchanged
A0A2H0ZVL8	B9J08_002473	MRPS28	0.0312892	0.866259	unchanged
A0A2H0ZM86	B9J08_003023	RPL3	0.0311728	0.907554	unchanged
A0A2H1A0X4	B9J08_001103	ECM4	0.0309747	0.824179	unchanged
A0A2H1A7I6	B9J08_000293	MRPL28	0.0308618	0.852223	unchanged
A0A2H0ZW47	B9J08_002338	DEG1	0.0301305	0.923501	unchanged
A0A2H0ZVU1	B9J08_002521	TOP2	0.0299562	0.896638	unchanged
A0A2H0ZSU4	B9J08_003257	CDC73	0.0290775	0.894286	unchanged
A0A2H0ZFL3	B9J08_004484	PKR1	0.0290439	0.899205	unchanged
A0A2H0ZGV3	B9J08_004865	PEX25	0.0288546	0.92813	unchanged
A0A2H0ZHK2	B9J08_004740	NOP15	0.0285315	0.852223	unchanged
A0A2H0ZWL1	B9J08_002511	PCD1	0.0283808	0.874487	unchanged
A0A2H0ZV52	B9J08_002321	ARX1	0.0282339	0.830118	unchanged
A0A2H0ZK91	B9J08_002662	MRPS16	0.0276718	0.915566	unchanged
A0A2H1A0W9	B9J08_001095	MSW1	0.0274125	0.978938	unchanged
A0A2H0ZCQ0	B9J08_005101	BNA1	0.0273752	0.920903	unchanged
A0A2H0ZYW5	B9J08_001925	ALG11	0.0270295	0.918721	unchanged
A0A2H0ZGK6	B9J08_004763	MET8	0.0268462	0.903604	unchanged
A0A2H1A1A7	B9J08_001186	YKL077W	0.0267823	0.85986	unchanged
A0A2H0ZJU3	B9J08_004350	YHR020W	0.0264427	0.944792	unchanged
A0A2H0ZFV2	B9J08_004554	SEC24	0.0261923	0.849738	unchanged
A0A2H0ZW12	B9J08_001963	PEX14	0.0261441	0.873788	unchanged
A0A2H1A7F8	B9J08_000260	GCD6	0.0261193	0.88737	unchanged
A0A2H0ZUP9	B9J08_003502	B9J08_003502	0.0255721	0.92813	unchanged
A0A2H0ZT69	B9J08_003508	ATP2	0.0254066	0.872035	unchanged
A0A2H0ZFP4	B9J08_004504	ELF1	0.0250204	0.860264	unchanged
A0A2H0ZIV1	B9J08_004395	BOS1	0.0245899	0.983093	unchanged
A0A2H0ZPC9	B9J08_003764	CAB5	0.0242293	0.938546	unchanged
A0A2H1A7I8	B9J08_000306	RAM1	0.0241888	0.905236	unchanged
A0A2H1A341	B9J08_001439	HEK2	0.0241574	0.93725	unchanged
A0A2H0ZFZ6	B9J08_005226	GLK1	0.0237656	0.895987	unchanged
A0A2H1A3E0	B9J08_001512	DRS1	0.0236616	0.90857	unchanged
A0A2H1A7M3	B9J08_000323	RPN2	0.0236211	0.843991	unchanged
A0A2H0ZLR1	B9J08_002847	FOX2	0.0235539	0.86878	unchanged
A0A2H0ZMN0	B9J08_003154	LHP1	0.0232867	0.906998	unchanged
A0A2H0ZGH0	B9J08_005476	MCM2	0.023259	0.91264	unchanged
A0A2H1A6Y5	B9J08_000848	PEX13	0.0231804	0.937439	unchanged
A0A2H0ZQF7	B9J08_001909	NPL4	0.0230176	0.911512	unchanged
A0A2H0ZKE3	B9J08_002702	UFE1	0.0228821	0.920403	unchanged
A0A2H1A686	B9J08_000887	FUN30	0.0226362	0.930819	unchanged
A0A2H0ZI73	B9J08_004143	B9J08_004143	0.0223576	0.944497	unchanged
A0A2H1A1B5	B9J08_001085	RPT2	0.0221566	0.880886	unchanged
A0A2H1A001	B9J08_001118	CIC1	0.0221497	0.92203	unchanged
A0A2H0ZWC4	B9J08_002073	HHF22	0.0219409	0.965413	unchanged
A0A2H1A7U5	B9J08_000118	SYO1	0.0219387	0.893266	unchanged
A0A2H1A4V1	B9J08_000983	MIC10	0.0219257	0.90857	unchanged
A0A2H0ZDN2	B9J08_005105	STE13	0.0218575	0.966592	unchanged
A0A2H1A2A5	B9J08_000031	NAP1	0.0218201	0.917253	unchanged
A0A2H0ZVT9	B9J08_002537	TMT1	0.0217635	0.924329	unchanged
A0A2H1A5I9	B9J08_000643	SEC18	0.0217037	0.894224	unchanged
A0A2H0ZDP1	B9J08_005418	RFC2	0.0216526	0.912589	unchanged
A0A2H1A672	B9J08_000883	NOP53	0.0216483	0.918939	unchanged
A0A2H0ZZ22	B9J08_001944	B9J08_001944	0.0214678	0.920903	unchanged
A0A2H0ZW91	B9J08_002379	SCJ1	0.0212897	0.905735	unchanged
A0A2H0ZIB4	B9J08_004205	BMT5	0.021172	0.939097	unchanged
A0A2H0ZDD6	B9J08_005314	YMR099C	0.0211434	0.90857	unchanged
A0A2H0ZLG8	B9J08_003009	B9J08_003009	0.0210878	0.905735	unchanged
A0A2H0ZGT7	B9J08_004861	CTF1	0.0210854	0.947154	unchanged
A0A2H0ZTN4	B9J08_003626	SDS22	0.020834	0.927382	unchanged
A0A2H1A1B4	B9J08_001236	CAS1	0.0206602	0.952158	unchanged
A0A2H0ZNQ1	B9J08_003884	B9J08_003884	0.0206356	0.905236	unchanged
A0A2H0ZZX1	B9J08_001848	NAT5	0.0204119	0.919669	unchanged
A0A2H0ZNR4	B9J08_003842	TAF11	0.020279	0.977886	unchanged
A0A2H0ZYG9	B9J08_001779	PBP1	0.020145	0.955286	unchanged
A0A2H0ZWL7	B9J08_002164	B9J08_002164	0.0199682	0.966592	unchanged
A0A2H1A644	B9J08_000823	RPL42	0.0197674	0.932092	unchanged
A0A2H0ZL66	B9J08_002934	B9J08_002934	0.0194465	0.970179	unchanged
A0A2H0ZVE0	B9J08_002406	PRE3	0.0194454	0.897108	unchanged
A0A2H0ZN88	B9J08_003669	RPN3	0.0194	0.866259	unchanged
A0A2H0ZMM6	B9J08_003485	TRM1	0.0186285	0.92558	unchanged
A0A2H0ZIZ3	B9J08_004394	EMC2	0.0182851	0.944497	unchanged
A0A2H1A6E0	B9J08_000926	SKI3	0.0182247	0.916813	unchanged
A0A2H0ZYT0	B9J08_001897	CDC53	0.0180706	0.920903	unchanged
A0A2H1A4U7	B9J08_000993	HFL2	0.0180491	0.960677	unchanged
A0A2H0ZQF9	B9J08_001921	HAL3	0.0179027	0.953146	unchanged
A0A2H0ZV23	B9J08_002298	CAT1	0.0178506	0.956043	unchanged
A0A2H1A2F0	B9J08_000084	ATP14	0.0176118	0.977995	unchanged
A0A2H0ZGN4	B9J08_004811	ABD1	0.0175482	0.951738	unchanged
A0A2H1A5F0	B9J08_000608	PEX3	0.0175248	0.931288	unchanged
A0A2H1A3M3	B9J08_000560	YLR287C	0.0173525	0.96926	unchanged
A0A2H0ZPS6	B9J08_002123	OCH1	0.0172047	0.966592	unchanged
A0A2H0ZLU8	B9J08_003206	MAK11	0.0168266	0.966592	unchanged
A0A2H0ZQZ6	B9J08_002693	B9J08_002693	0.0167445	0.966592	unchanged
A0A2H0ZRN3	B9J08_002907	RRP1	0.0165792	0.963949	unchanged
A0A2H0ZWG1	B9J08_002097	SAM50	0.0165016	0.951738	unchanged
A0A2H0ZW61	B9J08_001992	KAP120	0.0164373	0.947472	unchanged
A0A2H1A4T5	B9J08_000934	NOG2	0.0164157	0.934177	unchanged
A0A2H0ZM38	B9J08_002973	HMT1	0.0158676	0.956276	unchanged
A0A2H0ZKV9	B9J08_002855	PMA1	0.0158401	0.938546	unchanged
A0A2H0ZDN3	B9J08_005443	PAA1	0.0157895	0.907847	unchanged
A0A2H0ZCD7	B9J08_004999	RPP2A	0.0155723	0.963949	unchanged
A0A2H0ZT94	B9J08_002999	B9J08_002999	0.0151988	0.976351	unchanged
A0A2H1A3X9	B9J08_000647	MCM10	0.0150642	0.973226	unchanged
A0A2H0ZN87	B9J08_003721	LSO2	0.0150177	0.977886	unchanged
A0A2H0ZNE8	B9J08_003783	TRP4	0.0148595	0.963949	unchanged
A0A2H0ZF22	B9J08_005349	ATP3	0.0139579	0.944497	unchanged
A0A2H0ZP19	B9J08_004006	RML2	0.0139059	0.970179	unchanged
A0A2H1A6V6	B9J08_000816	YNK1	0.0137828	0.925573	unchanged
A0A2H1A695	B9J08_000875	SPO7	0.0137582	0.93865	unchanged
A0A2H0ZPG0	B9J08_001955	MCA1	0.0136387	0.960126	unchanged
A0A2H0ZW35	B9J08_002287	RIA1	0.0134005	0.953164	unchanged
A0A2H0ZKX0	B9J08_002859	SWD1	0.0130798	0.992474	unchanged
A0A2H1A5H8	B9J08_000632	UBI3	0.0128048	0.944497	unchanged
A0A2H0ZNY5	B9J08_003945	SEC18	0.0126321	0.954485	unchanged
A0A2H0ZW86	B9J08_002368	PHA2	0.012607	0.992474	unchanged
A0A2H0ZPZ1	B9J08_001740	POX1-3	0.0123866	0.944299	unchanged
A0A2H0ZNX4	B9J08_003953	RPL19A	0.0123197	0.950917	unchanged
A0A2H1A7U6	B9J08_000408	KRE5	0.0116872	0.963949	unchanged
A0A2H0ZMG7	B9J08_003387	BIM1	0.0114138	0.979047	unchanged
A0A2H0ZDN6	B9J08_005442	HAT2	0.0111077	0.979982	unchanged
A0A2H0ZUQ3	B9J08_003894	GCD11	0.0106046	0.942187	unchanged
A0A2H1A7L0	B9J08_000317	KIP4	0.0105476	0.980272	unchanged
A0A2H0ZW30	B9J08_001975	ADE6	0.0104011	0.957961	unchanged
A0A2H0ZW67	B9J08_002034	AKR1	0.0103568	0.939097	unchanged
A0A2H0ZL21	B9J08_002902	VHC1	0.0102207	0.979047	unchanged
A0A2H0ZWE4	B9J08_002093	UBP1	0.0101003	0.962933	unchanged
A0A2H0ZIQ1	B9J08_004349	APL6	0.00956771	0.979982	unchanged
A0A2H0ZY63	B9J08_001684	MEU1	0.00945461	0.961177	unchanged
A0A2H0ZVV6	B9J08_002550	B9J08_002550	0.00917751	0.953146	unchanged
A0A2H1A560	B9J08_000525	MIX23	0.0091752	0.983093	unchanged
A0A2H0ZG04	B9J08_004598	PRP3	0.00879309	0.99201	unchanged
A0A2H0ZD59	B9J08_005263	B9J08_005263	0.00877968	0.974512	unchanged
A0A2H0ZCP4	B9J08_005086	DAS2	0.00861656	0.977995	unchanged
A0A2H0ZN24	B9J08_003650	CPR3	0.00849501	0.983093	unchanged
A0A2H0ZKD6	B9J08_002703	YNL247W	0.00784626	0.980594	unchanged
A0A2H0ZWF1	B9J08_002400	IPK2	0.00756306	0.979796	unchanged
A0A2H0ZZN1	B9J08_001258	RFC4	0.00750977	0.975844	unchanged
A0A2H0ZY21	B9J08_001642	FRA1	0.00747291	0.976351	unchanged
A0A2H0ZWI6	B9J08_002147	SEC1	0.00741655	0.977995	unchanged
A0A2H0ZFM7	B9J08_004494	MMT2	0.00726271	0.983765	unchanged
A0A2H0ZNB2	B9J08_003726	YPL150W	0.00700821	0.986635	unchanged
A0A2H0ZQ68	B9J08_001821	ACP1	0.00676283	0.983093	unchanged
A0A2H0ZZR7	B9J08_001217	PPX1	0.00660252	0.983093	unchanged
A0A2H1A5D2	B9J08_000599	THP3	0.00640175	0.991707	unchanged
A0A2H0ZEQ1	B9J08_005434	URB1	0.00591484	0.980272	unchanged
A0A2H1A1W1	B9J08_001413	TYS1	0.00583411	0.961177	unchanged
A0A2H1A1D8	B9J08_001244	YNL320W	0.00563446	0.983765	unchanged
A0A2H0ZCL6	B9J08_005071	RSP5	0.00522529	0.975889	unchanged
A0A2H0ZID0	B9J08_004238	MRP4	0.00487926	0.980477	unchanged
A0A2H1A2B8	B9J08_000030	VTA1	0.00485693	0.991707	unchanged
A0A2H0ZL74	B9J08_002966	MTG1	0.00474738	0.982118	unchanged
A0A2H0ZZ60	B9J08_001667	DPB2	0.00444373	0.99116	unchanged
A0A2H1A796	B9J08_000204	COY1	0.00440035	0.98312	unchanged
A0A2H0ZMK2	B9J08_003153	YBL036C	0.00438113	0.986298	unchanged
A0A2H0ZIE5	B9J08_004233	BUD6	0.00407873	0.986635	unchanged
A0A2H0ZG28	B9J08_004618	CYS4	0.00352076	0.979796	unchanged
A0A2H0ZYA0	B9J08_001735	B9J08_001735	0.00335397	0.983093	unchanged
A0A2H0ZMF9	B9J08_003428	TRI1	0.00309412	0.991707	unchanged
A0A2H0ZM31	B9J08_003294	NIP1	0.00292618	0.979796	unchanged
A0A2H0ZQF0	B9J08_001788	EMP70	0.00272403	0.983093	unchanged
A0A2H1A2W9	B9J08_000275	PRE5	0.00231658	0.985881	unchanged
A0A2H1A6V9	B9J08_000055	HOM6	0.00229083	0.984304	unchanged
A0A2H1A5U7	B9J08_000740	GDH3	0.00211653	0.993	unchanged
A0A2H0ZIS0	B9J08_004559	B9J08_004559	0.00171086	0.99472	unchanged
A0A2H0ZMJ4	B9J08_003437	PRX1	0.0015694	0.992474	unchanged
A0A2H0ZVJ3	B9J08_004041	YRA1	0.00107047	0.99614	unchanged
A0A2H0ZVM9	B9J08_002476	GZF3	0.00103979	0.99614	unchanged
A0A2H1A6Z9	B9J08_000095	RHA1	0.000982936	0.997798	unchanged
A0A2H0ZGT3	B9J08_004854	FRA1	0.000766123	0.996163	unchanged
A0A2H0ZZE9	B9J08_001398	B9J08_001398	0.000646039	0.99827	unchanged
A0A2H1A6E3	B9J08_000932	CDC50	0.000411447	0.998096	unchanged
A0A2H0ZKZ5	B9J08_002887	PMU1	0.000144542	0.99827	unchanged
A0A2H1A3B8	B9J08_000394	PSF3	-0.000440877	0.99827	unchanged
A0A2H0ZCV6	B9J08_005154	RTC2	-0.000618259	0.997859	unchanged
A0A2H0ZG87	B9J08_004650	MNN26.1	-0.000669107	0.998058	unchanged
A0A2H0ZFP9	B9J08_005069	RRP8	-0.00153626	0.993	unchanged
A0A2H0ZND8	B9J08_003773	SLY1	-0.00200013	0.985084	unchanged
A0A2H0ZIU6	B9J08_004382	ECM331	-0.00231157	0.986635	unchanged
A0A2H0ZD38	B9J08_005234	NUP120	-0.0023761	0.98729	unchanged
A0A2H0ZLW8	B9J08_002900	RKR1	-0.00246059	0.983093	unchanged
A0A2H0ZYZ3	B9J08_001924	SEC27	-0.00250507	0.983093	unchanged
A0A2H1A567	B9J08_000524	PKH3	-0.00282431	0.993	unchanged
A0A2H0ZI63	B9J08_004131	HPT1	-0.00308566	0.983093	unchanged
A0A2H1A615	B9J08_001039	B9J08_001039	-0.00355721	0.979047	unchanged
A0A2H0ZLY8	B9J08_002920	GRX7	-0.00378787	0.992474	unchanged
A0A2H0ZKB7	B9J08_002667	NUP192	-0.00383785	0.983093	unchanged
A0A2H1A4U1	B9J08_000973	FCF2	-0.00394446	0.99614	unchanged
A0A2H0ZMI0	B9J08_003103	SER1	-0.00460596	0.977995	unchanged
A0A2H1A6S5	B9J08_000023	APE2	-0.00478928	0.970179	unchanged
A0A2H1A5R7	B9J08_000720	DBP7	-0.00522584	0.983822	unchanged
A0A2H1A7B8	B9J08_000233	RPL7	-0.00525783	0.976351	unchanged
A0A2H1A8V7	B9J08_000443	BUD2	-0.0053888	0.980594	unchanged
A0A2H0ZWK8	B9J08_002154	BUD22	-0.00558341	0.983119	unchanged
A0A2H0ZFD3	B9J08_005000	SEM1	-0.00571168	0.980248	unchanged
A0A2H1A214	B9J08_001460	B9J08_001460	-0.00571381	0.970179	unchanged
A0A2H0ZFW3	B9J08_004571	RSC9	-0.00587555	0.975683	unchanged
A0A2H0ZY58	B9J08_001695	TPS1	-0.0062708	0.975683	unchanged
A0A2H1A613	B9J08_000518	APM3	-0.00640231	0.982118	unchanged
A0A2H1A7G5	B9J08_000278	TAN1	-0.00671618	0.970179	unchanged
A0A2H1A5L4	B9J08_000658	UBP2	-0.0067477	0.972172	unchanged
A0A2H0ZEW1	B9J08_005267	RBF1	-0.00695768	0.961177	unchanged
A0A2H0ZSN8	B9J08_003338	RFC5	-0.00725805	0.970478	unchanged
A0A2H0ZIP3	B9J08_004301	HYS2	-0.0074963	0.983093	unchanged
A0A2H1A5I2	B9J08_000657	ADP1	-0.00761415	0.977995	unchanged
A0A2H1A5E3	B9J08_000771	RPS6A	-0.00771391	0.968469	unchanged
A0A2H0ZMJ3	B9J08_003459	MNN10	-0.00774878	0.979796	unchanged
A0A2H0ZCP9	B9J08_005099	RPL5	-0.0078629	0.974512	unchanged
A0A2H0ZTJ1	B9J08_003076	SXM1	-0.00790743	0.955469	unchanged
A0A2H0ZYV9	B9J08_001915	NOG1	-0.00797536	0.966592	unchanged
A0A2H0ZDE3	B9J08_005052	B9J08_005052	-0.0079916	0.983093	unchanged
A0A2H0ZFU2	B9J08_005193	PEX17	-0.00814882	0.993	unchanged
A0A2H1A6D5	B9J08_000929	ESC1	-0.00853217	0.98626	unchanged
A0A2H1A6A8	B9J08_000610	BPH1	-0.00856313	0.974512	unchanged
A0A2H0ZMU0	B9J08_003218	GVP36	-0.0088332	0.974512	unchanged
A0A2H0ZDD1	B9J08_005331	STE11	-0.00920169	0.983093	unchanged
A0A2H0ZFZ3	B9J08_004594	B9J08_004594	-0.00924921	0.966592	unchanged
A0A2H1A470	B9J08_000735	BCK1	-0.00931135	0.962933	unchanged
A0A2H0ZI08	B9J08_004860	B9J08_004860	-0.00993996	0.947154	unchanged
A0A2H0ZCN7	B9J08_005089	RIM1	-0.0100932	0.966461	unchanged
A0A2H0ZMW6	B9J08_001686	RPS4A	-0.010197	0.954485	unchanged
A0A2H0ZGR3	B9J08_004834	CDC10	-0.0102585	0.947154	unchanged
A0A2H0ZC73	B9J08_004932	RVB2	-0.0102846	0.934177	unchanged
A0A2H0ZD56	B9J08_005249	GIN4	-0.0104562	0.961177	unchanged
A0A2H0ZQJ5	B9J08_001839	SEC22	-0.0106435	0.966592	unchanged
A0A2H0ZUD4	B9J08_003890	BPH1	-0.0107095	0.973226	unchanged
A0A2H0ZCM7	B9J08_005077	CHS2	-0.0107842	0.966592	unchanged
A0A2H1A2I3	B9J08_001323	VTI1	-0.0107911	0.95764	unchanged
A0A2H1A6D0	B9J08_000916	TFC3	-0.0109292	0.979796	unchanged
A0A2H0ZZ67	B9J08_001446	SAM51	-0.0114253	0.959042	unchanged
A0A2H1A471	B9J08_000775	TPS2	-0.0116462	0.943412	unchanged
A0A2H0ZWN3	B9J08_002185	ARO3	-0.0116919	0.953363	unchanged
A0A2H0ZPQ4	B9J08_003847	MNN24	-0.0117152	0.953146	unchanged
A0A2H0ZT58	B9J08_002955	VPS35	-0.0120194	0.970179	unchanged
A0A2H0ZLY7	B9J08_003203	XKS1	-0.0123944	0.973226	unchanged
A0A2H0ZMJ0	B9J08_003450	SET2	-0.0124201	0.970179	unchanged
A0A2H0ZKZ2	B9J08_002877	NUM1	-0.0126004	0.960679	unchanged
A0A2H0ZWF0	B9J08_002108	FTR1	-0.0126574	0.956276	unchanged
A0A2H0ZDE4	B9J08_005350	TVP15	-0.0127381	0.979047	unchanged
A0A2H0ZFJ8	B9J08_005530	YMR209C	-0.0127768	0.979047	unchanged
A0A2H0ZLB5	B9J08_003008	CDC39	-0.0130145	0.94625	unchanged
A0A2H1A156	B9J08_001158	SWT1	-0.0132013	0.978784	unchanged
A0A2H0ZCQ6	B9J08_005106	NOC2	-0.0133585	0.944299	unchanged
A0A2H1A5D3	B9J08_000603	B9J08_000603	-0.0134148	0.905667	unchanged
A0A2H0ZIQ3	B9J08_004343	VTC4	-0.0135053	0.932092	unchanged
A0A2H0ZYG0	B9J08_001774	YPK9	-0.013934	0.975683	unchanged
A0A2H0ZLT8	B9J08_003195	REG1	-0.013991	0.953363	unchanged
A0A2H0ZM60	B9J08_003303	TYW3	-0.0140376	0.980318	unchanged
A0A2H1A530	B9J08_000522	B9J08_000522	-0.0142575	0.96926	unchanged
A0A2H0ZWJ8	B9J08_002491	CCC2	-0.0143879	0.980272	unchanged
A0A2H0ZD09	B9J08_005212	SRB8	-0.0144967	0.973226	unchanged
A0A2H0ZK61	B9J08_002617	FLC1	-0.014532	0.937439	unchanged
A0A2H0ZLF5	B9J08_003042	SUL1	-0.0149862	0.974518	unchanged
A0A2H1A800	B9J08_000459	EMP24	-0.0151814	0.902471	unchanged
A0A2H0ZDL3	B9J08_005084	KAP123	-0.0155374	0.923501	unchanged
A0A2H0ZMJ6	B9J08_003462	PEX5	-0.0156815	0.965046	unchanged
A0A2H0ZGE4	B9J08_005497	MAE1	-0.0157209	0.897353	unchanged
A0A2H1A0W1	B9J08_001093	HIR2	-0.0159575	0.971768	unchanged
A0A2H0ZGP6	B9J08_004821	STI1	-0.0163286	0.896209	unchanged
A0A2H0ZN52	B9J08_003665	ADO1	-0.0166142	0.895466	unchanged
A0A2H1A1F7	B9J08_001271	CCT8	-0.0167879	0.902471	unchanged
A0A2H0ZNN9	B9J08_003868	SOG2	-0.0169331	0.966592	unchanged
A0A2H0ZWF3	B9J08_002087	B9J08_002087	-0.0174807	0.965405	unchanged
A0A2H0ZLH5	B9J08_002766	TRS120	-0.0174904	0.963949	unchanged
A0A2H0ZPU1	B9J08_001676	B9J08_001676	-0.0175118	0.944497	unchanged
A0A2H1A167	B9J08_001168	B9J08_001168	-0.0177469	0.983093	unchanged
A0A2H1A7L5	B9J08_000331	RPN6	-0.0177938	0.907832	unchanged
A0A2H0ZM91	B9J08_003354	VPS13	-0.017848	0.932092	unchanged
A0A2H0ZD80	B9J08_005283	B9J08_005283	-0.0183739	0.942187	unchanged
A0A2H0ZUZ2	B9J08_002281	TAF145	-0.0184025	0.973226	unchanged
A0A2H0ZER7	B9J08_005444	SAM35	-0.018956	0.963949	unchanged
A0A2H0ZDG7	B9J08_005347	CDC27	-0.0190632	0.980272	unchanged
A0A2H0ZJ33	B9J08_004434	RPL82	-0.0191741	0.935512	unchanged
A0A2H0ZSW7	B9J08_003421	TOP1	-0.0191975	0.938546	unchanged
A0A2H0ZSR6	B9J08_002818	BCY1	-0.0192498	0.909873	unchanged
A0A2H0ZXH0	B9J08_002485	LEM3	-0.0193492	0.910104	unchanged
A0A2H0ZVI5	B9J08_002434	B9J08_002434	-0.0195872	0.954479	unchanged
A0A2H1A195	B9J08_001207	FUM12	-0.0198992	0.91264	unchanged
A0A2H1A8T9	B9J08_000350	B9J08_000350	-0.0200437	0.906661	unchanged
A0A2H1A5M5	B9J08_000680	B9J08_000680	-0.02031	0.9426	unchanged
A0A2H0ZQ35	B9J08_003927	CSI2	-0.0205284	0.953146	unchanged
A0A2H0ZKF7	B9J08_002710	ZCF29.4	-0.0205624	0.947154	unchanged
A0A2H0ZYL7	B9J08_001813	ISW1	-0.0205629	0.911576	unchanged
A0A2H0ZT61	B9J08_003379	ELC1	-0.0206167	0.955189	unchanged
A0A2H0ZFS8	B9J08_004509	TPS2	-0.0206419	0.889399	unchanged
A0A2H0ZWH4	B9J08_002422	B9J08_002422	-0.0206595	0.931288	unchanged
A0A2H1A111	B9J08_001188	RNA14	-0.0219012	0.844518	unchanged
A0A2H0ZW85	B9J08_002027	ADR1	-0.0221051	0.988643	unchanged
A0A2H0ZNZ6	B9J08_003979	BNA31	-0.0221887	0.91264	unchanged
A0A2H1A7T5	B9J08_000108	PTC5	-0.0223065	0.856642	unchanged
A0A2H0ZE15	B9J08_004950	CMP1	-0.0223807	0.912589	unchanged
A0A2H1A6N5	B9J08_001029	CIA2	-0.0223864	0.95764	unchanged
A0A2H0ZCQ2	B9J08_005103	ODC1	-0.0224232	0.904131	unchanged
A0A2H0ZYB1	B9J08_001745	DBP5	-0.0224407	0.856642	unchanged
A0A2H1A0M8	B9J08_001343	RAD3	-0.0224449	0.949639	unchanged
A0A2H0ZDF1	B9J08_005351	CWH43	-0.0228443	0.891152	unchanged
A0A2H1A810	B9J08_000474	STT4	-0.0233159	0.906661	unchanged
A0A2H0ZLJ0	B9J08_003088	ALD5	-0.0237396	0.872035	unchanged
A0A2H1A5E1	B9J08_000615	B9J08_000615	-0.0239626	0.975683	unchanged
A0A2H0ZG69	B9J08_005382	RPL32	-0.024494	0.897353	unchanged
A0A2H0ZYY4	B9J08_001945	DUS1	-0.0245566	0.918939	unchanged
A0A2H1A042	B9J08_001071	B9J08_001071	-0.0248176	0.872161	unchanged
A0A2H1A555	B9J08_000514	RAD52	-0.0248775	0.945275	unchanged
A0A2H1A207	B9J08_001434	MRT4	-0.0251459	0.870794	unchanged
A0A2H0ZXU1	B9J08_001580	PTC1	-0.0257828	0.963949	unchanged
A0A2H0ZFU0	B9J08_004542	PHS1	-0.0260674	0.921299	unchanged
A0A2H1A8U4	B9J08_000433	SPE2	-0.026582	0.980318	unchanged
A0A2H0ZZI2	B9J08_001300	SKN7	-0.027169	0.908643	unchanged
A0A2H1A737	B9J08_000148	STT3	-0.0276218	0.863013	unchanged
A0A2H0ZVG5	B9J08_002429	ASN1	-0.0276432	0.871722	unchanged
A0A2H0ZW26	B9J08_002277	RPL35	-0.0277082	0.895476	unchanged
A0A2H0ZXQ3	B9J08_002182	VPS74	-0.027783	0.897353	unchanged
A0A2H1A6U9	B9J08_000767	PSF1	-0.0278157	0.966592	unchanged
A0A2H0ZQK7	B9J08_001917	CAM1	-0.0278291	0.872035	unchanged
A0A2H0ZIU2	B9J08_004373	FUN26	-0.0278797	0.918939	unchanged
A0A2H0ZQF2	B9J08_001912	ELP3	-0.028213	0.942187	unchanged
A0A2H0ZLA5	B9J08_002998	LAA1	-0.028387	0.926755	unchanged
A0A2H1A6Y3	B9J08_000081	B9J08_000081	-0.0284668	0.892891	unchanged
A0A2H1A592	B9J08_000697	MRPL9	-0.0284789	0.851693	unchanged
A0A2H0ZMI1	B9J08_003446	RAS1	-0.0286437	0.89305	unchanged
A0A2H0ZR79	B9J08_002772	EFT2	-0.0287854	0.866926	unchanged
A0A2H1A5W5	B9J08_000770	PRP21	-0.0288466	0.953146	unchanged
A0A2H1A1M0	B9J08_001320	HFI1	-0.0291279	0.956043	unchanged
A0A2H0ZVB3	B9J08_002386	BRR6	-0.0293794	0.95173	unchanged
A0A2H0ZL06	B9J08_002861	RCK2	-0.0295609	0.933105	unchanged
A0A2H1A1T9	B9J08_001392	TIM10	-0.0296808	0.917448	unchanged
A0A2H1A2V4	B9J08_000243	ERP5	-0.029683	0.86257	unchanged
A0A2H0ZWQ0	B9J08_002206	CLC1	-0.0301951	0.916813	unchanged
A0A2H1A825	B9J08_000494	PHO91	-0.0302149	0.901374	unchanged
A0A2H0ZQY2	B9J08_002706	MDL1	-0.0306429	0.923501	unchanged
A0A2H0ZV89	B9J08_002363	KGD1	-0.0306559	0.794985	unchanged
A0A2H0ZDH5	B9J08_005376	RAD18	-0.0307305	0.963949	unchanged
A0A2H0ZQV3	B9J08_001989	UGP1	-0.0307533	0.816083	unchanged
A0A2H0ZKH6	B9J08_004228	PHO15	-0.0308469	0.912289	unchanged
A0A2H1A8E6	B9J08_000296	SEC15	-0.0309083	0.906661	unchanged
A0A2H0ZN68	B9J08_003682	NNR2	-0.0309713	0.896638	unchanged
A0A2H0ZP05	B9J08_003965	SPE4	-0.0309888	0.891553	unchanged
A0A2H1A0Z4	B9J08_001111	HIS1	-0.0316796	0.883827	unchanged
A0A2H1A1U7	B9J08_001401	HGH1	-0.0318339	0.832508	unchanged
A0A2H1A5W7	B9J08_000751	YNL035C	-0.0324628	0.92813	unchanged
A0A2H0ZD52	B9J08_005230	ERG251	-0.0326526	0.818706	unchanged
A0A2H1A5V9	B9J08_000764	MDH1-1	-0.0327458	0.840823	unchanged
A0A2H1A745	B9J08_000137	B9J08_000137	-0.0334544	0.859069	unchanged
A0A2H1A3T9	B9J08_000602	LKH1	-0.0334786	0.780447	unchanged
A0A2H0ZUP3	B9J08_003919	RPL27A	-0.0335067	0.881917	unchanged
A0A2H0ZJE5	B9J08_004230	FUN12	-0.0336275	0.814779	unchanged
A0A2H0ZWM7	B9J08_002174	NAA25	-0.0340077	0.771036	unchanged
A0A2H0ZCK3	B9J08_005059	B9J08_005059	-0.0340577	0.902471	unchanged
A0A2H0ZWE3	B9J08_002077	SPT10	-0.0341737	0.899453	unchanged
A0A2H0ZNV6	B9J08_003933	VPH2	-0.0344487	0.979047	unchanged
A0A2H0ZCY3	B9J08_005552	B9J08_005552	-0.0345484	0.863559	unchanged
A0A2H0ZV00	B9J08_002278	B9J08_002278	-0.0347408	0.891152	unchanged
A0A2H0ZKA4	B9J08_002627	XYL2	-0.0348556	0.811787	unchanged
A0A2H1A8Q9	B9J08_000320	SER33	-0.0349361	0.786595	unchanged
A0A2H0ZHL3	B9J08_004611	NUP145	-0.0353697	0.84111	unchanged
A0A2H0ZUH7	B9J08_004032	YER010C	-0.0354343	0.905735	unchanged
A0A2H1A4T7	B9J08_000945	2023-09-07	-0.0354734	0.85986	unchanged
A0A2H0ZN26	B9J08_003635	B9J08_003635	-0.0355132	0.839864	unchanged
A0A2H0ZP90	B9J08_004074	B9J08_004074	-0.0356809	0.945275	unchanged
A0A2H0ZWB1	B9J08_002076	B9J08_002076	-0.0357001	0.911514	unchanged
A0A2H0ZLF7	B9J08_003035	RRP15	-0.0363721	0.818765	unchanged
A0A2H1A7R0	B9J08_000078	RTA2	-0.0368943	0.983093	unchanged
A0A2H0ZER9	B9J08_005218	ABZ1	-0.0369131	0.906661	unchanged
A0A2H0ZZA2	B9J08_001388	TYR1	-0.0369239	0.801408	unchanged
A0A2H0ZDT3	B9J08_005196	VID27	-0.0371523	0.904131	unchanged
A0A2H0ZLM9	B9J08_002817	ERG28	-0.0373624	0.834905	unchanged
A0A2H1A6W9	B9J08_000064	RPL11	-0.0374995	0.791543	unchanged
A0A2H0ZLG0	B9J08_003058	RSC8	-0.0377226	0.788762	unchanged
A0A2H0ZM76	B9J08_003321	PAM16	-0.0379172	0.806134	unchanged
A0A2H0ZKJ5	B9J08_002754	FGR34	-0.0381355	0.860368	unchanged
A0A2H0ZM05	B9J08_002911	FRQ1	-0.0381402	0.929851	unchanged
A0A2H1A7L1	B9J08_001033	TOM70	-0.0381778	0.780447	unchanged
A0A2H0ZJQ5	B9J08_004361	MPD1	-0.0384078	0.872332	unchanged
A0A2H1A210	B9J08_001463	MYO1	-0.0387265	0.860368	unchanged
A0A2H0ZGT2	B9J08_004845	TAF3	-0.0391384	0.867745	unchanged
A0A2H0ZW02	B9J08_001958	SAP9.1	-0.0391538	0.843566	unchanged
A0A2H0ZIY1	B9J08_004384	B9J08_004384	-0.0391598	0.87166	unchanged
A0A2H0ZL52	B9J08_002896	FUN31	-0.0392009	0.890186	unchanged
A0A2H1A240	B9J08_001492	EMW1	-0.0396429	0.839864	unchanged
A0A2H1A0E9	B9J08_001653	SEC23	-0.0399088	0.707618	unchanged
A0A2H0ZQ53	B9J08_001798	HAL21	-0.0400082	0.734209	unchanged
A0A2H0ZGM9	B9J08_004817	MDY2	-0.0402504	0.789706	unchanged
A0A2H0ZKS6	B9J08_002826	VAS1	-0.040326	0.70529	unchanged
A0A2H1A6J9	B9J08_001005	VMA4	-0.0403468	0.759777	unchanged
A0A2H0ZN95	B9J08_003707	PRD1	-0.0404143	0.719427	unchanged
A0A2H0ZLL9	B9J08_002806	SYS1	-0.0404228	0.815352	unchanged
A0A2H1A183	B9J08_001192	SNF2	-0.040648	0.866769	unchanged
A0A2H0ZYG5	B9J08_001762	SEC65	-0.0411535	0.806134	unchanged
A0A2H0ZN27	B9J08_003310	GEA2	-0.0414101	0.874862	unchanged
A0A2H0ZKA5	B9J08_004124	PRO1	-0.0415579	0.819931	unchanged
A0A2H0ZP35	B9J08_004023	SPT15	-0.0415583	0.912776	unchanged
A0A2H0ZLN6	B9J08_003125	ERG20	-0.0415824	0.696659	unchanged
A0A2H1A6G4	B9J08_000975	FRS2	-0.041926	0.775761	unchanged
A0A2H0ZMC9	B9J08_003394	MMD1	-0.0425866	0.729865	unchanged
A0A2H0ZJK5	B9J08_004286	PAN1	-0.0426949	0.818972	unchanged
A0A2H1A5P3	B9J08_000706	VID21	-0.0435884	0.931834	unchanged
A0A2H0ZGD2	B9J08_004727	FAP7	-0.0436551	0.909873	unchanged
A0A2H1A2T8	B9J08_000250	RTG3	-0.0446639	0.934177	unchanged
A0A2H0ZNK0	B9J08_003814	ESA1	-0.044706	0.880359	unchanged
A0A2H0ZMN9	B9J08_003506	B9J08_003506	-0.045072	0.872161	unchanged
A0A2H0ZLL6	B9J08_003094	YMR196W	-0.0455916	0.812645	unchanged
A0A2H1A744	B9J08_000149	B9J08_000149	-0.0458213	0.974512	unchanged
A0A2H0ZVV9	B9J08_003895	B9J08_003895	-0.045879	0.795943	unchanged
A0A2H1A221	B9J08_001477	PRE1	-0.0458849	0.717609	unchanged
A0A2H1A2I2	B9J08_000102	SSB1	-0.0460024	0.79522	unchanged
A0A2H1A7D2	B9J08_000232	DCC1	-0.0460245	0.902471	unchanged
A0A2H0ZXM8	B9J08_002112	TIM9	-0.0463254	0.807171	unchanged
A0A2H1A558	B9J08_000520	SRO77	-0.0467277	0.85897	unchanged
A0A2H0ZIR8	B9J08_004365	SFC1	-0.0469006	0.90619	unchanged
A0A2H0ZLT4	B9J08_003178	B9J08_003178	-0.0469686	0.880499	unchanged
A0A2H0ZTB0	B9J08_003431	BOL3	-0.0470383	0.833027	unchanged
A0A2H0ZND6	B9J08_003755	RPS15	-0.047073	0.719427	unchanged
A0A2H0ZMP5	B9J08_003490	SUI1	-0.0471292	0.782229	unchanged
A0A2H0ZLU9	B9J08_003212	TSC2	-0.0472992	0.927922	unchanged
A0A2H0ZT83	B9J08_003466	MDH1-3	-0.0477704	0.839361	unchanged
[truncated: 1,652 more rows]

## Sheet: F1E
enrichGO analysis for diffrentially abundance proteins in R1 vs S									Brief protocol
									1. Differrentially abundance proteins (DAPs) filter by adj.p<0.05, cutoff log2FC +/-0.58
									2. Inputed into enrichGO() analysis for biological processes
									3. GO database of C. albicans SC5314 was constructed by AnnotationForge from FungiDB_Gaf file released version 54
									4. Reduce redundance term by dropGO for plotting
ID	Description	GeneRatio	BgRatio	pvalue	p.adjust	qvalue	geneID	Count
GO:0019752	carboxylic acid metabolism	18/91	408/6061	2.69278852749484e-05	0.0123716416555411	0.0117871855342109	UGA2/B9J08_005518/ARG3/CAR1/ELO1/TNA1.5/IDP1/TES1/HFD1/GCV2/ANT1/B9J08_002113/LYS22/GAD1/MET13/GRP2/UGA1/EHT1	18
GO:0006520	cellular amino acid metabolism	12/91	221/6061	0.000101131540606451	0.0143588570660615	0.013680521713226	UGA2/B9J08_005518/ARG3/CAR1/IDP1/HFD1/GCV2/B9J08_002113/LYS22/GAD1/MET13/UGA1	12
GO:1901605	alpha-amino acid metabolism	10/91	157/6061	0.000108123923690223	0.0143588570660615	0.013680521713226	B9J08_005518/ARG3/CAR1/IDP1/HFD1/GCV2/LYS22/GAD1/MET13/UGA1	10
GO:0019725	cellular homeostasis	16/91	398/6061	0.000239921134063157	0.0221884053320401	0.02114018960773	PDR16/YIM1/YJR096W/B9J08_005518/PIC2/YHI9/GPD1/MDR1.1/SMF12/VBA5/EBP1/B9J08_001633/SNQ2.1/TNA1.2/CYM1/CDR1	16
GO:1990961	xenobiotic detoxification by transmembrane exporter	5/91	40/6061	0.000296897729865891	0.0221884053320401	0.02114018960773	B9J08_003020/MDR1.1/VBA5/MLT1.1/CDR1	5
GO:0016054	organic acid catabolism	8/91	115/6061	0.000301445033572733	0.0221884053320401	0.02114018960773	UGA2/CAR1/TES1/GCV2/ANT1/GAD1/UGA1/EHT1	8
GO:0045454	cell redox homeostasis	10/91	189/6061	0.000490339699117763	0.0295986872921995	0.0282003980066771	PDR16/YIM1/YJR096W/B9J08_005518/YHI9/MDR1.1/VBA5/B9J08_001633/TNA1.2/CYM1	10
GO:0009064	glutamine metabolism	5/91	47/6061	0.000637233395274375	0.0325479211124758	0.0310103053084939	ARG3/CAR1/IDP1/GAD1/UGA1	5

## Sheet: E1B
groupGO - this result have been truncated redundant terms manually
ID	Description	Count	GeneName	C.albicans_ID	Total input proteins
GO:0006811	ion transport	32	FGR22/PDR16/RGS2/ZIM17/UGA2/OSH3/ARG3/PIC2/TNA1.5/B9J08_003020/GPD1/HFD1/ANT1/ZRT2.1/RPS23A/RIM2/MDR1.1/B9J08_002113/ENV9/HXT5/SMF12/B9J08_003654/CMC2/VBA5/GAD1/AMO2/MLT1.1/BCS1/MET13/MSC3/UGA1/CDR1	C2_02600C_A/C1_03820W_A/CR_06590C_A/C7_01360C_A/C1_01810C_A/C4_03590C_A/C6_03230W_A/C2_09590C_A/CR_03270W_A/C1_09220W_A/C2_10240W_A/C1_00410C_A/C1_06570W_A/C2_02590W_A/C1_06580W_A/C2_04510W_A/C6_03170C_A/C7_03640C_A/C1_01620C_A/CR_03450W_A/C2_07160W_A/C2_02280W_A/C7_03380W_A/C1_09210C_A/C1_11660W_A/C2_06700W_A/C1_08210C_A/CR_05970C_A/C3_02950C_A/C7_01070C_A/C2_04190C_A/C3_05220W_A	92
GO:0044260	cellular macromolecule metabolism	24	RNR3/NAM9/YJR096W/ERG27/ELO1/MNN14.2/INO1/IDP1/RPS23A/RIM2/B9J08_002113/CSP37/YPS7/HLJ1/HEM15/LPT1/RTC3/RCA1/TNA1.2/BCS1/PTP3/MSC3/PHR1.1/CYM1	CR_05570C_A/CR_04140W_A/C2_06890C_A/CR_01140C_A/C3_05280C_A/C3_05610W_A/CR_10100C_A/C2_05890C_A/C1_06580W_A/C2_04510W_A/C7_03640C_A/CR_01470W_A/C7_02300W_A/C7_04050W_A/C2_07490W_A/C2_07480W_A/C2_07630C_A/C1_00080C_A/C4_02450W_A/CR_05970C_A/CR_10340W_A/C7_01070C_A/C4_04530C_A/C3_06230W_A	92
GO:0019538	protein metabolism	22	NAM9/YJR096W/ERG27/ELO1/MNN14.2/INO1/IDP1/RPS23A/RIM2/B9J08_002113/CSP37/YPS7/HLJ1/GAD1/HEM15/LPT1/RTC3/RCA1/TNA1.2/BCS1/PTP3/CYM1	CR_04140W_A/C2_06890C_A/CR_01140C_A/C3_05280C_A/C3_05610W_A/CR_10100C_A/C2_05890C_A/C1_06580W_A/C2_04510W_A/C7_03640C_A/CR_01470W_A/C7_02300W_A/C7_04050W_A/C1_11660W_A/C2_07490W_A/C2_07480W_A/C2_07630C_A/C1_00080C_A/C4_02450W_A/CR_05970C_A/CR_10340W_A/C3_06230W_A	92
GO:1901566	organonitrogen compound biosynthesis	19	YDC1/NAM9/ARG3/YPR127W/ERG27/CAR1/ELO1/MNN14.2/IDP1/RPS23A/RIM2/B9J08_002113/LYS22/YPS7/HEM15/LPT1/BCS1/MET13/THI80	C4_07050W_A/CR_04140W_A/C6_03230W_A/CR_09100C_A/CR_01140C_A/C5_04490C_A/C3_05280C_A/C3_05610W_A/C2_05890C_A/C1_06580W_A/C2_04510W_A/C7_03640C_A/C2_04460W_A/C7_02300W_A/C2_07490W_A/C2_07480W_A/CR_05970C_A/C3_02950C_A/C5_03840W_A	92
GO:0043436	oxoacid metabolism	18	UGA2/B9J08_005518/ARG3/CAR1/ELO1/TNA1.5/IDP1/TES1/HFD1/GCV2/ANT1/B9J08_002113/LYS22/GAD1/MET13/GRP2/UGA1/EHT1	C1_01810C_A/CR_09010C_A/C6_03230W_A/C5_04490C_A/C3_05280C_A/CR_03270W_A/C2_05890C_A/C2_05970C_A/C1_00410C_A/C1_08400C_A/C1_06570W_A/C7_03640C_A/C2_04460W_A/C1_11660W_A/C3_02950C_A/C5_02860C_A/C2_04190C_A/C1_03390W_A	92
GO:0090304	nucleic acid metabolism	16	RNR3/ZIM17/ELO1/PRP5/TES1/RPS23A/RIM2/B9J08_002113/HLJ1/MLT1.1/RTC3/SNQ2.1/RCA1/MSC3/PHR1.1/NCE103	CR_05570C_A/C7_01360C_A/C3_05280C_A/C3_06720W_A/C2_05970C_A/C1_06580W_A/C2_04510W_A/C7_03640C_A/C7_04050W_A/C1_08210C_A/C2_07630C_A/C6_03840C_A/C1_00080C_A/C7_01070C_A/C4_04530C_A/C3_01300C_A	92
GO:0071705	nitrogen compound transport	16	ZIM17/OSH3/TNA1.5/GPD1/ANT1/RPS23A/RIM2/MDR1.1/B9J08_002113/B9J08_003654/CMC2/VBA5/BCS1/MET13/MSC3/CDR1	C7_01360C_A/C4_03590C_A/CR_03270W_A/C2_10240W_A/C1_06570W_A/C1_06580W_A/C2_04510W_A/C6_03170C_A/C7_03640C_A/C2_02280W_A/C7_03380W_A/C1_09210C_A/CR_05970C_A/C3_02950C_A/C7_01070C_A/C3_05220W_A	92
GO:0019725	cellular homeostasis	16	PDR16/YIM1/YJR096W/B9J08_005518/PIC2/YHI9/GPD1/MDR1.1/SMF12/VBA5/EBP1/B9J08_001633/SNQ2.1/TNA1.2/CYM1/CDR1	C1_03820W_A/C2_03750W_A/C2_06890C_A/CR_09010C_A/C2_09590C_A/C6_03320W_A/C2_10240W_A/C6_03170C_A/C2_07160W_A/C1_09210C_A/C6_01180C_A/C6_02560W_A/C6_03840C_A/C4_02450W_A/C3_06230W_A/C3_05220W_A	92
GO:0009059	macromolecule biosynthesis	15	RNR3/NAM9/ERG27/ELO1/MNN14.2/IDP1/RPS23A/RIM2/B9J08_002113/YPS7/HLJ1/LPT1/RCA1/BCS1/PHR1.1	CR_05570C_A/CR_04140W_A/CR_01140C_A/C3_05280C_A/C3_05610W_A/C2_05890C_A/C1_06580W_A/C2_04510W_A/C7_03640C_A/C7_02300W_A/C7_04050W_A/C2_07480W_A/C1_00080C_A/CR_05970C_A/C4_04530C_A	92
GO:0043603	cellular amide metabolism	13	YDC1/NAM9/ERG27/CAR1/ELO1/TNA1.5/IDP1/TES1/RPS23A/RIM2/B9J08_002113/BCS1/UGA1	C4_07050W_A/CR_04140W_A/CR_01140C_A/C5_04490C_A/C3_05280C_A/CR_03270W_A/C2_05890C_A/C2_05970C_A/C1_06580W_A/C2_04510W_A/C7_03640C_A/CR_05970C_A/C2_04190C_A	92
GO:0006796	phosphate-containing compound metabolism	13	PDR16/RNR3/OSH3/INO1/DDL1/GPD1/TES1/B9J08_003289/YPS7/GUT2/LPT1/PTP3/THI80	C1_03820W_A/CR_05570C_A/C4_03590C_A/CR_10100C_A/C2_03140C_A/C2_10240W_A/C2_05970C_A/C7_04090C_A/C7_02300W_A/C4_06760W_A/C2_07480W_A/CR_10340W_A/C5_03840W_A	92
GO:0044255	cellular lipid metabolism	13	PDR16/YDC1/ERG27/ELO1/INO1/DDL1/TES1/HFD1/B9J08_003289/ANT1/YPS7/LPT1/EHT1	C1_03820W_A/C4_07050W_A/CR_01140C_A/C3_05280C_A/CR_10100C_A/C2_03140C_A/C2_05970C_A/C1_00410C_A/C7_04090C_A/C1_06570W_A/C7_02300W_A/C2_07480W_A/C1_03390W_A	92
GO:0006520	cellular amino acid metabolism	12	UGA2/B9J08_005518/ARG3/CAR1/IDP1/HFD1/GCV2/B9J08_002113/LYS22/GAD1/MET13/UGA1	C1_01810C_A/CR_09010C_A/C6_03230W_A/C5_04490C_A/C2_05890C_A/C1_00410C_A/C1_08400C_A/C7_03640C_A/C2_04460W_A/C1_11660W_A/C3_02950C_A/C2_04190C_A	92
GO:0019637	organophosphate metabolism	11	PDR16/RNR3/INO1/DDL1/GPD1/TES1/B9J08_003289/YPS7/GUT2/LPT1/THI80	C1_03820W_A/CR_05570C_A/CR_10100C_A/C2_03140C_A/C2_10240W_A/C2_05970C_A/C7_04090C_A/C7_02300W_A/C4_06760W_A/C2_07480W_A/C5_03840W_A	92
GO:0046907	intracellular transport	11	ZIM17/OSH3/GPD1/RPS23A/B9J08_002113/B9J08_003654/CMC2/TNA1.2/BCS1/MET13/MSC3	C7_01360C_A/C4_03590C_A/C2_10240W_A/C1_06580W_A/C7_03640C_A/C2_02280W_A/C7_03380W_A/C4_02450W_A/CR_05970C_A/C3_02950C_A/C7_01070C_A	92
GO:0022613	ribonucleoprotein complex biogenesis	11	RNR3/ZIM17/ELO1/PRP5/TES1/RPS23A/RIM2/MLT1.1/SNQ2.1/PHR1.1/NCE103	CR_05570C_A/C7_01360C_A/C3_05280C_A/C3_06720W_A/C2_05970C_A/C1_06580W_A/C2_04510W_A/C1_08210C_A/C6_03840C_A/C4_04530C_A/C3_01300C_A	92

## Sheet: E1E
Integrated proteomic and RNA-seq data reveals drug resistant mechanisms
			Proteomics		RNA-seq
GeneName-PutativeProteinName	Uniprot_ID	geneID	log2FC.R1vsS	adj.p.R1vsS	log2FC.R1vsS	adj.p.R1vsS	log2FC.R2vsS	adj.p.R2vsS
NCE103 - Carbonic anhydrase	A0A2H1A7R2	B9J08_000363	6.16935	0.000495337	1.01201	2.52936e-05	0.927792	8.16447e-05
SMF12 - Metal ion transporter	A0A2H0ZSR8	B9J08_002789	4.68997	0.000305876	1.79264	1.08388e-19	1.58434	3.18949e-18
ASR2 - Adenylyl cyclase and stress responsive protein	A0A2H1A738	B9J08_000849	3.29134	0.000495337	2.77456	7.62749e-17	2.42631	2.54334e-15
PGA31.2 - Cell wall protein	A0A2H0ZGL4	B9J08_004476	3.17197	0.00666479	4.06672	1.58351e-18	4.73561	2.64559e-20
TNA1.5 - ACS-MFS anion:cation symporter	A0A2H0ZIZ8	B9J08_004448	3.146	0.00179677	1.71831	1.40333e-10	1.792	4.60076e-11
INO1 - Inositol-3-phosphate synthase	A0A2H0ZKQ1	B9J08_002762	3.0386	6.65749e-05	1.37221	3.89148e-06	1.53963	4.25339e-07
A0A2H0ZGJ5 - Cystathionine gamma-synthase	A0A2H0ZGJ5	B9J08_005518	2.83075	0.000359868	1.46178	8.20902e-17	1.38042	3.74548e-16
MRPL16 - Hyphal-induced expressed protein	A0A2H0ZLL5	B9J08_003063	2.34937	0.0403029	0.893908	6.96227e-10	0.78097	1.54696e-08
RNR3 - Ribonucleotide reductase large subunit	A0A2H0ZCR2	B9J08_005112	2.03673	0.0350149	0.826289	5.03624e-08	0.743286	4.15599e-07
PHR1.1 - Cell surface glycosidase	A0A2H1A5Q4	B9J08_000918	1.83303	0.0145816	3.27233	3.20436e-19	3.0246	2.44261e-18
GAD1 - Glutamate decarboxylase	A0A2H0ZXV2	B9J08_001591	1.35925	0.000484204	1.9355	6.99561e-13	1.41213	2.02547e-09
EMG1 - Alcohol O-acetyltransferase	A0A2H0ZMF2	B9J08_003408	1.298	0.041909	1.10415	4.5873e-09	0.904513	3.47264e-07
A0A2H0ZTR9 - Membrane-localized protein	A0A2H0ZTR9	B9J08_003654	0.750141	0.0159917	1.29113	7.86388e-11	1.18847	6.04264e-10
A0A2H0ZIJ9 - Predicted BTF3 domain-containing protein	A0A2H0ZIJ9	B9J08_004304	0.659811	0.0294775	0.824047	6.51647e-09	0.625915	1.78936e-06
SMI1.2 - Protein of unknown function	A0A2H0ZK87	B9J08_002650	0.657169	0.0333354	0.948238	6.82034e-07	0.912611	1.29775e-06
CMC2 - Mitochondrial respiratory chain complex	A0A2H0ZU98	B9J08_003786	0.637081	0.0123768	1.20617	7.88866e-07	0.899096	8.90125e-05
BCS1 - ATPase-coupled transporter	A0A2H1A3Y3	B9J08_000659	0.613767	0.0320228	0.734887	6.42691e-08	0.59799	3.34956e-06

## Sheet: E1F
Caur_prot_ID	geneID	logFC-S-AmB	adj.P.-S-AmB	logFC-R1-AmB	adj.P.-R1-AmB	logFC-R1-AmBvs-S-AmB	adj.P.-R1-AmBvs-S-AmB	logFC.prot-R1-vs-S-	adj.P.-R1-vs-S-	log2intesity-S-_1	log2intesity-S-_2	log2intesity-S-_3	log2intesity-S-AmB_1	log2intesity-S-AmB_2	log2intesity-S-AmB_3	log2intesity-R1-_1	log2intesity-R1-_2	log2intesity-R1-_3	log2intesity-R1-AmB_1	log2intesity-R1-AmB_2	log2intesity-R1-AmB_3
A0A2H1A1I0	B9J08_001296	0.179576	0.303767	-0.306037	0.0277901	-0.876896	0.00155446	-0.391283	0.0500749	30.968	31.2966	31.1872	31.3472	31.4252	31.2183	30.7782	30.7257	30.7742	30.3485	30.4936	30.5178
A0A2H0ZIS9	B9J08_003610	0.0687583	0.721324	0.0894399	0.382603	0.143825	0.249843	0.123143	0.497899	34.1459	33.8368	33.9181	34.1265	34.0003	33.9802	34.0931	34.0457	34.1314	34.1587	34.2117	34.1682
A0A2H0ZVI4	B9J08_002420	0.308842	0.109132	-0.258609	0.0282956	-0.973322	0.000589278	-0.405872	0.0550778	30.9165	31.2798	31.1934	31.4724	31.4792	31.3646	30.7314	30.7063	30.7344	30.4033	30.4828	30.5101
A0A2H0ZM99	B9J08_003364	0.0500662	0.738143	0.0138739	0.919213	-0.319396	0.0266639	-0.283204	0.0906333	32.5319	32.3131	32.3965	32.5269	32.4433	32.4216	32.0686	32.1207	32.2027	32.233	32.108	32.0926
A0A2H1A2I2	B9J08_000102	0.263903	0.136958	0.36226	0.017282	0.0523544	0.676207	-0.0460024	0.79522	32.782	32.5552	32.487	32.8613	32.8224	32.9323	32.5967	32.5733	32.5163	32.8282	33.0039	32.941
A0A2H0ZR79	B9J08_002772	-0.0357768	0.835119	-0.0139309	0.900663	-0.00693958	0.959485	-0.0287854	0.866926	33.0898	32.8446	32.9593	33.0065	32.947	32.8328	32.9078	32.9241	32.9753	32.9495	32.9058	32.9102
A0A2H1A6M6	B9J08_001018	-0.201979	0.19465	-0.113179	0.374491	0.647024	0.00335001	0.558224	0.0143933	29.5235	29.815	29.6381	29.4546	29.5362	29.3798	30.135	30.278	30.2382	29.9912	30.1121	30.2084
A0A2H0ZWB8	B9J08_002078	-0.0776665	0.662295	0.243317	0.162369	0.239552	0.141198	-0.0814315	0.6635	29.913	29.8136	29.5342	29.7284	29.6898	29.6096	29.605	29.6537	29.7578	29.752	29.8843	30.1102
A0A2H0ZT69	B9J08_003508	0.0584837	0.650226	0.198868	0.105754	0.165791	0.131362	0.0254066	0.872035	32.5855	32.4497	32.4994	32.5813	32.5509	32.5779	32.5546	32.6118	32.4445	32.6788	32.7782	32.7504
A0A2H0ZKV5	B9J08_002813	-0.315451	0.0550354	-0.211176	0.0557132	-0.0615733	0.600516	-0.165849	0.181326	31.0876	31.0121	30.9519	30.8069	30.7087	30.5896	30.8262	30.8102	30.9177	30.6427	30.6111	30.6667
A0A2H0ZD43	B9J08_004918	0.0611802	0.733412	0.0450234	0.819481	-0.176961	0.311464	-0.160804	0.346743	32.4077	32.088	32.3066	32.3744	32.3834	32.2281	32.0766	32.0493	32.194	32.3824	32.0415	32.0311
A0A2H1A1F9	B9J08_001227	0.0580322	0.704444	0.0181044	0.887745	-0.545881	0.00390346	-0.505953	0.0187709	33.449	33.2619	33.2857	33.3859	33.3567	33.4282	32.8376	32.8825	32.7587	32.7991	32.9071	32.8269
A0A2H1A7F9	B9J08_000274	0.100684	0.525318	0.0678389	0.627304	0.0177389	0.908253	0.0505841	0.766526	33.971	34.0082	34.0556	34.1075	34.0082	34.2212	33.9894	34.0162	34.181	34.2014	34.0511	34.1377
A0A2H0ZKV9	B9J08_002855	-0.0337128	0.858081	-0.0189185	0.873994	0.0306344	0.811397	0.0158401	0.938546	33.1899	32.8628	32.9769	33.034	33.0059	32.8886	32.998	33.0395	33.0396	33.0482	32.934	33.0382
A0A2H0ZN15	B9J08_003632	0.487763	0.0186371	0.347662	0.0190663	-0.414976	0.0113599	-0.274875	0.0581704	30.8773	30.7248	30.7256	31.2899	31.2103	31.2908	30.4581	30.5169	30.5281	30.738	30.9232	30.8849
A0A2H0ZYR1	B9J08_001860	-0.4227	0.0413242	-0.166926	0.24143	0.167164	0.180997	-0.0886104	0.630494	32.4662	32.672	32.7839	32.225	32.1993	32.2297	32.4851	32.5029	32.6682	32.426	32.2611	32.4684
A0A2H1A937	B9J08_000434	-0.518569	0.0186948	-0.279229	0.0444941	0.503923	0.00603652	0.264584	0.108054	33.9054	33.9043	33.9515	33.4235	33.4337	33.3482	34.1272	34.267	34.1608	33.9012	33.8521	33.9639
A0A2H0ZV74	B9J08_002350	-0.283313	0.150461	-0.247956	0.235609	0.189847	0.353354	0.154491	0.380929	32.1032	32.4292	32.2201	31.8511	31.9368	32.1147	32.4895	32.42	32.3065	31.9138	32.3813	32.177
A0A2H1A2B0	B9J08_000020	-0.0453638	0.784308	0.156047	0.263993	0.299995	0.0526056	0.0985837	0.539815	32.7173	32.5122	32.6553	32.6929	32.5253	32.5306	32.7766	32.6039	32.8001	32.9945	32.8193	32.835
A0A2H0ZQR0	B9J08_001910	0.272493	0.0675779	0.126662	0.194024	-0.340064	0.0167578	-0.194233	0.130145	30.5778	30.4624	30.4213	30.8065	30.8018	30.6707	30.2525	30.3475	30.2787	30.3944	30.3969	30.4674
A0A2H0ZV45	B9J08_002322	-0.0919652	0.623995	0.15365	0.242503	0.161689	0.315498	-0.0839269	0.598038	31.8436	31.9969	32.1449	31.7559	31.8971	32.0564	31.8836	31.8883	31.9616	32.0354	31.9574	32.2017
A0A2H1A3H0	B9J08_000486	0.0400803	0.81966	0.30785	0.0278456	-0.0155872	0.912174	-0.283356	0.0970233	32.6534	32.441	32.5148	32.7158	32.5016	32.512	32.1927	32.2179	32.3486	32.5778	32.5207	32.5842
A0A2H0ZMF3	B9J08_003069	-0.38765	0.0267984	-0.0946838	0.338202	0.445722	0.00545834	0.152756	0.222154	29.2904	29.3197	29.4797	28.9332	28.9715	29.0221	29.4938	29.497	29.5572	29.4407	29.3543	29.4689
A0A2H1A6I3	B9J08_000996	0.216042	0.238073	0.283243	0.0323902	-0.102554	0.36966	-0.169756	0.340173	31.7618	31.4346	31.4003	31.8094	31.724	31.7115	31.3674	31.3522	31.368	31.5493	31.7219	31.666
A0A2H1A5H4	B9J08_000645	0.0721325	0.807128	0.443442	0.00852352	0.581283	0.030305	0.209974	0.303431	33.1633	33.4105	33.5842	33.2435	33.3633	33.7675	33.6466	33.6087	33.5325	34.0987	34.0569	33.9626
A0A2H1A5V9	B9J08_000764	0.13157	0.517586	0.32308	0.0164394	0.158764	0.35852	-0.0327458	0.840823	32.4079	32.6212	32.4462	32.409	32.6333	32.8277	32.4972	32.4878	32.392	32.7606	32.7669	32.8188
A0A2H1A4W2	FKS1	-0.19178	0.143721	-0.265875	0.0323818	-0.183738	0.118948	-0.109643	0.321177	29.1871	29.3125	29.3438	29.0158	29.0891	29.1631	29.1763	29.1612	29.1769	28.8423	28.9792	28.8954
A0A2H0ZC49	B9J08_004914	0.0689724	0.821241	-0.0849842	0.385869	-0.305826	0.183563	-0.151869	0.432305	31.2459	30.9496	30.8144	31.2493	31.2446	30.7229	30.9275	30.7969	30.8298	30.7629	30.7942	30.7422
A0A2H1A815	B9J08_000480	-0.0625088	0.571818	-0.035753	0.758358	0.233979	0.0574152	0.207223	0.0988917	30.1971	30.235	30.319	30.1483	30.2297	30.1855	30.4083	30.5046	30.4598	30.5202	30.3814	30.3639
A0A2H1A619	B9J08_000808	0.191063	0.140299	0.140538	0.24921	-0.190109	0.103235	-0.139585	0.289508	31.3478	31.3064	31.421	31.4848	31.5517	31.6119	31.2976	31.2523	31.1066	31.4328	31.3216	31.3237
A0A2H1A7R9	B9J08_000382	0.37143	0.0623833	0.72816	0.000511874	0.407861	0.0158286	0.0511318	0.746444	29.5872	29.5079	29.2957	29.9756	29.7665	29.763	29.5711	29.4923	29.4807	30.1817	30.272	30.2749
A0A2H0ZIA3	B9J08_004192	-0.691581	0.0124213	-0.736263	0.0101938	0.328101	0.122113	0.372784	0.013624	29.4134	29.4868	29.4274	28.8684	28.7442	28.6404	29.8164	29.7805	29.8491	28.8042	29.1778	29.2552
A0A2H0ZVW8	B9J08_002566	0.258587	0.0505	0.203592	0.105623	-0.60777	0.00289059	-0.552776	0.00489526	30.4804	30.4998	30.4839	30.7265	30.703	30.8105	29.9506	29.8531	30.0021	30.0712	30.1145	30.2309
A0A2H0ZKS1	B9J08_002819	-0.224602	0.108364	-0.00971473	0.94984	-0.0470628	0.708291	-0.26195	0.0856631	31.175	31.1845	31.3455	30.9881	30.9797	31.0634	30.8921	31.0085	31.0186	31.0529	30.8299	31.0073
A0A2H0ZCU8	B9J08_005138	0.237149	0.113182	0.15526	0.240996	-0.0260993	0.83433	0.0557891	0.720891	31.8751	31.8751	31.691	32.0188	32.1044	32.0295	31.9547	31.889	31.7649	31.927	32.036	32.1114
A0A2H0ZN06	B9J08_003615	0.326198	0.0546586	-0.072398	0.450446	-0.315558	0.0176837	0.0830377	0.560737	32.3257	32.1386	32.3358	32.612	32.5809	32.5857	32.3931	32.3058	32.3503	32.2377	32.2829	32.3114
A0A2H0ZIR0	B9J08_004352	-0.609438	0.0126086	-0.215585	0.131617	0.73181	0.00255295	0.337957	0.0487609	31.3893	31.3656	31.4063	30.9001	30.7169	30.716	31.6498	31.6631	31.8622	31.4288	31.5079	31.5917
A0A2H0ZLJ0	B9J08_003088	0.319174	0.0510461	-0.26646	0.186281	-0.609373	0.0158286	-0.0237396	0.872035	31.4581	31.4818	31.2843	31.7183	31.7693	31.6942	31.367	31.4027	31.3833	30.848	31.2059	31.2997
A0A2H0ZQV0	B9J08_002652	0.0239331	0.857957	0.0284616	0.881502	0.246708	0.0820568	0.24218	0.152516	31.1921	31.3774	31.2638	31.2625	31.3327	31.31	31.4634	31.6746	31.4219	31.5303	31.6885	31.4264
A0A2H0ZSS1	B9J08_003365	-0.00567851	0.977109	-0.262632	0.0191695	-0.484323	0.00341374	-0.227369	0.223029	30.7916	31.1887	31.0832	30.9618	31.0543	31.0304	30.7649	30.7937	30.8228	30.5164	30.5473	30.5297
A0A2H0ZKF4	B9J08_002712	0.112625	0.489327	-0.0403231	0.773834	-0.251727	0.107701	-0.0987784	0.50355	30.6232	30.7795	30.8274	30.684	30.9506	30.9334	30.7466	30.6561	30.5311	30.7018	30.5849	30.5262
A0A2H0ZYS7	B9J08_001902	-0.522921	0.0178932	-0.157959	0.127862	0.461937	0.00533221	0.0969749	0.42081	28.6686	28.8188	28.8594	28.2553	28.205	28.3177	28.8859	28.8373	28.9146	28.7788	28.6961	28.689
A0A2H0ZES9	B9J08_005228	-0.10971	0.383806	0.197256	0.0927889	0.117589	0.290545	-0.189377	0.152237	31.7369	31.802	31.903	31.6587	31.7229	31.7313	31.6015	31.665	31.6074	31.7405	31.9085	31.8166
A0A2H0ZM52	B9J08_002962	0.00338332	0.981522	-0.0345022	0.696953	0.0885512	0.447027	0.126437	0.243385	30.4842	30.5193	30.6005	30.409	30.5832	30.6219	30.6824	30.6606	30.6404	30.652	30.6216	30.6063
A0A2H0ZCS4	B9J08_005123	0.102249	0.531003	0.329461	0.0116906	-0.022852	0.875405	-0.250064	0.0978779	29.5478	29.3173	29.367	29.6756	29.464	29.3993	29.198	29.1726	29.1113	29.5292	29.4794	29.4617
A0A2H0ZLA0	B9J08_002992	-0.0409768	0.847088	-0.609632	0.00726873	-0.00571169	0.981579	0.562944	0.0125415	33.0226	33.2092	33.18	32.8835	33.2714	33.134	33.742	33.6845	33.6742	32.927	33.2469	33.098
A0A2H1A0P0	B9J08_001566	-0.487621	0.0186371	-0.178237	0.159591	0.206667	0.0975978	-0.102716	0.405507	28.6953	28.7145	28.836	28.2606	28.3346	28.1879	28.6352	28.5673	28.7353	28.5412	28.3892	28.4727
A0A2H0ZQ96	B9J08_001850	0.000185112	0.999788	0.0949518	0.510962	-0.246443	0.0915869	-0.34121	0.104738	30.3912	30.2562	30.0375	30.3597	30.1973	30.1284	29.9399	29.9781	29.7432	29.8743	30.0561	30.0157
A0A2H0ZFC0	B9J08_005458	0.374394	0.0546586	0.123412	0.372155	-0.673435	0.00389602	-0.422453	0.0427311	33	32.8798	32.7114	33.2246	33.2331	33.2567	32.4957	32.4199	32.4082	32.4558	32.718	32.5203
A0A2H0ZD48	B9J08_005239	0.35591	0.0253774	0.206615	0.0680649	-0.335526	0.0137879	-0.186231	0.12456	31.6053	31.566	31.5973	31.9281	31.9568	31.9514	31.4662	31.364	31.3797	31.6258	31.6494	31.5545
A0A2H0ZEH3	B9J08_005128	-0.0997358	0.362038	0.117641	0.196246	0.0592781	0.52904	-0.158098	0.160665	31.2506	31.1977	31.255	31.0941	31.1322	31.1778	31.0524	31.0547	31.1219	31.2076	31.1724	31.2019
A0A2H0ZQK7	B9J08_001917	-0.104825	0.451873	-0.0218992	0.879386	0.055097	0.63046	-0.0278291	0.872035	31.7499	31.5598	31.5932	31.5935	31.5572	31.4377	31.6184	31.4904	31.7106	31.6125	31.6191	31.5221
A0A2H0ZV89	B9J08_002363	0.151694	0.184377	0.175319	0.142394	-0.00703035	0.956986	-0.0306559	0.794985	29.6864	29.5784	29.5491	29.7917	29.7435	29.7337	29.5418	29.5824	29.5977	29.8372	29.7734	29.6373
A0A2H1A6V6	B9J08_000816	0.183761	0.228181	0.0197864	0.855076	-0.150191	0.248854	0.0137828	0.925573	32.7625	32.6687	32.6384	32.7437	32.9295	32.9477	32.6886	32.7279	32.6945	32.6697	32.7491	32.7514
A0A2H0ZYI7	B9J08_001799	-0.0523853	0.653094	0.0570734	0.675082	0.827138	0.00174118	0.717679	0.00159583	28.6337	28.6629	28.5448	28.507	28.5509	28.6264	29.376	29.3391	29.2794	29.2469	29.4753	29.4435
A0A2H0ZMQ5	B9J08_003517	-0.440468	0.0193927	-0.727859	0.0112198	0.132267	0.493795	0.419658	0.0143933	30.9932	30.9978	30.9031	30.4891	30.6104	30.4731	31.3607	31.3425	31.4499	30.375	30.7645	30.8299
A0A2H0ZW29	B9J08_001974	-0.301868	0.148058	-0.134987	0.248985	-0.054199	0.691656	-0.22108	0.252357	32.7674	32.3811	32.6238	32.3765	32.3328	32.1573	32.3169	32.3433	32.4487	32.3236	32.178	32.2025
A0A2H0ZW78	ARO1	-0.273917	0.0689943	0.0685601	0.47316	0.375386	0.0179192	0.0329087	0.768575	28.5411	28.557	28.6153	28.4223	28.2687	28.2007	28.6362	28.6229	28.553	28.6478	28.6951	28.6748
A0A2H1A5U7	B9J08_000740	1.41817	0.0124213	1.26552	0.000521334	-0.15054	0.355094	0.00211653	0.993	29.6325	29.2608	29.0061	30.861	30.6058	30.687	29.4469	29.2714	29.1874	30.4329	30.7398	30.5295
A0A2H0ZD01	B9J08_005201	-0.454792	0.0336589	0.299853	0.0800652	1.24308	0.00144669	0.488434	0.00703172	28.154	28.1365	28.1265	27.8788	27.6007	27.5731	28.5933	28.5699	28.7191	28.7807	29.0829	28.9183
A0A2H0ZPC2	B9J08_003785	0.396269	0.0505	0.181712	0.146494	-0.409072	0.0149553	-0.194515	0.238763	30.2071	29.9157	29.8814	30.3776	30.3554	30.46	29.809	29.7953	29.8164	30.0696	30.0417	29.8546
A0A2H0ZY03	B9J08_001624	0.268295	0.182038	1.69371	4.89010658705908e-05	1.49729	0.00097808	0.0718723	0.528221	28.6272	28.5218	28.4824	29.0742	28.6845	28.6776	28.6099	28.5743	28.6629	30.1888	30.4185	30.3209
A0A2H0ZM53	B9J08_003306	0.166227	0.508595	0.877437	0.000335642	-0.15321	0.421787	-0.86442	0.0069854	32.484	32.7416	32.8766	32.6453	32.8257	33.1298	31.8496	31.7436	31.9157	32.7237	32.6953	32.7222
A0A2H0ZGP6	B9J08_004821	0.204502	0.182892	0.0689309	0.632027	-0.1519	0.356815	-0.0163286	0.896209	29.3326	29.4352	29.3981	29.4188	29.6599	29.7007	29.3222	29.4035	29.3912	29.5272	29.277	29.5195
A0A2H1A0Z8	ALA1	0.150703	0.281089	0.103047	0.252224	-0.285246	0.0224083	-0.23759	0.11271	29.213	28.9576	29.1052	29.3127	29.1987	29.2165	28.8746	28.8175	28.8709	28.9575	28.9634	28.9513
A0A2H1A768	B9J08_000164	-0.140387	0.276126	-0.00774455	0.947679	1.93646	0.000279088	1.80382	3.35090883546925e-05	28.2498	28.2807	28.2012	27.9791	28.16	28.1715	30.0715	30.0428	30.0288	29.9611	30.0641	30.0947
A0A2H0ZN08	B9J08_003589	-0.409751	0.020099	-0.231929	0.0530165	0.291908	0.0274541	0.114086	0.29335	27.4868	27.4978	27.4152	27.0437	27.0958	27.0311	27.5498	27.5907	27.6016	27.3464	27.3278	27.3721
A0A2H0ZM26	B9J08_003271	0.0552593	0.738903	0.534874	0.0050489	0.668661	0.0056913	0.189047	0.156706	27.0067	27.0424	27.0705	27.2805	26.9744	27.0304	27.1559	27.213	27.3179	27.7033	27.8055	27.7825
A0A2H0ZP26	B9J08_003991	0.351972	0.169856	0.256226	0.0926971	0.199128	0.381177	0.294875	0.0919917	30.4337	30.2261	30.1368	30.8882	30.6344	30.3298	30.5297	30.6247	30.5267	30.9569	30.8196	30.6733
A0A2H0ZWD6	B9J08_002390	-0.0903577	0.446518	-0.0349116	0.767449	-0.0752986	0.485062	-0.130745	0.282618	29.496	29.5082	29.65	29.4038	29.4671	29.5123	29.3907	29.3799	29.4915	29.4398	29.2956	29.4219
A0A2H0ZLI1	B9J08_003079	-0.436926	0.021764	-0.203032	0.128955	0.134473	0.26053	-0.0994216	0.437877	28.5595	28.4839	28.6911	28.1651	28.1553	28.1032	28.4407	28.4458	28.5497	28.3334	28.1546	28.3391
A0A2H0ZYD5	B9J08_001765	0.0456023	0.737887	0.305866	0.0163998	0.115584	0.277995	-0.14468	0.243324	29.5986	29.4361	29.422	29.6246	29.4809	29.488	29.3715	29.3595	29.2916	29.6071	29.6925	29.6407
A0A2H1A5X4	B9J08_000774	0.3171	0.0410023	0.193623	0.0645522	-0.3884	0.00927878	-0.264923	0.0547295	30.6823	30.5824	30.5462	30.8475	30.9715	30.9431	30.336	30.3736	30.3065	30.4921	30.5282	30.5766
A0A2H0ZJ33	B9J08_004434	0.135257	0.586507	0.0502583	0.600053	-0.104173	0.559273	-0.0191741	0.935512	32.5201	32.1148	32.1531	32.5957	32.4378	32.1603	32.2398	32.2144	32.2763	32.3366	32.2699	32.2748
A0A2H0ZVG5	B9J08_002429	0.365092	0.0468336	0.606379	0.00775987	0.213643	0.157482	-0.0276432	0.871722	28.947	28.7459	28.6608	29.1941	29.0929	29.162	28.824	28.7213	28.7256	29.3021	29.5485	29.2394
A0A2H1A826	B9J08_000492	-0.479924	0.0186371	-0.0189424	0.908173	0.348457	0.0184147	-0.112524	0.430647	30.2182	30.1865	30.3779	29.7883	29.753	29.8015	30.0303	30.1688	30.246	30.1616	30.0157	30.2109
A0A2H0ZZX3	B9J08_001156	-0.0895607	0.362677	0.222364	0.0476832	0.352159	0.0103498	0.0402341	0.688791	29.1268	29.1128	29.1197	29.0076	29.0689	29.0141	29.1202	29.1965	29.1634	29.3324	29.4223	29.3924
A0A2H0ZKS6	B9J08_002826	-0.109746	0.288795	0.135648	0.176915	0.205068	0.0591214	-0.040326	0.70529	28.5317	28.5841	28.5447	28.3988	28.4667	28.4658	28.4996	28.472	28.5679	28.679	28.6448	28.6227
A0A2H0ZX54	B9J08_002375	0.311602	0.0703602	0.408513	0.0105049	0.381707	0.0261232	0.284796	0.0560174	29.3734	29.3907	29.234	29.7931	29.6079	29.5319	29.5454	29.6558	29.6512	29.9347	30.0636	30.0798
A0A2H0ZUN3	TIF32	-0.13525	0.306583	0.313029	0.0295904	0.29474	0.0479912	-0.153538	0.19525	28.3522	28.2675	28.2581	28.274	28.1507	28.0473	28.0695	28.1477	28.1999	28.4873	28.3729	28.4962
A0A2H1A2S6	B9J08_000203	-0.469829	0.0665384	-0.143674	0.412161	0.191668	0.421576	-0.134486	0.258675	31.9047	31.8884	31.9222	31.6779	31.4772	31.1507	31.843	31.7621	31.7068	31.8215	31.6304	31.429
A0A2H1A6S5	B9J08_000023	0.123001	0.247894	0.284934	0.031779	0.157144	0.156561	-0.00478928	0.970179	28.3587	28.3357	28.363	28.5122	28.412	28.5022	28.2948	28.3712	28.377	28.569	28.6321	28.6967
A0A2H0ZIT1	B9J08_004375	0.356248	0.0675779	0.108394	0.374201	-0.165945	0.298766	0.0819092	0.507694	31.1137	31.2192	31.0616	31.4781	31.3276	31.6575	31.1618	31.2796	31.1988	31.2011	31.3875	31.3768
A0A2H0ZWC7	B9J08_002421	-0.567023	0.0186371	-0.0402823	0.746218	0.468063	0.0115634	-0.0586775	0.655817	27.1041	27.2277	27.2497	26.6108	26.5378	26.7318	27.1045	27.1986	27.1023	27.0614	27.1503	27.073
A0A2H0ZQG6	B9J08_001893	0.128225	0.252225	0.0468571	0.625815	0.0610981	0.514655	0.142466	0.205613	29.4271	29.5382	29.5304	29.5946	29.6039	29.6818	29.6271	29.6944	29.6016	29.7104	29.6948	29.6585
A0A2H0ZKR5	B9J08_002770	0.118766	0.395774	0.311079	0.0290273	0.356393	0.0265766	0.164079	0.213478	32.1667	32.0389	32.1661	32.2783	32.1343	32.3154	32.2396	32.2794	32.345	32.6821	32.5207	32.5945
A0A2H0ZMW6	B9J08_001686	-0.0586499	0.70847	-0.0580775	0.69712	-0.00962452	0.954016	-0.010197	0.954485	32.1504	31.9368	31.9759	31.8785	32.064	31.9446	31.9346	32.0248	32.0731	31.9199	31.8325	32.1058
A0A2H0ZY70	B9J08_001701	0.208837	0.0734873	0.236733	0.0329575	0.0905058	0.330644	0.0626101	0.511728	29.2944	29.2709	29.303	29.5209	29.4507	29.5232	29.3515	29.3825	29.322	29.5715	29.5706	29.6241
A0A2H0ZIL3	B9J08_004300	-0.571206	0.0124213	-0.348527	0.0134632	0.353576	0.0134663	0.130897	0.243548	28.9277	28.9369	29.0054	28.4527	28.3178	28.3858	29.0081	29.1258	29.1287	28.7778	28.7146	28.7247
A0A2H1A5E4	B9J08_000613	-0.137852	0.806601	-0.889373	0.00150505	-1.35613	0.0149553	-0.604614	0.121033	28.2192	27.727	27.3322	28.0858	27.807	26.9719	27.2278	27.2147	27.022	26.3533	26.2259	26.2171
A0A2H0ZMH9	B9J08_003440	0.328821	0.0943497	0.276842	0.0427662	0.158022	0.28012	0.210001	0.182913	31.7646	31.5483	31.5298	32.0855	31.9511	31.7925	31.8569	31.7485	31.8673	32.0245	32.1836	32.0952
A0A2H0ZDL3	B9J08_005084	-0.0469298	0.748144	0.196356	0.0966091	0.227748	0.0663283	-0.0155374	0.923501	28.893	28.6576	28.6922	28.7777	28.6616	28.6627	28.754	28.6725	28.7697	28.9237	28.8583	29.0032
A0A2H0ZMT9	B9J08_003564	-0.256567	0.11963	-0.30412	0.144135	0.360323	0.069237	0.407876	0.0500749	28.9561	29.1317	29.2217	28.7436	28.937	28.8591	29.426	29.4483	29.6588	29.4191	29.0046	29.1971
A0A2H0ZID9	B9J08_004224	0.192534	0.157931	0.452716	0.00761048	0.325326	0.0303074	0.0651442	0.592796	30.8568	30.7588	30.9457	31.0347	31.1192	30.9851	30.8903	30.9256	30.9408	31.4103	31.4507	31.2539
A0A2H0ZM70	B9J08_003313	-0.425131	0.083796	0.00429924	0.974392	0.36189	0.0860516	-0.0675403	0.640578	31.574	31.367	31.3311	31.2578	30.9399	30.7989	31.3277	31.3796	31.3621	31.2538	31.4254	31.4031
A0A2H0ZCD6	B9J08_004990	-0.458487	0.0173537	-0.486266	0.0157105	0.083545	0.533814	0.111324	0.356211	31.6604	31.7018	31.6895	31.2205	31.1917	31.2639	31.7253	31.8888	31.7715	31.1432	31.3791	31.4045
A0A2H0ZL35	B9J08_002919	0.479188	0.050714	0.0576134	0.632587	-0.0600025	0.738489	0.361572	0.0487609	28.6783	28.9684	28.8829	29.1112	29.5042	29.3517	29.2005	29.1832	29.2305	29.1814	29.2248	29.3809
A0A2H0ZLX9	B9J08_003238	0.213906	0.123907	0.250611	0.139825	0.269645	0.0661926	0.23294	0.160871	29.9964	29.9295	29.8378	30.2119	30.1559	30.0376	30.261	30.2179	29.9836	30.4794	30.4622	30.2728
A0A2H0ZGB4	B9J08_004702	0.254893	0.0960889	-0.283506	0.0404067	-0.283431	0.035331	0.254968	0.108546	30.9583	31.1153	31.1969	31.3	31.3538	31.3814	31.3493	31.2831	31.403	31.0771	30.9651	31.1428
A0A2H0ZM31	NIP1	-0.179217	0.10631	0.0648329	0.483523	0.246976	0.0307972	0.00292618	0.979796	28.3296	28.2929	28.2886	28.1492	28.1223	28.102	28.2915	28.3328	28.2956	28.3557	28.3811	28.3777
A0A2H0ZDK6	B9J08_005406	-0.53294	0.0195231	-0.083404	0.522233	0.38015	0.0302117	-0.069386	0.595724	26.3463	26.3437	26.3423	25.9229	25.7338	25.7767	26.3329	26.2593	26.2319	26.1942	26.194	26.1857
A0A2H0ZMD1	B9J08_003396	-0.0969394	0.583591	0.0616766	0.66644	0.0918496	0.537128	-0.0667664	0.692329	27.8077	27.9952	28.1426	27.7511	27.915	27.9886	27.8873	27.8813	27.9766	27.9866	27.8517	28.0919
A0A2H0ZN83	B9J08_003708	-0.0994451	0.528563	0.702702	0.00171762	0.553429	0.0149634	-0.248718	0.0487609	29.5295	29.519	29.4611	29.5979	29.3538	29.2595	29.2136	29.2677	29.2821	29.8271	30.0602	29.9843
A0A2H1A1W0	B9J08_001383	-0.0566636	0.810503	-0.122502	0.283858	-0.280326	0.164543	-0.214487	0.167039	27.4333	27.5633	27.6998	27.2373	27.5946	27.6945	27.3367	27.4025	27.3137	27.1952	27.2879	27.2024
A0A2H0ZXU7	B9J08_001557	-0.0483331	0.696851	0.0596407	0.653693	-0.140519	0.249843	-0.248493	0.0829434	27.1514	27.1	27.0057	27.0383	27.0357	27.0381	26.8266	26.8322	26.8528	26.7977	26.9401	26.9527
A0A2H0ZYZ3	B9J08_001924	-0.136615	0.323079	0.0466013	0.684796	0.180711	0.194355	-0.00250507	0.983093	28.4571	28.5134	28.5448	28.218	28.4287	28.4588	28.4799	28.5589	28.469	28.4673	28.5727	28.6075
A0A2H0ZFQ6	B9J08_004489	-0.560402	0.0186371	-0.286294	0.0336116	0.322896	0.0168483	0.0487878	0.761581	29.0039	29.13	29.2878	28.6168	28.5422	28.5815	29.1317	29.1683	29.268	28.9632	28.8471	28.899
A0A2H0ZW30	B9J08_001975	0.237323	0.0998274	0.217935	0.154853	-0.00898664	0.945532	0.0104011	0.957961	27.8921	27.7867	27.6617	28.0375	28.0254	27.9896	27.8941	27.8228	27.6548	27.913	28.0944	28.0181
A0A2H0ZYH1	B9J08_001783	0.0216511	0.841466	0.0722474	0.638273	-0.0408211	0.777792	-0.0914174	0.362009	28.5463	28.4756	28.549	28.5433	28.5548	28.5379	28.4121	28.4162	28.4684	28.6436	28.3368	28.533
A0A2H1A5H8	B9J08_000632;B9J08_004769	-0.151838	0.32511	-0.143122	0.246899	0.0215204	0.875913	0.0128048	0.944497	32.3628	32.4874	32.512	32.1935	32.4336	32.2795	32.3499	32.4727	32.5779	32.3088	32.3109	32.3515
A0A2H1A9B9	B9J08_000498	0.207429	0.128887	0.120754	0.288744	-0.646059	0.00255295	-0.559384	0.0069854	31.3628	31.2545	31.3001	31.4994	31.4349	31.6055	30.7775	30.6423	30.8195	30.813	30.912	30.8766
A0A2H0ZWR9	B9J08_002231	0.232332	0.191	1.00997	0.000328359	0.133158	0.358855	-0.644481	0.0076411	30.5278	30.7825	30.6516	30.7324	30.8894	31.0371	30.1148	29.9822	29.9314	30.9365	31.0309	31.091
A0A2H0ZKG9	B9J08_004217	0.361882	0.0336589	0.139775	0.194024	-0.529109	0.00456281	-0.307002	0.0429495	30.6574	30.6557	30.5332	31.0688	30.9406	30.9225	30.3595	30.3216	30.2441	30.393	30.5198	30.4317
A0A2H1A6Q2	B9J08_001049	-0.281237	0.0807723	0.134707	0.22858	0.588342	0.00533221	0.172398	0.163008	28.1685	28.1175	28.1267	28.0168	27.7735	27.7788	28.2296	28.3006	28.3997	28.433	28.4447	28.4563
A0A2H0ZCZ3	B9J08_005188	-0.0520078	0.668832	-0.0279569	0.857748	0.15498	0.231603	0.130929	0.291448	28.7949	28.957	28.8454	28.8519	28.8366	28.7528	28.9623	28.9452	29.0826	29.0967	28.8475	28.9621
A0A2H0ZBV2	B9J08_005581	-0.0574355	0.698886	-0.140864	0.21532	-0.252658	0.0505514	-0.16923	0.250065	27.1655	27.3374	27.4143	27.2031	27.2318	27.3099	27.1189	27.1078	27.1827	26.9653	27.0019	27.0197
A0A2H0ZC96	RPS1	-0.56174	0.0160776	-0.468881	0.0101938	0.149303	0.276171	0.0564442	0.643171	32.3879	32.4502	32.4322	31.9066	31.9228	31.7558	32.4295	32.5154	32.4948	31.9804	31.912	32.1407
A0A2H0ZD81	B9J08_004958	0.0669904	0.708693	0.0788287	0.507632	-0.16773	0.188169	-0.179569	0.294936	32.0109	31.6813	31.8075	31.9752	31.9324	31.7931	31.6956	31.5605	31.705	31.7271	31.6578	31.8125
A0A2H0ZXX0	B9J08_001606	-0.181767	0.169238	0.0257635	0.86403	-0.0290973	0.81818	-0.236628	0.113513	29.3172	29.1173	29.1848	29.092	28.9995	28.9825	28.948	28.8973	29.0641	29.0406	28.8767	29.0694
A0A2H0ZSM6	B9J08_003276	0.184381	0.126834	-0.10572	0.371001	-1.00299	0.000651344	-0.712887	0.00179677	29.7593	29.8855	29.889	30.0198	30.0028	30.0643	29.1662	29.0822	29.1467	28.9106	29.0982	29.0692
A0A2H0ZNZ7	B9J08_003960	0.129137	0.394131	0.0340738	0.875293	-0.167144	0.38374	-0.0720803	0.571361	27.0903	27.1286	27.253	27.1524	27.2969	27.41	27.0561	27.0851	27.1145	27.2782	26.8861	27.1936
A0A2H0ZVE4	B9J08_002392	-0.0196943	0.865521	0.0137439	0.907867	-0.509291	0.00461101	-0.542729	0.00304213	30.0096	30.0154	30.0651	30.075	30.0137	29.9424	29.4668	29.4812	29.5139	29.4512	29.4715	29.5805
A0A2H1A6A1	B9J08_000914	0.763211	0.0299468	0.54672	0.00421579	-0.816191	0.00187423	-0.599699	0.0550778	31.8231	31.3217	31.2693	32.2853	32.2994	32.119	30.9416	30.8736	30.7999	31.5173	31.4027	31.3352
A0A2H0ZDD8	B9J08_005340	-0.163917	0.327843	0.0693954	0.670667	-0.0947719	0.541304	-0.328084	0.0799324	29.7403	29.3954	29.5982	29.5132	29.3689	29.3602	29.2387	29.2208	29.2902	29.5004	29.2968	29.1607
A0A2H0ZKB9	B9J08_004146	-0.531987	0.0336589	0.0400226	0.752254	0.458845	0.0283201	-0.113165	0.405834	33.0391	32.8987	33.0099	32.6436	32.4323	32.2759	32.7944	32.8953	32.9185	32.8852	32.839	33.0041
A0A2H1A8Z7	B9J08_000476	-0.03826	0.719647	0.0757714	0.569131	-0.336109	0.0270315	-0.450141	0.00765701	28.213	28.2778	28.2852	28.2004	28.2336	28.2272	27.7619	27.8338	27.8298	27.8805	27.7724	28
A0A2H0ZYK1	B9J08_002478	0.413765	0.0348642	0.5339	0.00182282	-0.325464	0.0463184	-0.445599	0.00666479	30.0337	30.0142	30.0911	30.3531	30.3967	30.6304	29.5862	29.5921	29.6239	30.1031	30.0946	30.2062
A0A2H0ZYU1	B9J08_001907	-0.2246	0.207318	-0.164469	0.101428	0.144827	0.224472	0.0846956	0.605522	29.3434	29.631	29.6704	29.2989	29.2359	29.4362	29.6488	29.6188	29.6312	29.4065	29.5009	29.4981
A0A2H1A7P0	B9J08_000058	0.0173209	0.88012	0.0232806	0.890335	0.204641	0.115093	0.198681	0.147264	30.7209	30.6434	30.6675	30.6534	30.684	30.7464	30.9154	30.7557	30.9567	31.0273	30.8707	30.7997
A0A2H0ZDN4	B9J08_005145	-0.243133	0.183581	-0.113201	0.520234	0.0443614	0.784739	-0.0855703	0.671468	33.4434	33.6732	33.6342	33.3452	33.46	33.2162	33.3186	33.5471	33.6284	33.3941	33.2602	33.5002
A0A2H0ZLR1	B9J08_002847	-0.193659	0.116185	-0.22885	0.181877	-0.0116372	0.946114	0.0235539	0.86878	28.1495	28.233	28.1473	27.9352	28.0501	27.9634	28.2011	28.2968	28.1025	27.8192	27.9574	28.1372
A0A2H0ZV23	B9J08_002298	0.232398	0.708693	-0.97827	0.00398152	-1.19282	0.0594882	0.0178506	0.956043	31.0051	30.667	30.4952	31.3152	31.5098	30.0396	30.8473	30.8691	30.5046	29.9503	29.6911	29.6447
A0A2H0ZE40	B9J08_004957	-0.954016	0.0190234	-0.751975	0.00138633	0.774827	0.00511493	0.572786	0.0487609	26.9168	27.3458	27.424	26.1478	26.2047	26.472	27.7425	27.8124	27.8501	26.9493	27.1006	27.0992
A0A2H0ZGI3	B9J08_004761	0.248283	0.262366	0.105637	0.531707	-0.52266	0.0193602	-0.380014	0.113196	32.5943	32.165	32.2196	32.6018	32.6815	32.4404	31.9204	32.0531	31.8653	32.191	32.0998	31.8649
A0A2H0ZKW7	B9J08_002823	-0.440253	0.0186371	-0.037659	0.760157	0.259132	0.03492	-0.143462	0.261987	28.3294	28.3818	28.4585	28.0007	27.906	27.9422	28.142	28.3094	28.2878	28.1731	28.2056	28.2477
A0A2H0ZYF7	B9J08_001769	-0.111794	0.500822	0.0726259	0.627304	-0.019084	0.903514	-0.203504	0.229263	26.7334	26.5386	26.4322	26.481	26.5098	26.378	26.3846	26.3392	26.3698	26.4484	26.3259	26.5372
A0A2H0ZTM4	B9J08_003662	0.24734	0.0665384	0.160168	0.277659	0.0694885	0.632037	0.156661	0.173654	28.9981	28.9011	28.8707	29.2084	29.1041	29.1994	29.0685	29.126	29.0455	29.4023	29.2272	29.0909
A0A2H1A1X5	B9J08_001427	-0.445511	0.0468336	-0.338988	0.0449238	0.310419	0.0439758	0.203895	0.282834	27.8166	28.086	28.1941	27.5509	27.5342	27.675	28.1529	28.2069	28.3486	27.952	27.7742	27.9651
A0A2H0ZQV3	B9J08_001989	-0.336188	0.051682	-0.0378824	0.713294	0.267552	0.0536746	-0.0307533	0.816083	29.9471	30.1211	30.1019	29.8177	29.7439	29.6	29.9712	30.0484	30.0583	29.9773	29.9369	30.05
A0A2H0ZDC5	RPS0	0.255472	0.146604	0.174561	0.21532	-0.197607	0.155552	-0.116695	0.493052	32.3084	32.0104	32.0197	32.4045	32.3601	32.3403	31.9843	32.0588	31.9452	32.0192	32.2775	32.2154
A0A2H0ZL69	B9J08_002664	0.213536	0.190412	0.159641	0.364677	-0.206627	0.250577	-0.152731	0.296771	25.9605	25.9493	25.9738	26.0405	26.3053	26.1784	25.7289	25.8767	25.8198	26.1123	25.8462	25.9459
A0A2H0ZM86	B9J08_003023	-0.295262	0.209708	-0.137	0.353858	0.189434	0.224868	0.0311728	0.907554	32.0272	31.5757	31.7461	31.6379	31.5338	31.2915	31.7472	31.7009	31.9944	31.7239	31.6596	31.6481
A0A2H0ZF39	ADK1	0.0306152	0.86316	0.0202416	0.836987	-0.336688	0.0307132	-0.326314	0.0586272	31.095	31.3675	31.215	31.1137	31.2941	31.3616	30.8861	30.9205	30.8919	30.9591	30.8754	30.9248
A0A2H1A1D4	B9J08_001256	-0.164477	0.249832	-0.0474912	0.687499	-0.0757562	0.556097	-0.192742	0.148195	27.1012	26.9636	26.9779	26.9579	26.7643	26.827	26.8121	26.8373	26.8151	26.7732	26.7437	26.8051
A0A2H1A123	B9J08_001228	-0.0990021	0.483765	-0.222206	0.0797162	-0.0474677	0.711785	0.0757362	0.561054	29.2071	29.3105	29.3718	29.0569	29.2476	29.288	29.2738	29.3978	29.4451	29.143	29.101	29.206
A0A2H1A7W7	B9J08_000431	-0.446669	0.0267984	-0.17031	0.132676	0.341093	0.0149553	0.0647339	0.670298	28.2512	28.4581	28.4919	27.9991	27.983	27.8792	28.3906	28.4542	28.5506	28.285	28.2957	28.3038
A0A2H1A1Y0	B9J08_001416	0.0840953	0.508895	-0.0317226	0.917216	-0.18236	0.41879	-0.0665416	0.663596	28.9214	28.9156	29.1095	29.0108	29.1021	29.086	28.9185	28.8025	29.026	29.2101	28.5993	28.8425
A0A2H1A7L1	B9J08_001033	-0.0433243	0.771045	0.0682669	0.512534	0.0734134	0.535794	-0.0381778	0.780447	28.7446	28.5587	28.5537	28.6483	28.6068	28.472	28.5892	28.5518	28.6015	28.7101	28.5728	28.6644
A0A2H0ZSK5	B9J08_002759	0.463117	0.162024	-0.125272	0.339382	-1.22354	0.00283735	-0.63515	0.0531304	29.3154	28.8488	28.7339	29.6204	29.5795	29.0875	28.4582	28.3234	28.2109	28.2361	28.1883	28.1924
A0A2H0ZKL2	B9J08_002763	-0.25109	0.141345	-0.226916	0.0645522	-0.0792401	0.43199	-0.103414	0.538681	29.1702	29.4972	29.3903	29.1243	29.1605	29.0197	29.1555	29.3247	29.2673	28.9996	29.0275	29.0397
A0A2H0ZZF7	B9J08_001324	0.0144396	0.936018	-0.166148	0.151756	-0.0480585	0.683034	0.13253	0.397709	27.0885	27.2565	27.4097	27.2025	27.2838	27.3117	27.3798	27.3624	27.4101	27.2637	27.2359	27.1542
A0A2H1A6F6	B9J08_000976	0.392937	0.0445868	0.113311	0.382603	-0.435351	0.0120383	-0.155725	0.327516	30.7586	30.4505	30.5622	30.9658	31.0474	30.9369	30.4829	30.3486	30.4727	30.6793	30.483	30.4817
A0A2H0ZFS8	B9J08_004509	-0.43061	0.02964	-0.183186	0.126884	0.226782	0.100478	-0.0206419	0.889399	28.0029	27.9092	28.0728	27.6939	27.5221	27.4772	28.0088	27.8952	28.0191	27.8506	27.7665	27.7564
A0A2H1A299	B9J08_000010	-0.0211061	0.866216	-0.197693	0.118149	-0.427239	0.00646235	-0.250652	0.0981246	30.2494	30.4109	30.4142	30.3275	30.347	30.3367	30.1261	30.184	30.0125	29.8277	29.9265	29.9753
A0A2H0ZFZ6	B9J08_005226	0.259714	0.113725	0.0220818	0.852785	-0.213867	0.0663283	0.0237656	0.895987	28.2018	28.4362	28.4955	28.5846	28.6782	28.6498	28.377	28.3767	28.451	28.4753	28.3566	28.4392
A0A2H0ZPR3	B9J08_002116	-0.210846	0.0882936	0.279437	0.037445	0.629428	0.00289059	0.139145	0.190715	28.5795	28.5694	28.4884	28.3951	28.2985	28.3112	28.6622	28.688	28.7046	28.8651	29.0436	28.9844
A0A2H0ZJF3	B9J08_004222	-0.00282243	0.987783	0.229876	0.060864	0.0317507	0.785037	-0.200947	0.205125	27.4287	27.2136	27.1516	27.3399	27.2154	27.2302	27.0266	27.0801	27.0844	27.2838	27.2933	27.3036
A0A2H1A637	B9J08_000812	-0.0110893	0.939228	-0.102885	0.393604	-0.0139208	0.914931	0.0778745	0.561564	31.1993	31.1795	31.3208	31.1236	31.2588	31.2839	31.3117	31.2208	31.4008	31.297	31.1639	31.1637
A0A2H0ZLP9	B9J08_003152	-0.678301	0.0188975	-0.342468	0.117502	0.483888	0.0324275	0.148056	0.432305	27.3748	27.6091	27.7392	26.7941	26.961	26.933	27.6089	27.7082	27.8501	27.6155	27.2109	27.3134
A0A2H0ZLU3	B9J08_003180	0.134867	0.360637	0.553725	0.00430449	1.23148	0.000589278	0.81262	0.00216355	28.7073	28.9047	28.8701	29.033	28.8247	29.0288	29.5907	29.73	29.5992	30.1752	30.2936	30.1122
A0A2H0ZYS2	B9J08_001870	-0.0719853	0.620508	0.00246189	0.984691	-0.00687058	0.961985	-0.0813178	0.504936	32.9572	33.0219	32.9592	32.8743	33.0234	32.8247	32.926	32.8874	32.881	32.9241	32.9467	32.831
A0A2H0ZQS3	B9J08_002632	-0.415745	0.0193927	-0.316482	0.0290273	0.51787	0.00403264	0.418607	0.0166392	28.4486	28.4335	28.5462	28.0677	28.1078	28.0055	28.8345	28.863	28.9866	28.5274	28.5621	28.6452
A0A2H1A5P2	B9J08_000694	0.108359	0.44217	-0.0236723	0.905515	-0.0523719	0.714027	0.0796593	0.637219	31.1582	31.4029	31.3314	31.3641	31.4628	31.3907	31.4505	31.4481	31.2328	31.1806	31.4288	31.4511
A0A2H1A7S4	B9J08_000384	0.36958	0.0413242	0.242383	0.0916309	-0.294069	0.0536746	-0.166871	0.229263	30.815	30.6058	30.8015	31.1901	31.1064	31.0345	30.6298	30.5159	30.5761	30.9255	30.6813	30.8421
A0A2H0ZKU9	B9J08_002842	0.0957839	0.557237	-0.0678581	0.809258	-0.0716971	0.763481	0.091945	0.622074	27.3311	27.0913	27.3442	27.4539	27.3582	27.2419	27.3521	27.2016	27.4887	27.5212	26.9646	27.3531
A0A2H0ZUQ9	B9J08_003512	-0.201071	0.0798	0.0690863	0.568554	0.169978	0.138429	-0.100179	0.339841	29.5032	29.575	29.5551	29.3551	29.3202	29.3548	29.4518	29.3815	29.4995	29.4055	29.5469	29.5876
A0A2H0ZYB1	B9J08_001745	-0.250342	0.067052	-0.0471477	0.697167	0.180754	0.146698	-0.0224407	0.856642	27.8557	27.9618	27.953	27.608	27.7046	27.7069	27.866	27.9108	27.9265	27.9208	27.7542	27.8869
A0A2H0ZMA9	B9J08_003374	0.532362	0.0666893	0.543665	0.0359984	0.328688	0.150978	0.317385	0.190716	28.1116	28.6227	28.4888	28.7328	29.0348	29.0526	28.6213	28.7132	28.8408	28.9949	29.3996	29.4116
A0A2H0ZP76	B9J08_004067	-0.187882	0.40598	-0.343361	0.0404067	-0.0561964	0.785037	0.0992832	0.576577	31.5848	31.2842	31.3322	31.4506	31.2107	30.9763	31.3885	31.5071	31.6034	31.0475	31.1613	31.2601
A0A2H0ZN07	B9J08_003290	0.172649	0.210824	0.449957	0.00726873	0.0133782	0.925386	-0.263929	0.0608788	28.4909	28.4377	28.4449	28.7811	28.5518	28.5585	28.2927	28.1329	28.1561	28.6069	28.6746	28.6501
A0A2H0ZIL9	B9J08_004309	0.346147	0.0737382	0.316156	0.0733239	-0.116141	0.498253	-0.0861499	0.547049	27.8844	27.9494	27.8195	28.0964	28.1615	28.4338	27.9285	27.7788	27.6876	27.9767	28.163	28.2037
A0A2H1A534	B9J08_000507	0.323899	0.30292	-0.0170726	0.925881	-0.525429	0.0394518	-0.184458	0.502786	30.2172	30.0531	29.6255	30.4699	30.4413	29.9563	29.9238	29.8289	29.5897	29.7622	29.7328	29.7962
A0A2H0ZF28	B9J08_005528	0.383706	0.0485282	0.294841	0.0405944	-0.238745	0.0505514	-0.149879	0.36929	29.6139	29.4747	29.2908	29.8883	29.8773	29.7649	29.3482	29.3868	29.1947	29.5411	29.6228	29.6504
A0A2H1A0J8	B9J08_001432	-0.0591843	0.665454	0.0942357	0.353651	0.248319	0.0627628	0.0948991	0.407398	28.0977	28.2505	28.2171	28.0276	28.133	28.2272	28.242	28.3247	28.2833	28.3759	28.3305	28.4263
A0A2H1A615	B9J08_001039	-0.0940347	0.406409	-0.063901	0.520234	0.0265765	0.800173	-0.00355721	0.979047	28.8146	28.8927	28.9738	28.7577	28.8265	28.8148	28.8738	28.8676	28.9291	28.8838	28.7735	28.8214
A0A2H0ZHN5	B9J08_004636	-0.228302	0.0912441	-0.0231963	0.859771	0.089357	0.40948	-0.115749	0.350064	27.3136	27.196	27.193	27.0076	26.9739	27.0362	27.0587	27.1244	27.1724	27.0715	27.0777	27.1366
A0A2H1A5E3	B9J08_000771	-0.0331002	0.870232	-0.087087	0.319836	-0.0617007	0.676207	-0.00771391	0.968469	31.1907	30.8866	30.9436	31.0375	31.098	30.786	30.9799	31.0242	30.9937	30.8785	30.9316	30.9264
A0A2H0ZN30	B9J08_003609	0.487649	0.0307049	0.174852	0.363798	0.307444	0.0290858	0.620241	0.0366528	27.9747	27.7734	27.6523	28.3634	28.1987	28.301	28.5929	28.4975	28.1706	28.6338	28.6267	28.5251
A0A2H0ZPZ1	B9J08_001740	0.183016	0.301661	0.199717	0.184057	0.0290868	0.875405	0.0123866	0.944299	27.9502	28.1479	28.1838	28.09	28.3455	28.3954	28.0655	28.1969	28.0566	28.323	28.1656	28.4295
A0A2H0ZM30	B9J08_003273	0.0503116	0.698886	0.00141182	0.991336	-0.152223	0.204384	-0.103323	0.391685	33.0817	33.0561	33.0177	33.131	33.0774	33.0981	32.9667	32.9551	32.9238	32.854	32.9782	33.0176
A0A2H0ZTB1	B9J08_003500	-0.0667399	0.857819	-0.313522	0.10938	1.17187	0.00511493	1.41865	0.00579784	28.8665	29.414	29.5843	28.9464	29.1943	29.524	30.6881	30.6834	30.7493	30.6364	30.3224	30.2215
A0A2H1A8Q9	B9J08_000320	0.188094	0.1267	0.546701	0.0100054	0.32367	0.0439634	-0.0349361	0.786595	29.2674	29.304	29.2187	29.5404	29.413	29.401	29.2527	29.3056	29.1269	29.62	29.839	29.8664
A0A2H1A443	B9J08_000693	-0.368651	0.0431716	0.0372096	0.767449	0.550224	0.00511493	0.144363	0.299017	27.4859	27.3258	27.4897	27.1739	27.041	26.9804	27.4836	27.5914	27.6594	27.6394	27.6153	27.5914
A0A2H0ZCW1	B9J08_005161	0.0857398	0.578158	0.166306	0.464269	0.166596	0.376375	0.0860302	0.655215	31.3048	31.3087	31.026	31.3058	31.2821	31.3089	31.4177	31.3338	31.1462	31.1984	31.5129	31.6854
A0A2H0ZKC7	B9J08_002677	0.0420963	0.825929	0.221621	0.0661809	0.0777606	0.539795	-0.101764	0.541355	28.1343	27.92	27.8072	28.1292	27.9848	27.8738	27.7983	27.9285	27.8295	28.0786	28.0811	28.0614
A0A2H0ZN47	B9J08_003349	0.100022	0.547682	0.497712	0.0107107	0.777921	0.00511493	0.38023	0.0249254	28.1687	28.3182	28.1618	28.4995	28.1626	28.2865	28.6498	28.6032	28.5363	28.9517	29.2172	29.1135
A0A2H0ZG28	B9J08_004618	-0.294161	0.0680996	-0.202488	0.0804127	0.0951935	0.438203	0.00352076	0.979796	29.3434	29.4501	29.3499	29.2303	29.0434	28.9871	29.4284	29.4321	29.2935	29.1594	29.18	29.2071
A0A2H1A012	B9J08_001878	0.190113	0.150467	0.470841	0.00558888	-0.0172348	0.882435	-0.297963	0.0553898	29.1371	29.0448	28.9348	29.2824	29.2334	29.1712	28.7798	28.7663	28.6766	29.1257	29.2534	29.2562
A0A2H0ZCP9	B9J08_005099	0.0391793	0.857932	-0.0640704	0.607939	-0.111113	0.437274	-0.0078629	0.974512	31.466	31.1179	31.0636	31.3541	31.2949	31.1159	31.2347	31.1625	31.2266	31.2486	31.0248	31.1582
A0A2H0ZWH4	B9J08_002422	-0.421273	0.0837306	-0.179647	0.121484	0.220967	0.124416	-0.0206595	0.931288	30.0324	30.4679	30.3252	29.6919	29.8706	29.9991	30.1642	30.2445	30.3548	30.0684	30.0621	30.094
A0A2H0ZVJ9	B9J08_002459	0.138626	0.513519	0.0832284	0.450735	0.248338	0.111658	0.303736	0.144949	31.0398	31.3002	31.4666	31.2409	31.4417	31.5399	31.5181	31.6352	31.5646	31.6645	31.5747	31.7283
A0A2H0ZWI3	B9J08_002146	-0.458667	0.0347769	-0.120808	0.28202	0.569122	0.00490932	0.231263	0.158212	26.7974	26.8758	27.07	26.3753	26.4595	26.5324	27.1966	27.1209	27.1195	27.0263	26.9966	27.0517
A0A2H0ZFX1	B9J08_004574	-0.258991	0.159391	-0.31139	0.0190663	0.0131295	0.936972	0.0655283	0.655215	32.3979	32.2155	32.1892	32.1785	31.9715	31.8757	32.3433	32.2826	32.3733	32.0037	31.9772	32.0842
A0A2H0ZJE5	B9J08_004230	-0.224456	0.0912441	-0.18692	0.166417	0.00390802	0.977327	-0.0336275	0.814779	28.2662	28.1143	28.2198	28.0264	27.9287	27.9717	28.0716	28.1648	28.263	28.0249	27.8877	28.026
A0A2H0ZLE3	B9J08_002989	-0.309178	0.0398733	-0.185984	0.19022	0.00688136	0.956997	-0.116312	0.397979	28.0963	28.2446	28.2346	27.8952	27.9013	27.8515	27.9531	28.1097	28.1637	27.9857	27.839	27.844
A0A2H0ZSR6	B9J08_002818	-0.0019307	0.992428	-0.133263	0.317177	-0.150582	0.349054	-0.0192498	0.909873	27.7958	27.9059	28.081	27.8417	27.8358	28.0993	27.9374	27.8803	27.9071	27.884	27.6441	27.7969
A0A2H1A5I9	B9J08_000643	-0.490414	0.021764	-0.165385	0.21705	0.346733	0.0310363	0.0217037	0.894224	27.3471	27.4552	27.5288	26.9801	26.8532	27.0265	27.5432	27.4723	27.3807	27.2156	27.3759	27.3085
A0A2H1A5Q8	B9J08_000711	0.21124	0.386567	0.21178	0.0800652	-0.223335	0.179828	-0.223876	0.302881	32.8005	32.5169	32.3194	32.8852	32.84	32.5453	32.4053	32.3038	32.2561	32.494	32.5242	32.5824
A0A2H1A193	B9J08_001176	0.222552	0.176262	0.464198	0.0024779	0.173535	0.153515	-0.0681109	0.638419	28.8195	28.574	28.5741	28.9786	28.8945	28.7621	28.6096	28.5948	28.5588	29.028	29.084	29.0438
A0A2H0ZCK9	B9J08_005057	-0.0594423	0.61305	0.231681	0.0428407	0.133771	0.177943	-0.157352	0.1942	29.7346	29.8833	29.7539	29.7536	29.6773	29.7625	29.5742	29.6662	29.6592	29.9066	29.8611	29.827
A0A2H1A195	B9J08_001207	-0.177307	0.238073	0.158037	0.208479	0.315445	0.0259429	-0.0198992	0.91264	29.572	29.872	29.8083	29.5432	29.5886	29.5886	29.6652	29.7303	29.7971	30.0026	29.8022	29.8618
A0A2H1A2F2	B9J08_000071	0.146058	0.361261	0.0573693	0.55079	0.241435	0.0866801	0.330123	0.0500749	30.4013	30.5912	30.627	30.5491	30.7009	30.8076	30.8474	30.9106	30.8518	30.9418	30.8705	30.9697
A0A2H0ZDF6	B9J08_005336	-0.572421	0.0336589	-0.280347	0.0900498	0.0894955	0.60671	-0.202579	0.26268	32.4129	32.1034	32.3159	31.8499	31.7499	31.5151	32.016	32.0096	32.1988	31.8921	31.6511	31.8401
A0A2H0ZIL2	B9J08_004317	0.457085	0.0359335	0.260605	0.03549	-0.0160392	0.895737	0.180441	0.26928	29.7401	29.4077	29.4673	30.0651	29.9947	29.9266	29.7234	29.6995	29.7336	29.8976	29.9913	30.0493
A0A2H1A8E8	B9J08_000226	0.306819	0.0862223	0.384094	0.0189299	-0.260407	0.039327	-0.337682	0.0879131	28.6605	28.5437	28.331	28.846	28.8585	28.751	28.1614	28.2783	28.0824	28.6279	28.5119	28.5346
A0A2H1A5I7	B9J08_000650	0.0886551	0.633018	-0.0778389	0.762068	-0.261195	0.236087	-0.0947014	0.643353	31.1571	30.8347	31.1118	31.2665	31.0254	31.0776	31.0366	30.7588	31.0241	31.1455	30.6244	30.8161
A0A2H0ZCU0	B9J08_001303	-0.203054	0.147899	-0.0622614	0.694136	-0.0294691	0.806063	-0.170262	0.30211	27.6037	27.5843	27.7982	27.4543	27.4707	27.452	27.4122	27.4192	27.644	27.476	27.3371	27.4755
A0A2H1A1R7	B9J08_001369	-4.58485	0.000335263	-3.68597	0.000289485	0.429107	0.391375	-0.469767	0.0164396	29.5706	29.3511	29.4705	24.6017	25.3908	24.6452	29.0238	28.9132	29.046	24.683	25.7378	25.5042
A0A2H0ZED2	B9J08_005353	0.233502	0.100881	0.0886353	0.548533	-0.329691	0.0258185	-0.184824	0.234148	27.4301	27.2959	27.2677	27.6341	27.5492	27.5108	27.2634	27.1524	27.0234	27.2007	27.3118	27.1925
A0A2H0ZGI4	OLA1	0.245607	0.0798766	0.138196	0.150854	-0.23141	0.0617391	-0.123998	0.244772	29.1681	29.1449	29.0459	29.3833	29.4416	29.271	28.9915	29.0128	28.9828	29.0953	29.185	29.1212
A0A2H1A1L1	B9J08_001278	-0.925661	0.0186948	-0.582389	0.00691152	0.271402	0.238553	-0.0718693	0.664309	32.556	32.356	32.4962	31.8659	31.4662	31.2991	32.2897	32.3777	32.5252	31.8905	31.7055	31.8494
A0A2H1A3A4	B9J08_000444	0.108083	0.620787	-0.0831179	0.612611	-0.0228043	0.91441	0.168397	0.344347	28.8361	29.0009	29.0902	28.8071	29.1853	29.259	29.0595	29.0413	29.3316	29.1511	28.9994	29.0326
A0A2H1A4W0	B9J08_000994	0.0315942	0.915622	0.0557491	0.620402	-0.117159	0.478281	-0.141314	0.557043	27.9338	28.383	28.4869	28.1336	28.2601	28.5047	28.1261	28.1174	28.1362	28.0993	28.1918	28.2559
A0A2H1A616	B9J08_000819	0.10059	0.498151	0.00503327	0.974392	-0.351416	0.0253961	-0.255859	0.124425	27.0612	26.8774	26.8423	26.9976	26.9654	27.1196	26.6858	26.5943	26.7331	26.6517	26.7278	26.6488
A0A2H0ZDU9	B9J08_005481	0.0172033	0.921969	0.136777	0.347455	-0.0311938	0.83933	-0.150767	0.326637	27.296	27.0745	27.0397	27.2393	27.1525	27.07	26.9434	26.9711	27.0433	27.2589	27.0191	27.0901
A0A2H0ZVC9	B9J08_002367	0.0233626	0.887462	-0.444994	0.0539631	-0.0473603	0.809228	0.420996	0.0429495	31.6203	31.6577	31.4051	31.4908	31.6333	31.6291	32.0874	31.9425	31.9163	31.28	31.6875	31.6438
A0A2H1A3F8	B9J08_000460	-0.0711884	0.716477	-0.102275	0.382064	0.0175405	0.916838	0.0486275	0.780754	29.1987	29.4686	29.5277	29.1588	29.3727	29.4499	29.4582	29.439	29.4437	29.2509	29.317	29.4662
A0A2H1A1A9	B9J08_001230	-0.254958	0.0807723	-0.18928	0.0916618	0.135843	0.243384	0.070165	0.54233	28.1494	28.2166	28.2971	27.9178	27.913	28.0675	28.288	28.2505	28.3352	28.0995	28.0567	28.1496
A0A2H0ZFV9	B9J08_005225	0.295052	0.0741236	0.249488	0.0317713	-0.371259	0.00927878	-0.325695	0.0586272	30.7405	30.5463	30.4693	30.8385	30.9035	30.8991	30.2375	30.2881	30.2533	30.4581	30.5073	30.562
A0A2H0ZKM9	B9J08_002778	0.072686	0.626261	0.344764	0.014011	0.00627347	0.961774	-0.265804	0.0914022	28.7058	28.4884	28.47	28.7291	28.5593	28.5938	28.2536	28.3052	28.3079	28.572	28.6293	28.6997
A0A2H0ZG02	B9J08_004601	-0.491463	0.0271154	-0.145599	0.30086	0.210169	0.138429	-0.135695	0.391405	27.8537	28.0499	28.1363	27.4819	27.4583	27.6255	27.7844	27.8829	27.9655	27.68	27.8531	27.663
A0A2H0ZY53	B9J08_001674	-0.152434	0.347236	-0.07812	0.506792	-0.156628	0.263602	-0.230942	0.129835	28.9006	28.6746	28.7366	28.78	28.5614	28.513	28.4507	28.5719	28.5964	28.4358	28.4117	28.537
A0A2H0ZLU7	B9J08_003205	0.266147	0.109436	0.299039	0.0328621	0.59777	0.00511493	0.564878	0.00765701	28.76	28.9973	28.947	29.2924	29.0874	29.1229	29.4869	29.4315	29.4805	29.8533	29.7828	29.6599
A0A2H1A6P1	B9J08_001045	0.138712	0.28322	0.150489	0.255472	-0.279039	0.0505514	-0.290816	0.0672041	27.1686	27.0407	27.0182	27.2588	27.2331	27.1518	26.7593	26.8515	26.7443	26.8647	26.9196	27.0223
A0A2H0ZNA8	B9J08_003730	0.234508	0.0933227	0.151131	0.185865	-0.291188	0.0283201	-0.207811	0.132577	30.6543	30.5472	30.5286	30.8518	30.8648	30.717	30.3975	30.4437	30.2654	30.5655	30.4946	30.5
A0A2H1A3R4	B9J08_000091	0.256385	0.12128	0.12343	0.342149	-0.372804	0.0171608	-0.239849	0.167256	32.7877	32.5883	32.658	32.8635	33.033	32.9067	32.2944	32.5132	32.5068	32.5886	32.5254	32.5707
A0A2H1A5Z4	B9J08_000800	0.372816	0.195631	0.329445	0.0174758	-0.47499	0.0158286	-0.431618	0.139326	29.645	29.0794	29.0382	29.7824	29.6307	29.468	28.8607	28.8269	28.7802	29.1521	29.2224	29.0816
A0A2H0ZLG0	B9J08_003058	0.254105	0.115221	0.0313282	0.820299	-0.260499	0.0883192	-0.0377226	0.788762	27.8758	28.0747	28.0113	28.1499	28.2002	28.374	27.9418	28.0075	27.8993	27.8774	27.9842	28.0811
A0A2H0ZUG2	B9J08_004042	-0.459943	0.0265381	-0.197769	0.0647972	0.598062	0.00253624	0.335887	0.0550778	27.8341	27.9533	28.1088	27.4455	27.5149	27.556	28.2759	28.2966	28.3313	28.0943	28.1178	28.0984
A0A2H0ZH61	B9J08_004687;B9J08_005544	-0.614016	0.0179925	-0.105676	0.445332	0.421169	0.0196842	-0.0871702	0.561564	28.257	28.2916	28.4377	27.8635	27.6314	27.6493	28.1137	28.2577	28.3533	28.2138	28.0668	28.1272
A0A2H0ZWG0	B9J08_002109	-0.22835	0.0944585	-0.171404	0.227886	-0.940466	0.00109089	-0.997412	0.00078506	30.1226	29.9137	30.0214	29.7974	29.806	29.7694	28.9563	29.022	29.0872	28.8122	28.7409	28.9982
A0A2H0ZJK5	B9J08_004286	0.0145091	0.944161	0.0810054	0.637466	0.0238014	0.899793	-0.0426949	0.818972	27.2822	27.4151	27.6174	27.3919	27.3629	27.6034	27.3076	27.42	27.4591	27.6566	27.4155	27.3576
A0A2H0ZUQ3	B9J08_003894	0.0262026	0.855541	0.14	0.324443	0.124402	0.389779	0.0106046	0.942187	29.2244	29.0301	29.0528	29.2238	29.0763	29.0857	29.1211	29.1137	29.1042	29.2751	29.0913	29.3927
A0A2H0ZQE9	B9J08_004038	-0.360016	0.0275957	-0.378991	0.0190663	0.322732	0.0147457	0.341708	0.0537868	31.6679	31.7998	31.7312	31.3651	31.3864	31.3673	32.1002	32.1707	31.9531	31.641	31.7265	31.7195
A0A2H0ZQS4	B9J08_002608	0.402651	0.110213	0.183176	0.538641	-0.589152	0.0356641	-0.369676	0.203867	31.1598	30.62	30.9489	31.4269	31.2867	31.2231	30.692	30.2742	30.6534	31.0661	30.5009	30.6022
A0A2H0ZD77	B9J08_005269	-0.469166	0.0250195	-0.274711	0.0785742	0.354616	0.0270315	0.16016	0.288347	27.7279	27.9665	27.959	27.3972	27.4518	27.397	28.0811	28.0941	27.9587	27.7636	27.6546	27.8916
A0A2H0ZYD7	B9J08_002477	-0.139619	0.188876	-0.0364113	0.731784	-0.0770229	0.383146	-0.18023	0.142499	29.8376	29.9156	29.9335	29.7701	29.7526	29.7452	29.6315	29.7536	29.761	29.6505	29.6806	29.7057
A0A2H0ZCE2	B9J08_004993	-0.109863	0.344145	0.252763	0.0400905	0.118035	0.298474	-0.244591	0.0512559	29.1765	29.2094	29.1503	29.1611	29.0575	28.9879	28.8879	28.9405	28.9739	29.1208	29.1944	29.2454
A0A2H0ZLM0	B9J08_003122	0.221892	0.292172	-0.228094	0.131402	-0.868994	0.00379511	-0.419008	0.0568511	28.9604	28.7677	28.5962	28.972	29.1972	28.8208	28.4687	28.304	28.2946	27.9992	28.1662	28.2176
A0A2H0ZGN0	B9J08_004818	0.118701	0.346244	0.0878415	0.569131	-0.186026	0.183433	-0.155166	0.264198	26.6568	26.5859	26.5906	26.6691	26.73	26.7903	26.3964	26.4183	26.5531	26.5375	26.45	26.6439
A0A2H0ZMK6	B9J08_003473	-0.129361	0.308978	0.0216073	0.890619	-0.109907	0.387603	-0.260875	0.0813291	26.9255	26.9763	27.0422	26.8096	26.9282	26.8181	26.6923	26.6772	26.7918	26.7613	26.658	26.8069
A0A2H0ZZQ3	B9J08_001274	-0.0850187	0.623732	-0.0725267	0.696386	-0.382896	0.0754814	-0.395388	0.0317172	27.2002	27.2738	27.3763	27.0185	27.2236	27.3532	26.8053	26.9278	26.9311	26.8774	26.6172	26.952
A0A2H0ZI33	B9J08_004129	-0.128501	0.488014	-0.104322	0.30353	-0.150259	0.271461	-0.174439	0.285574	28.4954	28.2215	28.1823	28.2947	28.2085	28.0106	28.1803	28.1179	28.0778	28.0452	27.999	28.0188
A0A2H0ZPA5	B9J08_004072	0.303837	0.319747	-0.0484925	0.733449	-0.577018	0.0536746	-0.224688	0.260475	30.1443	29.9706	29.7299	30.5605	30.3259	29.8699	29.8113	29.7562	29.6032	29.7403	29.7197	29.5653
A0A2H0ZM41	B9J08_003304	-0.0852524	0.656899	0.0466465	0.819515	-0.0239897	0.905026	-0.155889	0.397102	25.9251	26.0493	26.1987	25.8443	25.9539	26.1191	25.8416	25.8322	26.0316	25.9835	25.7964	26.0655
A0A2H0ZXK7	B9J08_002152	0.622104	0.0126086	0.223172	0.0755501	-0.696895	0.00144669	-0.297963	0.072575	31.9983	31.9871	31.8506	32.533	32.5991	32.5701	31.5498	31.6519	31.7405	31.8335	31.888	31.8901
A0A2H0ZXV2	B9J08_001591	-0.253512	0.131962	-0.529325	0.00455761	1.08344	0.000589278	1.35925	0.000484204	27.4632	27.7309	27.6577	27.2763	27.3531	27.4618	29.0549	29.0032	28.8714	28.4387	28.5012	28.4016
A0A2H0ZFM4	B9J08_004493	-0.0772444	0.509664	-0.0616195	0.680464	0.115076	0.398538	0.0994516	0.391685	26.7138	26.7064	26.679	26.6262	26.5875	26.6538	26.7705	26.7879	26.8391	26.8171	26.7907	26.6048
A0A2H0ZGE4	B9J08_005497	0.360642	0.028069	0.0235453	0.911413	-0.352818	0.0713599	-0.0157209	0.897353	28.3405	28.2703	28.3719	28.7079	28.6031	28.7537	28.3002	28.3143	28.3212	28.2927	28.5641	28.1495
A0A2H0ZMP0	B9J08_003167	-0.668757	0.0124213	-0.338608	0.0329575	1.11954	0.000589278	0.789389	0.00319552	27.5845	27.696	27.8048	27.0681	26.992	27.0188	28.3834	28.519	28.5511	28.2402	28.0789	28.1185
A0A2H1A1U9	B9J08_001385	-0.084806	0.634397	-0.00913903	0.947043	-0.212251	0.0979563	-0.287918	0.129733	29.3586	29.7055	29.5403	29.3522	29.4176	29.5802	29.1648	29.2197	29.3561	29.2393	29.2123	29.2616
A0A2H1A809	B9J08_000469	0.376652	0.108623	0.257279	0.0669896	-0.343232	0.0557239	-0.223859	0.247586	29.9854	29.7378	29.5924	30.3336	30.1422	29.9697	29.6129	29.6038	29.4273	29.8523	29.7301	29.8334
A0A2H1A212	B9J08_001467	-0.121318	0.470005	-0.142732	0.263616	-0.144255	0.219548	-0.122841	0.492103	30.9079	30.7101	30.5308	30.6185	30.6169	30.5495	30.6428	30.6345	30.503	30.3322	30.5283	30.4916
A0A2H0ZN51	B9J08_003681	0.301731	0.0590123	0.244796	0.046682	-0.394937	0.0200034	-0.338003	0.0211013	30.452	30.4529	30.5351	30.6587	30.8887	30.7978	30.1426	30.1178	30.1655	30.4738	30.3773	30.3092
A0A2H0ZXT4	B9J08_001565	-0.177985	0.455213	-0.640755	0.0680649	-0.523324	0.148568	-0.0605534	0.643532	26.767	26.7352	26.8834	26.6751	26.8729	26.3037	26.7184	26.7509	26.7347	26.5203	25.7686	25.9928
A0A2H1A1F6	B9J08_001265	0.378189	0.0386008	0.288347	0.017282	-0.311692	0.0408737	-0.22185	0.070339	28.5043	28.5877	28.488	28.7871	28.8749	29.0526	28.3186	28.301	28.2949	28.5932	28.5703	28.616
A0A2H0ZMH4	PRT1	0.582375	0.0479438	0.396159	0.0108073	-0.397175	0.0230455	-0.21096	0.348177	28.6322	28.2522	28.1062	28.9583	29.0232	28.7562	28.0521	28.1628	28.1428	28.4437	28.542	28.5605
A0A2H0ZZ51	B9J08_001461	-0.333923	0.0399963	-0.209011	0.069482	0.166397	0.157482	0.0414854	0.733046	28.1211	28.2387	28.0826	27.8996	27.7678	27.7732	28.1891	28.1601	28.2177	28.0411	27.9451	27.9536
A0A2H1A116	B9J08_001136	0.0732319	0.47912	0.204735	0.097708	-0.021682	0.859218	-0.153185	0.15641	28.1325	28.087	28.0798	28.1441	28.1604	28.2144	27.9714	27.9492	27.9191	28.1252	28.0805	28.2483
A0A2H1A7Z3	B9J08_000462	0.295294	0.080472	0.116962	0.374912	-0.00400427	0.981753	0.174328	0.20722	28.3051	28.2509	28.4939	28.5939	28.5888	28.7531	28.5258	28.51	28.5372	28.517	28.7801	28.6267
A0A2H0ZV75	B9J08_002315	-0.241191	0.14865	-0.0276371	0.879158	0.489837	0.0120256	0.276283	0.139574	30.7068	30.8551	31.043	30.5829	30.6417	30.6568	31.0496	31.1515	31.2327	31.2691	30.9649	31.1169
A0A2H1A0E9	B9J08_001653	0.0637729	0.525318	0.0387868	0.731327	-0.0648949	0.524561	-0.0399088	0.707618	28.2571	28.259	28.2295	28.2982	28.2913	28.3476	28.1554	28.2492	28.2214	28.2245	28.2012	28.3167
A0A2H0ZFP4	B9J08_004504	-0.286135	0.0575725	0.0256492	0.8697	0.336804	0.0340171	0.0250204	0.860264	26.6606	26.7305	26.6682	26.453	26.3943	26.3536	26.6468	26.7274	26.7601	26.7839	26.6388	26.7886
A0A2H0ZGS4	B9J08_004856	0.0475016	0.806601	-0.107518	0.479684	-0.272528	0.13494	-0.117509	0.430725	28.2168	28.2098	28.4821	28.1774	28.4377	28.4361	28.1861	28.1484	28.2217	28.1511	27.8971	28.1855
A0A2H1A422	B9J08_000695	0.105729	0.393114	0.0115008	0.954218	-0.725128	0.00375049	-0.6309	0.0076411	26.9549	26.8948	26.9708	27.1227	26.975	27.0401	26.3642	26.1762	26.3874	26.1866	26.3894	26.3864
A0A2H1A6Z0	B9J08_000082	-0.238801	0.121949	0.108577	0.25147	0.145586	0.269474	-0.201791	0.095545	31.0419	30.9644	30.9308	30.8832	30.71	30.6275	30.7808	30.7728	30.7781	30.9415	30.8212	30.8947
A0A2H0ZDS4	B9J08_005186	-0.485374	0.0190234	0.00661	0.964357	0.550841	0.00486706	0.0588567	0.670298	27.3772	27.2117	27.3443	26.8822	26.8011	26.7938	27.2975	27.3668	27.4455	27.3315	27.3405	27.4576
A0A2H1A6G4	B9J08_000975	0.0953946	0.476014	0.29447	0.0290273	0.15715	0.155334	-0.041926	0.775761	28.1348	27.9117	27.956	28.1507	28.0507	28.0873	27.9417	27.9251	28.01	28.2177	28.2214	28.3211
A0A2H0ZK35	B9J08_002601	-0.609772	0.0556339	-0.191159	0.160472	0.453915	0.0851571	0.0353029	0.840891	30.8582	30.5607	30.6865	30.4499	29.9537	29.8725	30.8166	30.6563	30.7385	30.6557	30.4317	30.5505
A0A2H0ZNM6	B9J08_003861	-0.281246	0.0563317	0.197278	0.117758	0.349218	0.015091	-0.129306	0.330127	30.7326	30.569	30.6273	30.4285	30.3389	30.3178	30.4396	30.4818	30.6196	30.6425	30.7176	30.7728
A0A2H0ZFB0	B9J08_005447	0.0661507	0.697577	-0.0336088	0.821008	0.0706142	0.666116	0.170374	0.21964	29.1635	29.4148	29.3294	29.2227	29.3773	29.5061	29.5043	29.4849	29.4296	29.2783	29.5149	29.5248
A0A2H0ZNL2	B9J08_003791	0.477209	0.0186371	0.665774	0.000843882	0.36956	0.0149553	0.180996	0.134314	28.815	28.7037	28.6556	29.1307	29.2796	29.1956	28.914	28.8905	28.9128	29.4929	29.5908	29.631
A0A2H0ZW74	B9J08_002041	-0.0837049	0.476014	0.142913	0.244474	0.296135	0.0367111	0.0695164	0.559092	27.091	27.0978	27.0173	27.0193	26.9342	27.0015	27.1869	27.1349	27.093	27.2846	27.2069	27.3519
A0A2H0ZWH7	B9J08_002117	-0.0593338	0.690511	0.309833	0.0448177	0.407815	0.0219165	0.0386483	0.789066	28.5746	28.4643	28.5237	28.623	28.3555	28.406	28.5048	28.4823	28.6914	28.9354	28.8615	28.8111
A0A2H1A1X3	B9J08_001420	0.325396	0.0305962	0.0645846	0.726512	-0.617703	0.00905958	-0.356892	0.0234619	29.9372	29.8456	29.9183	30.1941	30.2822	30.2009	29.4629	29.575	29.5925	29.8318	29.5265	29.4658
A0A2H0ZW55	B9J08_002013	0.147931	0.208526	0.154852	0.184057	-0.14686	0.174334	-0.153781	0.218366	27.7645	27.8259	27.6913	27.87	27.9017	27.9537	27.5971	27.6753	27.5479	27.761	27.8106	27.7133
A0A2H1A1F7	B9J08_001271	-0.410796	0.0193927	-0.145981	0.223552	0.248027	0.0535628	-0.0167879	0.902471	28.0976	28.0153	27.9818	27.5982	27.6594	27.6047	27.998	27.9682	28.0781	27.9571	27.81	27.8392
A0A2H0ZND6	B9J08_003755	-0.384033	0.0619417	0.01988	0.911413	0.35684	0.080751	-0.047073	0.719427	32.2936	32.3872	32.2285	32.106	31.7801	31.8711	32.2649	32.2701	32.2331	32.1323	32.4609	32.2345
A0A2H0ZTZ6	B9J08_003774	0.126429	0.28322	0.208961	0.0773285	0.127658	0.235115	0.0451263	0.705825	28.0357	27.9485	27.8835	28.1169	28.094	28.0361	27.9861	28.0405	27.9765	28.1853	28.1632	28.2815
A0A2H0ZWN3	B9J08_002185	0.376145	0.0788047	0.545916	0.00365009	0.158079	0.277659	-0.0116919	0.953363	29.5973	29.4335	29.2549	29.9361	29.8334	29.6447	29.4859	29.3929	29.3719	29.9161	29.9051	30.0671
A0A2H0ZYR6	B9J08_001875	0.183632	0.406582	0.272998	0.0290273	-0.243163	0.17709	-0.332529	0.0879131	31.3916	31.4688	31.7414	31.5137	31.7101	31.929	31.2127	31.1991	31.1925	31.4681	31.5495	31.4056
A0A2H0ZNF9	B9J08_003793	0.14357	0.443088	0.127573	0.231625	0.222548	0.154655	0.238545	0.147264	28.2684	28.5133	28.5278	28.4135	28.5618	28.7649	28.6871	28.595	28.743	28.8316	28.7972	28.779
A0A2H0ZFV2	B9J08_004554	-0.0797442	0.518403	0.0119609	0.923644	0.117897	0.263035	0.0261923	0.849738	28.2281	28.3526	28.4327	28.2219	28.2614	28.2909	28.3413	28.3517	28.399	28.3134	28.3682	28.4463
A0A2H1A583	B9J08_000563	-2.44893	0.0203018	-2.96055	4.73492457811665e-05	-0.681897	0.284812	-0.170272	0.516578	30.1532	29.914	29.6874	28.0019	28.0078	26.398	29.9621	29.7871	29.4945	26.7307	26.8949	26.7365
A0A2H0ZHK0	B9J08_004633	-0.135627	0.220326	0.134917	0.294436	0.333741	0.0301094	0.0631972	0.554548	27.9562	27.9996	27.9751	27.8459	27.7823	27.8959	28.0982	27.9978	28.0245	28.059	28.2758	28.1905
A0A2H0ZGC5	NCP1	0.192286	0.161656	0.138949	0.148848	-0.149693	0.227988	-0.0963555	0.334697	29.1115	29.1507	29.2086	29.215	29.3956	29.437	29.0648	29.0374	29.0795	29.2438	29.1544	29.2003
A0A2H0ZYP2	B9J08_001849	-0.0766042	0.508037	-0.173644	0.105623	-0.282299	0.0340171	-0.185259	0.109978	28.2553	28.248	28.3278	28.2075	28.1202	28.2737	28.119	28.0975	28.0588	27.9412	27.8727	27.9405
A0A2H0ZQG0	B9J08_001922	-0.383143	0.217423	-0.142628	0.143893	0.0605206	0.827536	-0.179994	0.293515	32.3042	31.9795	32.0261	31.9633	31.8944	31.3027	31.8692	31.9382	31.9624	31.798	31.753	31.791
A0A2H1A5M1	B9J08_000681	0.144537	0.269268	-0.0305397	0.858034	-0.268253	0.0866801	-0.0931765	0.471084	28.7143	28.5497	28.7464	28.8769	28.7527	28.8145	28.5182	28.5731	28.6396	28.7243	28.4597	28.4553
A0A2H0ZWE8	B9J08_002115	-0.167215	0.260334	0.267002	0.0916309	0.192975	0.197009	-0.241242	0.11456	28.5029	28.3719	28.2539	28.3151	28.1706	28.1414	28.0785	28.1849	28.1417	28.2521	28.4222	28.5317
A0A2H0ZEP1	B9J08_005385	-0.039544	0.770446	-0.00424589	0.975081	-0.147721	0.269474	-0.183019	0.110282	29.1332	29.1522	29.1352	28.9826	29.1011	29.2183	28.9374	28.9099	29.0244	29.0402	28.8615	28.9571
A0A2H1A0E3	B9J08_002173	0.527623	0.0885895	1.32116	0.000297789	-1.70419	0.00161745	-2.49773	5.82850792881358e-05	28.615	28.4281	28.408	29.3931	28.9242	28.7166	26.1019	25.8579	25.9982	27.2202	27.37	27.3312
A0A2H0ZVA0	B9J08_002365	-0.161305	0.25361	0.0027303	0.987921	-0.0574417	0.70047	-0.221477	0.131434	26.4179	26.289	26.3855	26.1421	26.1908	26.2756	26.1545	26.1445	26.1289	26.2589	26.0815	26.0958
A0A2H1A810	B9J08_000474	-0.788627	0.0212817	-0.285935	0.0692246	0.479377	0.042391	-0.0233159	0.906661	26.1733	26.1651	26.397	25.6712	25.2364	25.4619	26.1463	26.2976	26.2216	25.9298	25.9416	25.9363
A0A2H0ZJN2	B9J08_004357	0.310148	0.0336589	-0.0883161	0.547719	-0.312428	0.0199716	0.0860363	0.559292	29.8417	29.7747	29.7096	30.0798	30.0909	30.0858	30.0107	29.8318	29.7417	29.7461	29.8644	29.7087
A0A2H0ZNK4	B9J08_003819	0.127313	0.408962	-0.0281618	0.825475	0.106345	0.456859	0.26182	0.0757425	29.1474	29.2554	29.3606	29.2839	29.3233	29.5383	29.5277	29.4677	29.5535	29.4052	29.4603	29.599
A0A2H0ZYX4	B9J08_001940	0.0852481	0.846214	-0.303189	0.336177	0.030103	0.940262	0.41854	0.268946	31.3772	31.9415	32.3089	31.6263	32.0297	32.2274	32.3808	32.3322	32.1703	32.3337	31.5674	32.0726
A0A2H0ZYY1	B9J08_001644	0.155337	0.241196	0.214441	0.183977	-0.106519	0.379958	-0.165623	0.301628	27.765	27.7949	27.5887	27.9006	27.8246	27.8894	27.6917	27.4422	27.5179	27.7003	27.7073	27.8875
A0A2H0ZHR9	B9J08_004550	-0.130394	0.425394	0.184405	0.183262	0.563574	0.00905958	0.248775	0.127326	27.8909	28.0599	28.1444	27.7995	27.8521	28.0524	28.2855	28.3617	28.1943	28.3907	28.5865	28.4176
A0A2H0ZM27	B9J08_003245	-0.0258779	0.834782	0.0900727	0.675082	0.171892	0.131818	0.0559415	0.80292	29.2991	29.1827	29.1625	29.2308	29.2139	29.122	29.4225	29.3948	28.9948	29.3766	29.4262	29.2795
A0A2H0ZYM3	B9J08_001851	0.112688	0.44713	0.0770515	0.668012	-0.193891	0.173201	-0.158254	0.368996	32.087	31.9594	32.0245	32.0164	32.2689	32.1236	31.6612	31.9218	32.0131	32.0154	31.953	31.8588
A0A2H0ZGA4	B9J08_004696	0.172822	0.25151	0.348749	0.0105575	-0.0852278	0.435789	-0.261154	0.0988917	30.3352	30.0737	30.1305	30.4423	30.3239	30.2916	29.947	29.9195	29.8894	30.3322	30.2107	30.2592
A0A2H0ZLF2	B9J08_002746	-0.111526	0.422998	0.0537834	0.707073	-0.0348738	0.82967	-0.200183	0.111099	28.6294	28.6434	28.5048	28.6111	28.4593	28.3726	28.355	28.4001	28.4219	28.3244	28.4189	28.5951
A0A2H1A465	B9J08_000755	0.099603	0.473147	0.267383	0.0706289	0.394009	0.0169126	0.226229	0.145989	28.8451	29.0125	28.9263	29.0906	28.8934	29.0988	29.2449	29.2064	29.0113	29.3679	29.4213	29.4756
A0A2H0ZN20	B9J08_003646	0.496489	0.0253774	0.510266	0.00467113	0.174589	0.193106	0.160812	0.243975	28.4493	28.2137	28.2653	28.9325	28.75	28.7353	28.5112	28.4731	28.4265	29.0384	29.0278	28.8753
A0A2H0ZTX7	B9J08_003778	0.0356109	0.861727	-0.0641085	0.677759	0.148452	0.401506	0.248172	0.142499	28.346	28.5015	28.5066	28.3453	28.3788	28.7369	28.6166	28.8639	28.6181	28.6264	28.7115	28.5684
A0A2H1A7Y6	B9J08_000448	-0.280719	0.25361	-0.251696	0.0853091	0.0785326	0.624477	0.0495103	0.846265	27.5946	27.9736	28.0794	27.394	27.7203	27.6911	28.0388	27.804	27.9532	27.7029	27.6441	27.694
A0A2H0ZSR2	B9J08_003300	0.657527	0.0961948	-0.0937959	0.49497	-1.1245	0.00723645	-0.37318	0.171724	29.2859	28.8203	28.6733	29.8093	29.7766	29.166	28.6097	28.4882	28.5619	28.6044	28.3842	28.3899
A0A2H1A6V9	B9J08_000055	0.0309345	0.804294	0.103039	0.341008	0.074395	0.461721	0.00229083	0.984304	29.374	29.5083	29.5231	29.5006	29.4552	29.5424	29.5182	29.4969	29.3972	29.5034	29.631	29.587
A0A2H0ZDD6	B9J08_005314	0.136437	0.449784	-0.189748	0.113702	-0.305041	0.0650987	0.0211434	0.90857	33.5239	33.7297	33.7056	33.6306	33.8584	33.8796	33.6612	33.6245	33.737	33.4986	33.5405	33.4144
A0A2H1A0X0	B9J08_001090	0.205155	0.154956	0.161948	0.356529	0.454795	0.0233472	0.498002	0.0213476	30.7261	30.7219	30.9086	30.9304	30.9654	31.0762	31.2005	31.2389	31.4111	31.6168	31.4527	31.267
A0A2H1A0N1	B9J08_001593	-0.446294	0.0253774	0.0272367	0.827615	0.508336	0.00860152	0.0348046	0.786599	27.0254	27.1502	27.0619	26.7376	26.5906	26.5703	27.1181	27.0931	27.1307	27.08	27.1475	27.196
A0A2H1A6I6	B9J08_000980	-0.194451	0.308288	-0.286774	0.0912185	0.355651	0.079184	0.447974	0.030426	28.1494	28.2407	28.1047	28.0218	28.1602	27.7294	28.7308	28.659	28.449	28.2934	28.4229	28.2621
A0A2H0ZF22	B9J08_005349	0.62019	0.0186371	0.346949	0.037445	-0.259283	0.0638086	0.0139579	0.944497	30.4668	30.3262	30.1339	30.9	30.9111	30.9764	30.4185	30.2761	30.2743	30.7393	30.7429	30.5275
A0A2H0ZLV7	B9J08_003215	0.117584	0.238073	0.178305	0.121178	0.23041	0.0512088	0.16969	0.127081	28.8728	28.8494	28.8588	29.012	28.9624	28.9594	28.9999	29.0934	28.9969	29.2914	29.164	29.1697
A0A2H0ZQR7	B9J08_002629	-0.0810923	0.798144	0.47513	0.00726873	0.67376	0.0351681	0.117538	0.452222	28.366	28.0451	28.1915	28.5155	28.0207	27.8232	28.2598	28.3254	28.3701	28.7341	28.7472	28.8993
A0A2H0ZUP3	B9J08_003919	0.0624158	0.720065	-0.0814021	0.657709	-0.177325	0.221635	-0.0335067	0.881917	32.8043	32.5018	32.6624	32.7314	32.786	32.6384	32.4756	32.6116	32.7809	32.6879	32.5118	32.4241
A0A2H0ZD47	B9J08_005220	-0.0691636	0.739939	0.00392145	0.984691	-0.10648	0.565569	-0.179565	0.299017	26.1924	26.0758	25.9616	26.1741	26.0424	25.8059	25.9744	25.93	25.7868	25.8183	25.953	25.9317
A0A2H0ZNM0	SEY1	-0.405128	0.0399963	-0.00541568	0.975981	0.48252	0.0164132	0.0828068	0.614096	26.6433	26.5911	26.818	26.3469	26.2069	26.2832	26.8498	26.6604	26.7905	26.8578	26.6221	26.8046
A0A2H0ZNY0	B9J08_003624	-0.316478	0.0825684	-0.084718	0.539787	0.320058	0.0585173	0.0882984	0.552537	26.1501	26.0051	26.0331	25.8244	25.6293	25.7852	26.0885	26.1961	26.1686	26.0278	26.099	26.0722
A0A2H1A814	B9J08_000192	0.226181	0.345084	0.312479	0.040094	-0.1341	0.341109	-0.220398	0.344889	27.0773	26.6382	26.5773	27.1283	26.9467	26.8964	26.5953	26.5167	26.5197	26.8781	26.7838	26.9072
A0A2H0ZRK0	B9J08_001803	0.115875	0.476014	0.191682	0.0933591	-0.000509237	0.997091	-0.0763162	0.633123	29.2276	28.9335	28.9404	29.2456	29.0951	29.1084	28.9727	28.9206	28.9793	29.0978	29.1127	29.2371
A0A2H1A034	B9J08_001081	-0.358762	0.0590123	-0.0141445	0.909263	0.0831195	0.565607	-0.261498	0.0644427	30.8206	30.7627	30.6714	30.5667	30.3521	30.2597	30.4832	30.548	30.4391	30.5543	30.4253	30.4483
A0A2H1A2E4	B9J08_000075	0.530751	0.0126086	0.29955	0.0252964	-0.0121072	0.909356	0.219093	0.0966623	29.275	29.1412	29.1545	29.7497	29.7039	29.7093	29.4251	29.3434	29.4594	29.6656	29.7765	29.6846
A0A2H0ZN33	B9J08_003656	0.00546901	0.976357	-0.44574	0.134724	-0.309044	0.243384	0.142165	0.406492	26.642	26.6675	26.9094	26.6444	26.8363	26.7546	26.9675	26.9101	26.7677	26.6901	26.0551	26.563
A0A2H0ZN62	B9J08_003359	0.138084	0.223327	0.0962941	0.451889	-0.200126	0.127014	-0.158336	0.171724	28.2375	28.2696	28.1518	28.31	28.3593	28.404	28.0826	28.0185	28.0828	28.2877	28.0697	28.1155
A0A2H0ZD52	B9J08_005230	-0.334927	0.0565941	-0.148	0.21532	0.154275	0.249929	-0.0326526	0.818706	32.0292	31.8508	31.8502	31.657	31.5947	31.4737	31.8543	31.8868	31.8912	31.7698	31.811	31.6074
A0A2H0ZLC5	B9J08_003010	0.226363	0.117088	0.0403617	0.855545	-0.262392	0.117512	-0.0763908	0.657207	28.294	28.1079	28.2539	28.4651	28.5144	28.3556	28.0974	28.0116	28.3177	28.3647	28.0203	28.1628
A0A2H0ZNZ4	B9J08_003973	0.85907	0.0482913	0.378081	0.175113	-0.989581	0.00640781	-0.508592	0.196397	30.9116	30.3808	30.1907	31.6061	31.4234	31.0308	30.2026	30.1419	29.6129	30.2811	30.5053	30.3052
A0A2H0ZTM5	B9J08_003138	-0.170396	0.221544	-0.127669	0.226203	-0.23275	0.0954042	-0.275477	0.0478876	30.9916	30.9837	31.0984	30.7387	30.8568	30.967	30.7224	30.7499	30.7749	30.6289	30.5376	30.6977
A0A2H0ZWI4	B9J08_002124	0.0644628	0.735476	0.197224	0.210001	0.0683676	0.693126	-0.0643941	0.702598	28.8133	28.6346	28.5476	28.8559	28.8034	28.5295	28.6243	28.705	28.4729	28.6784	28.79	28.9256
A0A2H0ZX67	B9J08_002349	-0.453968	0.0196925	-0.780342	0.00152865	-0.668334	0.00289059	-0.34196	0.0466025	28.2049	28.0154	28.0485	27.6033	27.6519	27.6516	27.7004	27.8327	27.7098	26.8706	27.0583	26.973
A0A2H0ZD57	B9J08_004928	0.320261	0.07727	0.369009	0.0157105	-0.0581099	0.705293	-0.106857	0.352478	27.2297	27.2567	27.2233	27.4106	27.5226	27.7373	27.0779	27.113	27.1984	27.474	27.4904	27.5318
A0A2H0ZNX0	B9J08_003951	0.489245	0.0675779	0.360766	0.036066	-0.26816	0.138445	-0.139682	0.49516	27.7586	27.4074	27.3028	28.1246	28.0105	27.8014	27.3359	27.3552	27.3585	27.5677	27.7264	27.8379
A0A2H0ZU36	B9J08_003722	1.0429	0.0336589	1.60351	0.000429021	1.43026	0.00766238	0.869647	0.00666479	28.3122	27.9845	27.8952	29.5919	28.9945	28.7342	28.9463	28.983	28.8715	30.2604	30.7474	30.6036
A0A2H0ZVF8	B9J08_002428	-0.157389	0.257436	0.0381011	0.746218	0.275614	0.0501423	0.0801245	0.528221	27.4792	27.676	27.6155	27.413	27.3654	27.5202	27.6818	27.6404	27.6889	27.6443	27.6966	27.7845
A0A2H0ZWS4	B9J08_002224	-0.10641	0.426403	-0.0151152	0.913534	0.0432153	0.716397	-0.0480791	0.735335	27.4682	27.2791	27.454	27.2327	27.3435	27.3059	27.3069	27.3455	27.4048	27.3016	27.2977	27.4124
A0A2H0ZIP0	B9J08_004338	-0.246291	0.0609026	-0.118799	0.292371	0.222797	0.0713108	0.0953051	0.371641	28.0692	28.135	28.1838	27.916	27.8836	27.8495	28.2601	28.1926	28.2212	28.1445	28.0112	28.1618
A0A2H0ZWY9	B9J08_002290	0.253732	0.245058	0.455936	0.007292	-0.132014	0.236396	-0.334219	0.161166	28.0521	27.6893	27.5244	28.0096	28.0277	27.9897	27.4165	27.4376	27.409	27.7841	27.9312	27.9156
A0A2H0ZLP7	B9J08_003127	-0.32426	0.172739	0.0848509	0.569131	0.156944	0.330932	-0.252167	0.259394	32.7861	32.3598	32.4072	32.3074	32.2566	32.0162	32.3184	32.1428	32.3354	32.4272	32.2151	32.4087
A0A2H0ZMH0	B9J08_003416	0.524312	0.0637536	-0.0369382	0.855545	-0.9865	0.00375049	-0.425251	0.0906333	28.5285	28.3415	28.1448	28.9225	29.0668	28.5984	27.997	28.0385	27.7037	27.8647	27.9772	27.7864
A0A2H0ZL93	B9J08_002986	-0.275226	0.185571	-0.309683	0.0644123	-0.371429	0.0474885	-0.336972	0.109978	27.1492	27.4679	27.5084	26.9931	27.0459	27.2607	26.9672	27.0295	27.1178	26.667	26.6664	26.8521
A0A2H0ZMK5	B9J08_003463	-0.118604	0.492751	0.446311	0.00694018	0.867017	0.00323535	0.302101	0.0434588	27.2189	27.311	27.2929	27.3618	27.1127	26.9926	27.5248	27.5773	27.6271	28.05	27.9607	28.0573
A0A2H0ZN95	B9J08_003707	0.0769841	0.667823	0.11411	0.363798	-0.00328822	0.988358	-0.0404143	0.719427	27.8911	27.982	28.0009	28.0365	27.8391	28.2293	27.8977	27.928	27.9271	27.9026	28.105	28.0874
A0A2H0ZXR1	B9J08_001533	-0.15653	0.402724	0.0574327	0.667759	0.290876	0.0722772	0.0769135	0.664309	28.67	28.9709	28.9525	28.5352	28.7561	28.8326	29.0342	28.9553	28.8346	29.028	28.9129	29.0556
A0A2H0ZXW0	B9J08_002232	-0.61169	0.0186948	-0.238585	0.0584017	0.717409	0.00155446	0.344304	0.0757425	27.2823	27.5413	27.5829	26.8091	26.8978	26.8646	27.8904	27.7894	27.7596	27.5733	27.58	27.5704
A0A2H0ZD15	B9J08_005213	-0.542305	0.0335908	-0.185331	0.146612	0.407735	0.0307229	0.0507608	0.766547	26.8629	27.0498	27.1502	26.4021	26.3848	26.6491	27.0084	27.0943	27.1125	26.9278	26.8195	26.9118
A0A2H0ZJ92	B9J08_004170	0.542515	0.0877698	0.507568	0.0105575	-0.380303	0.0688604	-0.345356	0.193924	28.1213	27.7511	27.5264	28.5521	28.3631	28.1112	27.4023	27.568	27.3926	27.857	27.981	28.0475
A0A2H1A1H2	B9J08_001286	-0.137877	0.298683	0.135888	0.297078	0.79692	0.00262691	0.523155	0.00666479	26.985	26.937	26.9707	26.9167	26.7234	26.8389	27.5425	27.4722	27.4474	27.7164	27.511	27.6424
A0A2H1A5Q3	B9J08_000704	-0.320143	0.0665384	-0.253218	0.120923	-0.102221	0.482304	-0.169145	0.275806	25.921	25.8898	26.0074	25.6821	25.6025	25.5731	25.6963	25.8404	25.7741	25.4899	25.5471	25.5142
A0A2H1A133	B9J08_001137	-0.0585143	0.706998	-0.085127	0.400818	0.0407663	0.76492	0.0673789	0.587355	27.9047	28.0481	28.0691	27.8011	27.9894	28.0558	28.1158	28.0223	28.0859	28.0108	27.9539	28.0038
A0A2H1A309	ERG11	-0.0919362	0.557237	-0.272571	0.0542528	-0.696607	0.00316215	-0.515972	0.0165278	28.6227	28.3603	28.4283	28.5039	28.3351	28.2966	28.0277	27.9007	27.9351	27.6958	27.7539	27.5961
A0A2H0ZLB5	B9J08_003008	-0.548598	0.0274721	-0.225044	0.186476	0.31054	0.101788	-0.0130145	0.94625	26.38	26.1761	26.4037	25.7547	25.8973	25.6621	26.2417	26.3347	26.3444	26.2197	25.9488	26.0773
A0A2H0ZLB7	B9J08_002987	0.276413	0.080472	0.195501	0.0883321	-0.320195	0.0199716	-0.239283	0.114725	27.838	27.6551	27.6055	27.9385	27.949	28.0404	27.4704	27.4823	27.4281	27.6359	27.6968	27.6346
A0A2H0ZQ92	B9J08_003998	-0.422816	0.203244	-1.37971	0.00304787	-1.47115	0.00520806	-0.514262	0.0838792	28.5134	29.1569	28.8341	28.5994	28.5669	28.0696	28.3495	28.2955	28.3166	26.5744	26.9631	27.2849
A0A2H0ZVY1	B9J08_002276	-0.320584	0.0371969	-0.123977	0.433022	0.258996	0.109352	0.0623879	0.587355	30.6755	30.5982	30.6123	30.3668	30.3402	30.2172	30.7029	30.7552	30.6151	30.6649	30.6613	30.375
A0A2H1A258	B9J08_001484	0.0194881	0.917669	-0.00598022	0.965847	0.32735	0.038955	0.352818	0.0636995	28.5388	28.8579	28.7704	28.6199	28.8295	28.7762	29.0294	29.13	29.0662	29.0158	29.0089	29.183
A0A2H1A473	B9J08_000766	-0.406981	0.0178932	-0.24243	0.0916309	0.58873	0.00215659	0.424179	0.022127	28.8034	28.8561	28.8164	28.4209	28.413	28.4211	29.361	29.1221	29.2654	28.9393	29.035	29.0469
A0A2H1A4V0	B9J08_000965	0.22056	0.135921	-0.0329006	0.852785	-0.870318	0.0022033	-0.616857	0.00703172	28.028	27.958	27.9594	28.0573	28.3109	28.2389	27.3865	27.4821	27.2263	27.3265	27.4307	27.2389
A0A2H0ZDF7	B9J08_005368	0.588915	0.0399963	0.247263	0.266415	-1.0703	0.00316215	-0.728651	0.0245203	28.9	28.3564	28.5048	29.2282	29.1568	29.143	27.8495	27.8045	27.9213	28.3264	28.1774	27.8133
A0A2H0ZYV7	B9J08_001572	-0.0504214	0.829955	-0.195236	0.253087	-0.0505879	0.769723	0.0942264	0.679692	27.2176	27.6573	27.6561	27.3461	27.5001	27.5336	27.6867	27.5939	27.5331	27.5243	27.2156	27.4881
A0A2H0ZIZ9	B9J08_004432	-0.515295	0.0152926	-0.136848	0.237362	0.166745	0.189867	-0.211703	0.0785956	29.1235	29.0849	29.1101	28.5887	28.6885	28.4954	28.8477	28.8772	28.9585	28.7071	28.7128	28.8529
A0A2H0ZIU1	B9J08_004385	0.328906	0.0478573	0.259367	0.071628	-0.319406	0.0146381	-0.249867	0.144925	28.8652	28.9882	28.7282	29.1747	29.2004	29.1932	28.5875	28.7363	28.5083	28.8569	28.8251	28.9281
A0A2H0ZP22	B9J08_004005	-0.0315315	0.852672	-0.0790151	0.374912	0.0744325	0.562313	0.121916	0.344492	30.3933	30.5946	30.5899	30.4502	30.6459	30.387	30.6322	30.6277	30.6836	30.6093	30.5427	30.5544
A0A2H1A5J7	B9J08_000648	-0.0217147	0.958365	0.144183	0.269824	-0.0494066	0.875176	-0.215305	0.411478	30.1084	30.6992	30.5805	30.0105	30.5173	30.7951	30.1027	30.3344	30.305	30.4475	30.3461	30.381
A0A2H1A5R8	B9J08_000938	0.299847	0.113182	-0.0793112	0.632027	-1.00964	0.00278965	-0.63048	0.00666479	30.7404	30.4667	30.5662	30.7429	31.031	30.8989	29.9618	29.9602	29.9599	29.9776	29.997	29.6694
A0A2H0ZK53	B9J08_004430	-0.452414	0.0283283	-0.107701	0.420289	0.49428	0.012891	0.149567	0.276866	26.1712	26.1219	26.1903	25.7915	25.7191	25.6156	26.2643	26.3829	26.285	26.197	26.1739	26.2381
A0A2H0ZL30	B9J08_002918	0.0306178	0.818279	0.110339	0.403072	-0.105022	0.393543	-0.184743	0.170891	28.6579	28.5912	28.6574	28.5563	28.6809	28.7611	28.3696	28.4065	28.5762	28.4766	28.5914	28.6153
A0A2H0ZNH0	B9J08_003800	-0.0466469	0.849197	-0.0789604	0.682384	0.0243129	0.916684	0.0566264	0.791395	26.2311	26.5601	26.6309	26.2718	26.387	26.6234	26.5286	26.517	26.5464	26.2559	26.6402	26.459
A0A2H0ZYB3	B9J08_001741	0.153604	0.470821	-0.145045	0.438222	-0.0681086	0.759023	0.23054	0.205613	26.2123	26.4319	26.5462	26.4079	26.4815	26.7618	26.5875	26.6158	26.6787	26.3437	26.402	26.7012
A0A2H0ZF31	NAT10	-0.0201631	0.863104	-0.0428356	0.708013	0.0987647	0.361254	0.121437	0.27435	27.0701	27.0401	27.0237	27.024	27.0281	27.0213	27.1769	27.177	27.1442	27.0932	27.1017	27.1748
A0A2H0ZFN1	B9J08_004500	-0.130472	0.370186	0.254066	0.0916618	-0.222413	0.132455	-0.606951	0.0069854	30.5627	30.3044	30.3681	30.3416	30.2001	30.302	29.7877	29.8279	29.7987	29.9758	29.9732	30.2275
A0A2H0ZYU0	B9J08_001891	0.329589	0.201361	-0.195597	0.142394	-1.06125	0.00208043	-0.536067	0.0532073	28.7553	28.3379	28.3217	28.9343	28.92	28.5493	27.9491	28.0419	27.8157	27.7554	27.7152	27.7493
A0A2H0ZCF6	B9J08_004992	0.0684181	0.531003	0.0714937	0.501732	0.0505784	0.633305	0.0475028	0.672331	28.0519	28.1008	28.0103	28.1637	28.0667	28.1379	28.107	28.1503	28.0482	28.1843	28.1184	28.2173
A0A2H0ZK23	B9J08_002600	0.112782	0.475727	0.040079	0.738944	-0.354218	0.0233472	-0.281515	0.102713	30.9498	30.6882	30.8698	30.8252	31.0347	30.9862	30.5338	30.4788	30.6507	30.5958	30.6551	30.5326
A0A2H0ZVF4	B9J08_002354	-0.415977	0.0466694	-0.220116	0.191483	0.319568	0.0974491	0.123707	0.383879	25.7323	25.689	25.7679	25.4285	25.2083	25.3046	25.82	25.861	25.8794	25.6288	25.7494	25.5218
A0A2H0ZGE3	B9J08_004737	0.417611	0.0479438	0.351648	0.24921	-0.346212	0.0587421	-0.280249	0.350064	31.2211	31.1968	31.0071	31.6862	31.5957	31.3959	31.1022	31.0461	30.436	31.086	31.3461	31.2072
A0A2H1A361	B9J08_000354	0.468847	0.309078	0.144332	0.443614	-0.288134	0.355201	0.0363802	0.937439	29.1045	30.0501	29.8775	29.753	30.1511	30.5346	29.804	29.6864	29.651	29.6126	29.9892	29.9725
A0A2H1A1F2	B9J08_001277	0.700482	0.0336589	1.37486	0.000132519	0.88927	0.0086438	0.214887	0.151136	28.0638	28.1645	27.9058	29.062	28.6626	28.5108	28.3009	28.2602	28.2175	29.509	29.7664	29.6279
A0A2H0ZJM0	B9J08_004297	0.208794	0.213416	0.452318	0.0058081	0.406248	0.0146587	0.162725	0.29335	27.1342	26.9371	26.843	27.261	27.0794	27.2003	27.1366	27.1095	27.1563	27.5966	27.5393	27.6235
A0A2H0ZC73	B9J08_004932	-0.0533597	0.643428	0.112475	0.266415	0.15555	0.159764	-0.0102846	0.934177	28.7063	28.7092	28.6955	28.5674	28.735	28.6484	28.6801	28.7655	28.6344	28.8081	28.7857	28.8237
A0A2H0ZW25	B9J08_001991	0.109275	0.407167	0.277757	0.100748	0.317239	0.0632794	0.148758	0.257718	27.4523	27.5858	27.5413	27.6371	27.5367	27.7335	27.6283	27.774	27.6234	28.0362	28.0365	27.7863
A0A2H1A5C8	B9J08_000605	-0.533108	0.0963932	-0.109973	0.50767	0.259152	0.225661	-0.163984	0.526925	32.5057	31.9216	32.2681	31.8986	31.7597	31.4378	32.0469	31.9605	32.196	32.1293	31.8736	31.8706
A0A2H0ZKE4	B9J08_002699	-0.343514	0.0972159	-0.389422	0.0509898	0.0242398	0.875822	0.0701481	0.752599	28.5317	28.3461	28.7903	28.2079	28.2444	28.1854	28.5828	28.5384	28.7574	28.416	28.1191	28.1753
A0A2H0ZT98	B9J08_003504	0.351582	0.0253774	0.145056	0.265679	-0.328264	0.0169126	-0.121738	0.348744	27.9603	27.875	27.8892	28.2663	28.2929	28.22	27.8794	27.6677	27.8122	27.9912	27.9017	27.9014
A0A2H1A188	B9J08_001216	0.197954	0.150461	0.109558	0.373496	-0.16006	0.170611	-0.0716638	0.6092	28.5231	28.3762	28.5103	28.5592	28.7167	28.7275	28.2789	28.4218	28.4938	28.4763	28.5456	28.5013
A0A2H1A546	B9J08_000517	0.640565	0.110192	0.0920563	0.87269	-0.703934	0.215812	-0.155425	0.238763	28.9786	29.1945	29.1555	29.4833	29.4557	30.3113	28.9756	28.9063	28.9804	28.2979	29.5174	29.3232
A0A2H1A5Y7	B9J08_000773	-0.153033	0.424891	-0.248896	0.122356	-0.150415	0.34355	-0.0545515	0.787273	26.087	26.3644	26.4257	26.0723	26.0833	26.2624	26.184	26.2636	26.2659	26.0212	25.8741	26.0715
A0A2H1A793	B9J08_000188	0.00518582	0.981221	0.177405	0.133062	0.298014	0.07636	0.125795	0.466093	26.7958	26.5219	26.4756	26.7666	26.5895	26.4528	26.6934	26.752	26.7253	26.9121	26.8921	26.8987
A0A2H0ZDI6	B9J08_005367	-0.154771	0.200687	-0.448362	0.0482717	-0.573373	0.00790201	-0.279781	0.127326	28.2929	28.3956	28.4477	28.1765	28.2761	28.2193	28.0518	27.9586	28.2864	27.5467	27.5816	27.8234
A0A2H0ZXJ1	B9J08_002142	0.51746	0.0490848	0.257484	0.0655821	-0.609226	0.0131312	-0.34925	0.0750847	31.8115	32.0999	32.0744	32.2837	32.6346	32.6199	31.5725	31.6524	31.7132	31.8181	31.8841	32.0084
A0A2H0ZMH8	B9J08_003397	0.071035	0.541577	0.135873	0.585764	-1.14092	0.00335001	-1.20576	0.000304149	28.1985	28.2249	28.1361	28.1969	28.231	28.3447	27.0205	27.0261	26.8956	26.8363	27.1084	27.4052
A0A2H0ZTM7	B9J08_003667	-0.204687	0.208721	-0.0358685	0.712878	0.292503	0.0514162	0.123684	0.344039	30.5318	30.6803	30.7355	30.2952	30.4602	30.5781	30.7078	30.827	30.7838	30.7372	30.7445	30.7292
A0A2H1A5J5	B9J08_000666	-0.53425	0.0233287	-0.273371	0.0327966	0.378862	0.0159407	0.117983	0.422829	27.3543	27.6277	27.5805	26.9937	26.9071	27.059	27.6039	27.6555	27.6571	27.3358	27.3793	27.3813
A0A2H0ZYQ0	B9J08_001843	0.180283	0.297132	0.110227	0.348255	0.024012	0.887292	0.0940674	0.475405	27.4015	27.4855	27.3271	27.3902	27.6293	27.7355	27.4098	27.5681	27.5184	27.5987	27.6429	27.5854
A0A2H1A705	B9J08_000107	-0.28502	0.160752	-0.118514	0.444337	-0.0375824	0.852492	-0.204089	0.212623	32.996	32.7298	32.7552	32.7134	32.5207	32.3917	32.6038	32.6339	32.6309	32.7008	32.4312	32.381
A0A2H0ZF20	PIM1	-0.542965	0.0186371	-0.109063	0.496042	0.51129	0.0113599	0.0773872	0.624968	26.6036	26.7743	26.734	26.13	26.1233	26.2297	26.6594	26.8777	26.807	26.7903	26.5919	26.6346
A0A2H1A6E0	B9J08_000926	-0.23546	0.170582	-0.215632	0.137873	0.0380524	0.81426	0.0182247	0.916813	25.9886	25.9461	26.1097	25.8286	25.8573	25.652	26.0161	25.9952	26.0877	25.7908	25.8425	25.8188
A0A2H0ZH42	B9J08_004847	-0.189881	0.239557	0.0451371	0.801533	0.177656	0.279597	-0.057362	0.723866	26.7374	26.6786	26.6473	26.632	26.523	26.3386	26.4787	26.6939	26.7186	26.5651	26.748	26.7135
A0A2H0ZIP1	B9J08_004331	0.0156991	0.950446	0.946811	0.000132268	-0.384898	0.042391	-1.31601	0.000940026	30.4482	30.7048	30.847	30.5994	30.541	30.9066	29.3133	29.3605	29.3781	30.2736	30.3356	30.2831
A0A2H0ZD86	B9J08_005285	-0.0386575	0.796982	0.0688126	0.607939	0.0329888	0.816712	-0.0744813	0.570065	28.1949	28.432	28.2909	28.303	28.1831	28.3157	28.2351	28.233	28.2263	28.2706	28.1915	28.4386
A0A2H0ZLE9	B9J08_003041	0.234172	0.139122	0.0484904	0.63637	-0.414742	0.0199716	-0.22906	0.0750847	28.9303	29.0252	29.0501	29.1116	29.1973	29.3993	28.7566	28.7382	28.8237	28.8716	28.7869	28.8054
A0A2H0ZFP8	B9J08_004501	0.179689	0.284381	0.135806	0.319836	0.168426	0.236449	0.21231	0.201924	27.5981	27.6778	27.8162	27.7839	27.7959	28.0513	28.0186	27.9448	27.7657	28.0156	28.0658	28.0551
A0A2H0ZMM9	B9J08_003449	-0.234155	0.211952	-0.199797	0.121484	0.769727	0.00144669	0.735369	0.0131319	29.2672	29.5737	29.6848	29.2254	29.2705	29.3273	30.3186	30.2611	30.1521	30.068	29.9489	30.1155
A0A2H0ZV81	B9J08_002342	-0.351304	0.0468336	-0.269222	0.0440468	0.51011	0.00854701	0.428028	0.0162894	27.451	27.5251	27.5799	27.0558	27.1589	27.2874	28.0175	27.9418	27.8808	27.6407	27.667	27.7247
A0A2H1A3Y8	B9J08_000686	1.41174	0.0179925	2.36821	6.46827549666904e-05	0.857122	0.0422714	-0.0993447	0.413068	27.6026	27.7877	27.6625	29.6161	28.9196	28.7524	27.5688	27.6124	27.5736	29.6978	30.1398	30.0218
A0A2H0ZIU0	B9J08_004529	-0.336376	0.0665384	-0.143065	0.253087	0.0659447	0.636855	-0.127367	0.36178	27.3593	27.1566	27.2707	27.0427	26.9326	26.8022	27.2209	27.0779	27.1057	27.03	26.94	27.0053
A0A2H0ZXT8	B9J08_002212	-0.659603	0.0186371	-0.560533	0.0026311	0.159166	0.331627	0.0600959	0.595724	27.9335	27.9575	28.0077	27.5225	27.1663	27.2311	27.9535	28.0456	28.08	27.5125	27.4305	27.4545
A0A2H0ZQB8	B9J08_001842	-0.237387	0.080422	0.0327408	0.775079	0.381257	0.0123294	0.111129	0.338972	28.0266	27.936	28.0242	27.8153	27.6751	27.7842	28.0428	28.1848	28.0925	28.1519	28.1048	28.1617
A0A2H0ZVI8	B9J08_002453	0.102607	0.533502	1.06037	0.00022667	0.883104	0.00308858	-0.0746563	0.495691	29.8015	29.7115	29.7742	30.0683	29.7055	29.8213	29.7294	29.7214	29.6125	30.6523	30.8254	30.7667
A0A2H0ZFX8	B9J08_004572	-0.251914	0.111262	-0.0738357	0.512854	0.680599	0.00341624	0.502522	0.00898354	28.4495	28.5422	28.6071	28.3122	28.1394	28.3915	29.1171	28.9816	29.0076	29.0158	28.887	28.982
A0A2H0ZMI0	B9J08_003103	0.539877	0.0186371	0.577173	0.0105575	0.0326903	0.846411	-0.00460596	0.977995	28.754	28.7967	28.5814	29.2485	29.1617	29.3416	28.7448	28.7364	28.6371	29.1567	29.4778	29.2154
A0A2H0ZI36	B9J08_004145	-0.123626	0.300896	-0.0570621	0.617278	0.202551	0.0882288	0.135988	0.259439	27.0669	27.1331	27.0097	26.9674	26.9455	26.9259	27.1822	27.2439	27.1916	27.185	27.1062	27.1553
A0A2H0ZN52	B9J08_003665	-0.0540596	0.668954	-0.38202	0.040094	-0.344575	0.0562698	-0.0166142	0.895466	30.5617	30.5776	30.6206	30.4466	30.6414	30.5098	30.5873	30.5097	30.6132	30.3811	30.0733	30.1096
A0A2H0ZNJ2	B9J08_003771	-0.37215	0.035176	-0.117255	0.393948	0.321764	0.0302117	0.0668697	0.657553	28.2685	28.1432	28.1999	27.8336	27.9406	27.721	28.3988	28.2879	28.1256	28.15	28.1277	28.1829
A0A2H0ZNV2	B9J08_003882	0.476964	0.0468336	0.711017	0.000476234	0.341437	0.0174157	0.107384	0.57293	28.3904	28.0254	27.9995	28.6877	28.6266	28.532	28.2273	28.2613	28.2489	28.9205	28.9431	29.0069
A0A2H0ZF57	B9J08_005387	0.632412	0.0261828	0.439657	0.0823149	-0.961384	0.00302085	-0.76863	0.0225085	30.0697	29.8027	29.8347	30.3339	30.7218	30.5486	29.0325	28.9407	29.4279	29.6629	29.4387	29.6185
A0A2H0ZKD1	B9J08_002691	0.603187	0.0967806	0.118819	0.46559	-0.122898	0.673958	0.361469	0.12485	27.6457	27.6492	27.2862	28.2864	28.4148	27.6895	28.0622	27.8055	27.7978	28.1177	27.9607	27.9436
A0A2H0ZN04	B9J08_003628	0.209403	0.169856	-0.0822556	0.696386	-0.0541139	0.738175	0.237545	0.217489	27.7136	27.9026	27.7826	27.8852	28.1163	28.0255	28.0455	28.2258	27.8402	27.9136	28.1174	27.8336
A0A2H1A5Z8	B9J08_000788	-0.173634	0.258175	0.192619	0.121484	0.227937	0.135398	-0.138316	0.254988	28.0287	28.0442	28.0226	28.0154	27.8669	27.6923	27.7884	27.9283	27.9639	28.1153	28.0627	28.0805
A0A2H0ZFR6	B9J08_004499	-0.292556	0.0614649	-0.0344494	0.814141	0.483029	0.00790201	0.224922	0.142797	29.1146	29.2433	29.239	28.966	28.7872	28.9661	29.3537	29.5695	29.3486	29.3739	29.4614	29.333
A0A2H0ZGG5	B9J08_004744	-0.122557	0.389971	-0.0239078	0.85237	-0.0586794	0.668627	-0.157329	0.205613	30.7704	30.7257	30.6521	30.4936	30.5419	30.7449	30.6476	30.5001	30.5284	30.4545	30.5734	30.5764
A0A2H0ZJ27	MEF1	0.223946	0.14115	0.311519	0.0256581	0.500297	0.00685736	0.412724	0.0245203	27.6031	27.5714	27.3866	27.7991	27.78	27.6538	27.9389	27.9297	27.9306	28.2753	28.1559	28.3026
A0A2H0ZNE1	B9J08_003756	-0.128804	0.641832	0.165002	0.282367	0.122626	0.539527	-0.17118	0.47367	32.6609	32.7148	33.1635	32.5158	32.7044	32.9327	32.7256	32.5943	32.7057	33.0025	32.8193	32.6988
A0A2H0ZWF7	B9J08_002126	-0.0218383	0.880102	0.0778959	0.559164	-0.168735	0.177478	-0.268469	0.0981246	27.4022	27.1804	27.203	27.2336	27.2552	27.2313	26.9749	26.9669	27.0385	27.0613	26.9834	27.1693
A0A2H0ZCB4	B9J08_004969	0.23863	0.134246	0.19013	0.389578	-0.394112	0.104085	-0.345612	0.0237192	29.0822	29.0348	29.1393	29.1485	29.4247	29.399	28.7625	28.7827	28.6743	29.2405	28.7837	28.7657
A0A2H0ZFY7	B9J08_004583	-0.130086	0.541067	-0.210493	0.0939579	0.769806	0.00701033	0.850212	0.00301878	29.0988	29.2437	29.4179	28.8719	29.2523	29.2461	30.1268	30.0871	30.0971	30.0131	29.8618	29.8047
A0A2H0ZLN6	B9J08_003125	-0.162566	0.139122	-0.0294739	0.812284	0.0915096	0.401506	-0.0415824	0.696659	29.0734	29.0455	29.1303	28.89	28.955	28.9165	29.0012	29.0378	29.0854	29.0459	29.0826	28.9075
A0A2H1A7M3	B9J08_000323	-0.253419	0.0468336	-0.0811246	0.437411	0.195915	0.0664672	0.0236211	0.843991	28.235	28.2073	28.2369	27.9394	27.9839	27.9956	28.2957	28.1733	28.2809	28.1834	28.1644	28.1588
A0A2H0ZVZ8	B9J08_002548	-0.368502	0.0488816	-0.0134565	0.937538	0.241783	0.107168	-0.113262	0.434536	28.5659	28.7766	28.7949	28.2677	28.3023	28.4619	28.5013	28.6306	28.6658	28.5613	28.4786	28.7173
A0A2H0ZD63	B9J08_004967	-0.588109	0.0186371	-0.0426847	0.789299	0.160088	0.296063	-0.385336	0.038008	26.614	26.626	26.6109	26.1567	26.0253	25.9046	26.3253	26.2432	26.1264	26.2438	26.1607	26.1624
A0A2H0ZEG7	B9J08_005109	-0.91899	0.0126086	-0.452817	0.0124865	0.94189	0.00178429	0.475717	0.0366528	27.0172	27.2874	27.3443	26.4061	26.1794	26.3065	27.6433	27.6635	27.7693	27.2425	27.1425	27.3327
A0A2H1A4U4	B9J08_000955	-0.0978981	0.561211	0.092738	0.565219	0.0644608	0.716397	-0.126175	0.378541	32.3879	32.1634	32.2011	32.2927	32.1372	32.0289	32.1027	32.1798	32.0915	32.4136	32.1281	32.1105
A0A2H1A739	B9J08_000136	0.0110168	0.975909	0.320422	0.060772	-0.0848807	0.739691	-0.394286	0.137224	31.3966	31.0276	30.878	31.4899	30.9837	30.8616	30.6294	30.6181	30.8719	30.9762	30.9818	31.1226
A0A2H0ZDC7	B9J08_005304	0.196327	0.130843	0.035843	0.695744	-0.216104	0.0795219	-0.0556202	0.564227	28.8945	28.8573	28.9	28.9776	29.0809	29.1823	28.8422	28.8041	28.8385	28.861	28.8748	28.8567
A0A2H0ZMU0	B9J08_003218	0.0288612	0.915038	-0.0242727	0.847382	-0.0619671	0.707041	-0.0088332	0.974512	28.5025	28.9945	28.8895	28.6713	28.7855	29.0162	28.7649	28.8035	28.7915	28.8428	28.6588	28.7856
A0A2H0ZY71	B9J08_002303	0.00859225	0.952702	0.594516	0.0017288	0.0805833	0.494535	-0.50534	0.00666479	27.5388	27.5951	27.5564	27.6861	27.528	27.5019	27.0961	27.0597	27.0184	27.6359	27.6699	27.6519
A0A2H0ZWT5	B9J08_002234	-0.149625	0.70645	-0.349391	0.22806	-0.467811	0.0567961	-0.268046	0.538725	28.4788	29.3127	29.3879	28.7378	28.9938	28.9989	28.6392	28.6367	29.0993	28.7286	28.317	28.2814
A0A2H0ZXR6	B9J08_002143	0.0664685	0.786827	0.0486153	0.814141	0.0990162	0.589929	0.116869	0.623	29.7522	30.1822	29.876	29.9862	29.82	30.2036	30.2525	30.0225	29.886	29.96	30.2368	30.11
A0A2H0ZDY0	B9J08_005207	0.390355	0.020099	0.174618	0.140898	-0.350435	0.0143119	-0.134698	0.249222	30.8042	30.8507	30.8034	31.2116	31.2515	31.1663	30.7261	30.5922	30.736	30.8485	30.798	30.9316
A0A2H0ZSF0	B9J08_003248	-0.033428	0.810564	0.128857	0.329945	0.0227398	0.856159	-0.139545	0.331227	32.0682	32.0077	31.9819	32.0645	31.9998	31.8932	31.7365	31.9569	31.9458	31.9652	31.992	32.0686
A0A2H1A7R3	B9J08_000381	0.228419	0.175588	0.0974215	0.587308	-0.210618	0.271915	-0.07962	0.528305	28.0524	28.1105	27.9223	28.0777	28.3328	28.36	27.8981	27.9502	27.998	28.2478	27.8638	28.0269
A0A2H0ZH73	B9J08_004781	0.886287	0.0565941	0.66019	0.0117773	-0.120221	0.717326	0.105876	0.706772	26.2721	26.052	25.7317	27.2975	26.992	26.4252	26.274	26.164	25.9355	26.864	26.8157	26.6744
A0A2H0ZH75	B9J08_004764	-0.0870456	0.45379	0.0451914	0.73061	0.0649721	0.571554	-0.0672649	0.590146	28.0537	28.2055	28.1557	28.0025	28.0889	28.0622	28.138	27.9995	28.0756	28.2021	28.0231	28.1234
A0A2H0ZJY1	B9J08_004393	-0.189074	0.221544	0.165222	0.123301	0.427484	0.0124555	0.073188	0.592796	28.2808	28.0568	28.0671	28.0427	27.9583	27.8366	28.2382	28.2003	28.1858	28.418	28.3924	28.3096
A0A2H0ZVK9	B9J08_002469	0.0269577	0.917618	0.65525	0.0024779	0.884385	0.0086438	0.256092	0.0721878	27.8621	27.985	27.8469	28.2555	27.7871	27.7323	28.1455	28.2163	28.1004	28.6877	28.8361	28.9042
A0A2H0ZWQ0	B9J08_002206	-0.400999	0.129707	-0.275618	0.148474	0.0951863	0.601894	-0.0301951	0.916813	29.0575	29.4336	29.5948	28.7782	29.0057	29.0991	29.2641	29.2325	29.4987	29.2228	28.8966	29.0491
A0A2H1A3V0	B9J08_000616	-0.106608	0.383944	0.00640387	0.975081	0.00593115	0.971458	-0.107081	0.4733	28.2837	28.2164	28.3681	28.1009	28.2378	28.2097	28.1158	28.0918	28.3394	28.3604	28.0864	28.1194
A0A2H0ZP73	B9J08_003993	-0.153304	0.210832	0.000456261	0.997592	-0.13922	0.268874	-0.29298	0.0600921	28.4513	28.3301	28.4924	28.2322	28.3304	28.2511	28.0507	28.1313	28.2128	28.1953	28.0001	28.2008
A0A2H1A471	B9J08_000775	-0.522048	0.0189315	0.055031	0.587803	0.565433	0.00308858	-0.0116462	0.943412	28.4255	28.5272	28.6833	27.9655	28.0618	28.0425	28.5395	28.554	28.5076	28.6193	28.623	28.5239
A0A2H0ZVC1	B9J08_002371	-0.515739	0.0149927	-0.390326	0.0337592	0.228064	0.0994457	0.102651	0.440364	27.2414	27.2703	27.3276	26.7218	26.8073	26.7628	27.2739	27.4892	27.384	27.012	26.8876	27.0765
A0A2H1A1E7	B9J08_001266	0.26686	0.0480884	0.210232	0.131402	-0.237251	0.0544945	-0.180623	0.186854	28.4165	28.3279	28.3078	28.6635	28.5981	28.5912	28.1674	28.0662	28.2767	28.3077	28.4618	28.3716
A0A2H0ZN27	B9J08_003310	-0.705434	0.0231456	-0.108507	0.52257	0.555517	0.00787775	-0.0414101	0.874862	26.3471	26.4651	26.7944	25.8525	25.7918	25.846	26.391	26.4399	26.6514	26.3972	26.2961	26.4635
A0A2H0ZV96	B9J08_002351	-0.241311	0.0675779	-0.284846	0.0579589	0.183358	0.155639	0.226894	0.0846925	27.3396	27.4196	27.3925	27.1675	27.1031	27.1572	27.5653	27.5958	27.6713	27.2319	27.3177	27.4283
A0A2H1A5P9	B9J08_000705	-0.263686	0.305865	-0.184738	0.208927	-0.30024	0.199123	-0.379187	0.0699244	27.6703	27.4385	27.3991	27.447	27.3709	26.899	27.235	27.1397	26.9957	26.9615	26.8797	26.975
A0A2H1A749	B9J08_000144	0.0172002	0.905554	-0.0825758	0.709305	-0.519866	0.0139339	-0.42009	0.0666794	28.3666	28.4658	28.4122	28.305	28.4585	28.5327	28.1879	28.0376	27.7588	27.979	28.0052	27.7524
A0A2H0ZP43	B9J08_003684	0.298094	0.239091	0.163607	0.385296	-0.426503	0.0528475	-0.292017	0.244062	29.8911	29.6666	29.386	30.1819	29.859	29.7972	29.4449	29.4696	29.1531	29.567	29.6352	29.3563
A0A2H0ZVE8	B9J08_002414	-0.600737	0.0253774	-0.231373	0.113382	0.555187	0.0246566	0.185823	0.11673	28.0268	27.9184	28.0126	27.5672	27.4361	27.1523	28.1936	28.1796	28.142	28.0901	27.896	27.8351
A0A2H0ZXA0	B9J08_002411	-0.00641554	0.960398	-0.0678067	0.519102	-0.256825	0.0324655	-0.195434	0.13085	28.8591	28.8952	28.9889	28.9675	28.8488	28.9078	28.6396	28.7866	28.7308	28.6388	28.6374	28.6773
A0A2H0ZK83	B9J08_004431;B9J08_005150	-0.235614	0.343055	-0.0685935	0.642586	0.296421	0.118177	0.129401	0.564227	31.0725	30.5856	30.8205	30.7903	30.6062	30.3751	30.8205	31.0349	31.0114	30.928	30.7726	30.9604
A0A2H0ZP21	B9J08_003664	-0.181454	0.173376	-0.0770641	0.521787	0.263906	0.054415	0.159516	0.219238	26.9374	26.9113	26.7814	26.6918	26.7204	26.6736	27.0292	27.0291	27.0504	26.8894	27.0334	26.9547
A0A2H0ZLW8	B9J08_002900	-0.334412	0.0316401	0.233335	0.060864	0.565287	0.00335001	-0.00246059	0.983093	27.9679	28.0265	28.0293	27.6999	27.6019	27.7187	27.9664	27.9797	28.0701	28.2005	28.2173	28.2985
A0A2H0ZG57	B9J08_004651	-0.10901	0.423182	-0.103697	0.518022	-0.0463982	0.743448	-0.0517112	0.758434	26.0215	25.9864	26.0279	25.8502	25.8996	25.9589	25.8998	25.8933	26.0875	25.9038	25.8263	25.8394
A0A2H0ZUH6	B9J08_003426	-0.14705	0.28474	0.052533	0.746947	0.142321	0.230177	-0.0572622	0.749748	27.18	27.0055	27.1387	26.8789	26.997	27.0071	27.0699	26.8924	27.1901	27.1306	27.0819	27.0975
A0A2H0ZDF2	B9J08_005023	-0.0836677	0.601747	0.0915836	0.493139	0.34586	0.0186637	0.170609	0.331953	27.2904	27.2869	27.0096	27.1606	27.0787	27.0966	27.3762	27.2573	27.4652	27.4997	27.4768	27.3969
A0A2H0ZN97	B9J08_003720	-0.495931	0.0672295	-0.453492	0.0886814	0.36715	0.185832	0.324711	0.103812	25.1625	25.3411	25.3733	24.6645	24.6969	25.0277	25.6547	25.6306	25.5657	25.1403	25.4205	24.9297
A0A2H1A7N8	B9J08_000346	-0.383263	0.0441061	-0.215934	0.0606652	0.0747914	0.539527	-0.0925371	0.485033	31.4946	31.6205	31.7158	31.3272	31.2334	31.1205	31.487	31.5187	31.5476	31.3108	31.3639	31.2308
A0A2H0ZHM6	B9J08_004607	-0.521945	0.0333316	-0.00115415	0.992603	0.277002	0.0795626	-0.243788	0.161997	27.9401	28.1488	28.2841	27.4898	27.5971	27.7203	27.8388	27.88	27.9229	27.8884	27.7663	27.9835
A0A2H0ZDG2	B9J08_005033	-0.249085	0.0919023	-0.0565708	0.616738	0.335055	0.0283201	0.142541	0.229263	27.4512	27.3184	27.3993	27.208	27.0413	27.1723	27.5642	27.5077	27.5245	27.4367	27.5405	27.4496
A0A2H1A7F6	B9J08_000264	-0.408885	0.0479438	-0.213645	0.0788015	0.0944755	0.554195	-0.100765	0.354966	28.1845	28.0661	28.0938	27.9084	27.6355	27.5738	28.0546	28.0045	27.983	27.7734	27.7526	27.8751
A0A2H0ZDN3	B9J08_005443	0.0702617	0.573418	0.0359279	0.728692	-0.0185443	0.875176	0.0157895	0.907847	28.137	28.2608	28.3112	28.2662	28.2715	28.382	28.274	28.2343	28.248	28.3358	28.2906	28.2378
A0A2H0ZGI1	B9J08_004768	-0.407436	0.034135	-0.2398	0.0538335	0.56756	0.00335001	0.399924	0.0338708	27.4089	27.1498	27.2806	26.8888	26.8648	26.8634	27.6699	27.7045	27.6647	27.3903	27.4958	27.4335
A0A2H1A6M1	B9J08_001025	-0.522633	0.0665384	-0.411171	0.046682	-0.0895113	0.683345	-0.200973	0.3056	28.0307	28.3961	28.3983	27.5789	27.6688	28.0095	27.9902	28.0518	28.1803	27.478	27.6898	27.8209
A0A2H1A8Q4	B9J08_000379	0.0551821	0.655439	0.217555	0.0926971	0.353782	0.0249512	0.191409	0.11456	27.7193	27.6538	27.631	27.8113	27.7062	27.6521	27.8676	27.8119	27.8988	27.9745	28.1321	28.1244
A0A2H0ZZG4	B9J08_001340	-0.112987	0.42436	-0.0881059	0.374912	-0.0361696	0.763742	-0.0610503	0.643532	27.6359	27.7925	27.8463	27.5558	27.7332	27.6468	27.7038	27.7062	27.6816	27.6035	27.5828	27.6409
A0A2H1A1B5	B9J08_001085	-0.345209	0.0352974	0.00601795	0.961978	0.373383	0.0104253	0.0221566	0.880886	28.2903	28.4006	28.4953	28.084	28.019	28.0476	28.3854	28.4849	28.3823	28.4094	28.377	28.4842
A0A2H0ZCY3	B9J08_005552	-0.081446	0.657903	-0.934727	0.00209205	-0.887829	0.00335001	-0.0345484	0.863559	28.3379	28.5798	28.5715	28.4594	28.5539	28.2316	28.2985	28.4944	28.5927	27.3786	27.5903	27.6125
A0A2H0ZHD4	B9J08_004749	-0.32817	0.11963	-0.107638	0.592679	0.162042	0.437274	-0.0584904	0.737633	26.9331	27.0727	27.1881	26.5284	26.7965	26.8845	26.9461	26.9406	27.1317	27.071	26.6919	26.9326
A0A2H0ZJG9	B9J08_004232	-0.370717	0.0399425	-0.0500152	0.758273	0.241518	0.0915158	-0.0791842	0.622819	26.889	26.7354	26.6929	26.4377	26.4093	26.3582	26.601	26.6711	26.8076	26.6139	26.572	26.7438
A0A2H0ZYV9	B9J08_001915	0.0302831	0.865016	0.172416	0.147975	0.134158	0.307847	-0.00797536	0.966592	27.454	27.2364	27.207	27.436	27.3633	27.1891	27.3289	27.3371	27.2075	27.4556	27.4559	27.4792
A0A2H1A1F5	B9J08_001276	0.427656	0.0638072	0.343826	0.0655821	-0.247826	0.118504	-0.163996	0.411478	29.1321	28.8041	28.6849	29.2798	29.3668	29.2575	28.6594	28.6724	28.7973	29.0848	28.8693	29.2065
A0A2H1A331	B9J08_000351	-0.231656	0.079007	-0.242495	0.089338	0.0224551	0.853968	0.0332942	0.811787	28.2652	28.3966	28.3839	28.0668	28.1511	28.1329	28.3815	28.4738	28.2903	28.0746	28.2339	28.1095
A0A2H1A763	B9J08_000173	0.189879	0.338317	-0.203432	0.176915	-0.558882	0.0125435	-0.165571	0.36178	30.1556	29.8075	29.8562	30.205	30.2319	29.952	29.8459	29.6565	29.8201	29.7097	29.466	29.5365
A0A2H0ZG00	B9J08_004605	0.210417	0.12518	-0.0280604	0.801533	-0.396204	0.0134663	-0.157726	0.18253	28.2969	28.216	28.3657	28.4102	28.5153	28.5844	28.1667	28.1152	28.1236	28.1669	28.0503	28.1041
A0A2H0ZJS3	B9J08_004381	0.0274421	0.861727	-0.0525916	0.792734	0.16207	0.39267	0.242104	0.0907859	27.3838	27.4835	27.4178	27.4486	27.3184	27.6005	27.701	27.7343	27.5761	27.3899	27.7392	27.7246
A0A2H0ZIM7	B9J08_004292	0.0197355	0.925301	-0.59629	0.156081	0.00791314	0.98736	0.623938	0.00960193	28.2611	28.4962	28.1857	28.1494	28.4423	28.4106	28.9606	28.9493	28.9049	27.7281	28.6449	28.653
A0A2H0ZLQ0	B9J08_003151	-0.0585954	0.817386	0.107853	0.603352	0.439396	0.0468944	0.272947	0.273047	25.1575	25.3553	25.6514	25.3359	25.2561	25.3965	25.5562	25.7118	25.715	25.9644	25.6302	25.7121
A0A2H0ZYM8	B9J08_001823	0.0190492	0.936784	-0.246616	0.137219	-0.0360816	0.875405	0.229584	0.170435	28.4159	28.6251	28.688	28.406	28.519	28.8612	28.8718	28.6945	28.8515	28.4701	28.7316	28.4763
A0A2H0ZY21	B9J08_001642	-0.0977551	0.687886	-0.45759	0.0228593	-0.352362	0.0940976	0.00747291	0.976351	28.6696	28.4054	28.2901	28.5081	28.4781	28.0857	28.6209	28.4195	28.3472	28.0004	28.0998	27.9146
A0A2H1A4T7	B9J08_000945	0.171369	0.281089	0.0543715	0.782542	-0.152471	0.336731	-0.0354734	0.85986	26.7374	26.8517	26.8147	26.803	27.0613	27.0536	26.5828	26.7831	26.9316	26.8351	26.7183	26.9071
A0A2H1A6R7	B9J08_000013	0.607325	0.0263494	0.304175	0.0823149	-0.101038	0.537444	0.202113	0.270341	27.8281	27.565	27.4713	28.3577	28.2431	28.0856	27.8301	27.734	27.9067	28.2971	28.0606	28.0257
A0A2H0ZLH7	B9J08_003048	-0.387402	0.0341543	0.073682	0.657994	0.538924	0.0131093	0.0778401	0.555809	26.2285	26.2985	26.2696	25.9413	25.8509	25.8422	26.3268	26.393	26.3103	26.2646	26.497	26.4896
A0A2H0ZRV6	B9J08_002994	0.257009	0.1267	0.269457	0.0366582	-0.523755	0.00490932	-0.536204	0.0155298	28.1199	28.1336	27.8687	28.2663	28.234	28.393	27.4984	27.5402	27.4751	27.7725	27.7278	27.8217
A0A2H0ZVQ6	B9J08_002484	0.0650128	0.733412	0.266747	0.0686436	0.0269649	0.851361	-0.174769	0.336022	28.446	28.0829	28.1207	28.3902	28.2172	28.2373	28.0765	27.968	28.0808	28.2513	28.242	28.4322
A0A2H1A599	B9J08_000554	-0.0603444	0.669416	0.00522741	0.96349	-0.110588	0.26923	-0.17616	0.222859	32.6846	32.6914	32.5154	32.5977	32.5716	32.541	32.39	32.48	32.4929	32.4462	32.4836	32.4489
A0A2H0ZDW0	B9J08_005524	-0.482121	0.0436704	0.0275303	0.909409	0.415928	0.0587421	-0.0937233	0.633734	26.6596	26.495	26.6196	26.2677	26.1541	25.9061	26.2817	26.6102	26.6012	26.6711	26.4181	26.4864
A0A2H0ZJ22	B9J08_004424	-0.645504	0.0127966	-0.354757	0.0872489	0.221162	0.130167	-0.0695846	0.715721	26.5598	26.5541	26.6879	25.996	25.9414	25.9279	26.502	26.373	26.718	26.2406	26.0837	26.2045
A0A2H1A528	B9J08_000513	-0.286132	0.20846	-0.16879	0.407515	0.310351	0.150734	0.193008	0.368488	25.3179	25.0891	25.1051	24.9963	24.9707	24.6867	25.1931	25.4856	25.4124	25.1661	25.1253	25.2933
A0A2H1A7W5	B9J08_000425	-0.290546	0.0667136	0.11752	0.437178	0.707011	0.00456281	0.298945	0.0568325	26.3666	26.3537	26.351	26.0704	25.9914	26.1377	26.6053	26.6355	26.7273	26.6377	26.861	26.8219
A0A2H0ZS48	B9J08_003089	-0.190432	0.239391	-0.281721	0.0208289	-0.0443401	0.751488	0.0469488	0.721233	31.3599	31.2054	31.3743	31.1739	31.2353	30.959	31.3178	31.4019	31.3607	31.0881	31.1136	31.0335
A0A2H1A162	B9J08_001172	-0.236642	0.164216	-0.167163	0.291303	0.260595	0.128597	0.191116	0.227964	25.8588	25.7215	25.7519	25.65	25.4712	25.5011	25.9702	25.8992	26.0362	25.9053	25.7449	25.7538
A0A2H1A7T9	B9J08_000395	-0.370437	0.0295473	-0.0758964	0.653201	0.0374404	0.757804	-0.2571	0.144666	26.8516	26.7766	26.8656	26.4877	26.4645	26.4303	26.4952	26.4804	26.7469	26.5062	26.4822	26.5064
A0A2H0ZKZ2	B9J08_002877	0.0412292	0.839175	0.25042	0.186476	0.19659	0.251408	-0.0126004	0.960679	25.0247	24.916	25.1469	25.1092	24.9793	25.1228	24.9306	25.003	25.1161	25.3259	25.196	25.2791
A0A2H0ZVD5	B9J08_002323	0.128762	0.448995	-0.147622	0.282367	-0.20082	0.139432	0.0755643	0.679692	28.6124	28.3682	28.6935	28.5676	28.7803	28.7125	28.5761	28.5617	28.763	28.5815	28.4596	28.4169
A0A2H0ZY11	B9J08_001648	-0.0121869	0.931273	0.42814	0.0146086	0.699558	0.00308858	0.259231	0.070339	28.4084	28.522	28.3424	28.4886	28.3616	28.386	28.7328	28.6477	28.67	29.0044	29.2451	29.0853
A0A2H1A8G1	B9J08_000236	0.209539	0.122059	0.176345	0.196246	-0.26809	0.0490425	-0.234895	0.118719	28.5117	28.6204	28.7172	28.8324	28.7756	28.8699	28.2861	28.4031	28.4555	28.6236	28.4404	28.6098
A0A2H1A8X8	B9J08_000465	0.701646	0.0149927	0.663027	0.00138633	0.0619853	0.550435	0.100604	0.542054	28.9808	28.7491	28.656	29.5465	29.5074	29.437	28.8333	28.8808	28.9738	29.5033	29.6291	29.5445
A0A2H0ZFX3	B9J08_005245	0.0344606	0.787359	0.346504	0.037445	-0.623302	0.00490932	-0.935345	0.000495337	29.125	29.2255	29.2886	29.1855	29.2972	29.2598	28.2668	28.2849	28.2813	28.7219	28.4631	28.6876
A0A2H0ZJD2	B9J08_004225	0.181308	0.390845	0.122517	0.319102	-0.511813	0.00518654	-0.453022	0.0803799	29.1671	28.6963	28.7429	29.0437	29.1233	28.9833	28.4512	28.4732	28.3229	28.4763	28.6267	28.5118
A0A2H0ZN88	B9J08_003669	-0.18714	0.155213	-0.0124237	0.944864	0.194117	0.21857	0.0194	0.866259	28.4516	28.4508	28.5164	28.2222	28.4066	28.2285	28.4826	28.4656	28.5287	28.6567	28.3919	28.391
A0A2H0ZW31	TIF34	0.57023	0.0377507	0.27455	0.126884	-0.611823	0.0250146	-0.316142	0.0699244	28.51	28.4826	28.3296	28.7826	28.9812	29.2691	28.2541	28.0442	28.0755	28.2597	28.3668	28.5708
A0A2H0ZXW5	B9J08_001589	0.22958	0.271066	0.202326	0.0898042	-0.476574	0.00425655	-0.449319	0.0767812	27.9523	27.6954	27.4443	27.9411	27.9345	27.9052	27.2254	27.2191	27.2996	27.4625	27.4689	27.4196
A0A2H1A726	B9J08_000839	-0.509624	0.0336589	-0.0164119	0.921746	0.683647	0.00511493	0.190435	0.258675	26.0536	25.9931	26.2443	25.568	25.504	25.6901	26.3305	26.2177	26.314	26.2397	26.3484	26.225
A0A2H0ZHC3	B9J08_004718	-0.259423	0.157393	0.0134508	0.93211	0.373246	0.0250473	0.100372	0.576201	25.968	26.077	26.2748	25.8589	25.7832	25.8994	26.2245	26.2556	26.1408	26.2075	26.2247	26.2291
A0A2H0ZR54	B9J08_002780	-0.142744	0.292779	-0.0158185	0.930717	-0.175454	0.279597	-0.302379	0.0341463	28.8309	28.8354	28.7596	28.5596	28.6319	28.8061	28.5715	28.4794	28.4678	28.3585	28.4515	28.6613
A0A2H0ZDN1	B9J08_005440	0.158445	0.150099	0.31502	0.0358509	0.0759529	0.504806	-0.0806221	0.452222	29.2494	29.2262	29.2878	29.3581	29.422	29.4587	29.2146	29.0928	29.2143	29.5327	29.3765	29.5574
A0A2H0ZDP5	B9J08_005453	-0.559571	0.0146677	-0.123514	0.393948	0.518866	0.00866734	0.0828091	0.528221	26.9704	27.0307	27.0994	26.4438	26.4893	26.4887	27.0324	27.1829	27.1335	27.0716	26.8658	27.0408
A0A2H0ZGE2	B9J08_004701	0.0966698	0.498833	0.194676	0.237362	0.350913	0.0662664	0.252907	0.0756349	26.8782	26.8767	26.8147	26.8102	27.0282	27.0212	27.056	27.0983	27.174	27.4867	27.2164	27.2092
A0A2H0ZV61	B9J08_002305	-0.47355	0.35391	0.136357	0.403034	1.28872	0.0103184	0.678818	0.129008	24.5788	25.3464	25.5494	24.3427	24.5134	25.1979	25.8282	25.7874	25.8955	25.8435	26.012	26.0646
A0A2H0ZWG5	B9J08_002104	-0.0286876	0.907784	-0.271588	0.334948	-0.436135	0.0979237	-0.193235	0.430725	27.2884	27.5736	27.7737	27.4969	27.6711	27.3816	27.346	27.168	27.5421	27.3389	26.7584	27.1439
A0A2H1A1B3	B9J08_001224	-0.302341	0.532131	-0.967279	0.0117773	-1.51395	0.0146381	-0.849011	0.0346022	26.9133	26.5629	26.3613	26.5393	26.7693	25.6219	25.8083	25.9821	25.5	24.6302	25.0019	24.7564
A0A2H1A533	B9J08_000614	0.133387	0.426793	0.147606	0.568931	-0.441792	0.0748906	-0.456012	0.0519239	32.1311	31.885	31.8972	32.1945	32.146	31.9729	31.4144	31.6982	31.4325	31.9521	31.6414	31.3945
A0A2H0ZCD8	B9J08_004991	0.875574	0.0126086	0.651221	0.0026311	-0.581248	0.00335001	-0.356896	0.104334	27.4572	27.1602	27.0525	28.1103	28.1113	28.075	26.796	26.9124	26.8908	27.5808	27.4201	27.5519
A0A2H0ZG61	B9J08_004642	-0.377009	0.035176	-0.0633604	0.590072	0.432402	0.0104253	0.118754	0.36178	26.7725	26.8985	26.9632	26.5168	26.4662	26.5203	27.0154	26.9875	26.9876	26.9293	26.9879	26.8832
A0A2H0ZGR3	B9J08_004834	-0.0301522	0.803968	0.0338866	0.819817	0.0537803	0.654307	-0.0102585	0.947154	28.4679	28.381	28.3606	28.379	28.3148	28.4252	28.3839	28.297	28.4978	28.4465	28.3229	28.5109
A0A2H0ZN29	B9J08_003651	0.193855	0.211456	-0.0243265	0.825475	-0.73189	0.00302085	-0.513709	0.00703172	29.0143	28.885	28.8761	29.0831	29.2818	28.992	28.3453	28.4601	28.4287	28.4061	28.3658	28.3893
A0A2H0ZDQ4	B9J08_005165	-0.359573	0.0596456	-0.209271	0.0916309	0.353368	0.0226537	0.203066	0.203867	28.9063	28.7398	29.0521	28.5523	28.4443	28.6228	29.0395	29.1132	29.1547	28.97	28.8099	28.8996
A0A2H0ZHF9	B9J08_000604	-0.222497	0.159229	-0.0545847	0.699979	0.0242602	0.863915	-0.143652	0.351936	31.7603	31.9471	31.9522	31.7715	31.6504	31.5702	31.6264	31.8501	31.7521	31.7065	31.5896	31.7687
A0A2H1A668	B9J08_000569	-0.0661574	0.665454	0.159178	0.250002	0.590833	0.00656834	0.365497	0.0457396	26.4296	26.3776	26.297	26.2739	26.2145	26.4174	26.8324	26.6675	26.7008	26.8146	26.9322	26.9315
A0A2H0ZLJ9	B9J08_003105	-0.0158281	0.917334	0.429794	0.0105575	0.666924	0.00289059	0.221302	0.124425	26.9129	26.769	26.7511	26.8614	26.7496	26.7745	27.0618	27.0422	26.9929	27.38	27.4892	27.5171
A0A2H0ZNQ1	B9J08_003884	-0.369637	0.0355237	-0.277027	0.133235	0.113245	0.471801	0.0206356	0.905236	26.9734	27.1641	27.0852	26.6918	26.75	26.6721	26.9978	27.1774	27.1095	26.6724	26.7851	26.9961
A0A2H0ZRV8	B9J08_002988	0.270218	0.0721095	0.103471	0.561577	-0.462476	0.0205315	-0.295729	0.0789055	27.0056	26.9046	26.915	27.1348	27.2019	27.2992	26.5465	26.6326	26.759	26.6101	26.7438	26.8946
A0A2H0ZSK4	B9J08_003299	-0.00130833	0.996692	-0.0645137	0.563416	-0.135731	0.470811	-0.0725257	0.737633	27.5055	27.9259	27.9172	27.5421	27.796	28.0066	27.7162	27.6843	27.7305	27.7001	27.5765	27.6608
A0A2H0ZWA9	B9J08_002399	-0.0423054	0.847614	0.183198	0.17636	0.0103686	0.94774	-0.215135	0.290706	28.3989	28.002	27.9952	28.146	28.1607	27.9624	27.8424	27.9271	27.9811	28.2013	27.993	28.1058
A0A2H1A421	B9J08_000727	-0.947577	0.141506	-0.0512447	0.916646	0.538021	0.338874	-0.358311	0.401159	31.5679	30.7043	31.556	31.0324	30.2879	29.6652	30.8573	30.6681	31.2278	31.3936	30.5136	30.6924
A0A2H1A7B7	B9J08_000217	0.202853	0.173474	0.213466	0.0936008	0.0706637	0.495271	0.0600507	0.707444	27.5464	27.2889	27.3249	27.5983	27.6017	27.5687	27.5032	27.4658	27.3713	27.7122	27.6046	27.6638
A0A2H1A7M8	B9J08_000336	0.599732	0.0739701	-0.248991	0.470091	0.685997	0.0720149	1.53472	0.00230934	24.4329	24.8828	24.9399	25.1257	25.4456	25.4836	26.3425	26.2093	26.308	26.4797	25.6331	26.0001
A0A2H0ZDL8	B9J08_005423	0.131082	0.355174	-0.0162323	0.937538	-0.00311478	0.988267	0.1442	0.284302	27.7944	27.8128	27.8946	27.8362	27.9588	28.1	27.8837	28.1005	27.9502	28.1141	27.8058	27.9658
A0A2H0ZDQ0	B9J08_005428	0.0941243	0.553834	-0.231542	0.128005	-0.549192	0.00837797	-0.223526	0.186763	28.3583	28.569	28.2915	28.6182	28.4107	28.4722	28.2588	28.0699	28.2195	27.8224	28.0249	28.0062
A0A2H0ZDU3	B9J08_005206	0.180901	0.219796	-0.0257211	0.874248	-0.364418	0.0278548	-0.157796	0.285574	28.1055	27.9562	28.0167	28.3344	28.2127	28.074	27.9403	27.9452	27.7195	27.8999	27.8256	27.8023
A0A2H0ZMU1	B9J08_003249	-0.00400638	0.984223	-0.0503303	0.627304	-0.138081	0.322585	-0.0917567	0.538725	31.9026	31.6777	31.7062	31.8289	31.8672	31.5784	31.6912	31.589	31.7311	31.6202	31.6224	31.6178
A0A2H0ZP57	B9J08_004046	-0.670445	0.0190234	-0.2524	0.194729	0.306841	0.0911878	-0.111204	0.57512	28.9655	28.9735	29.2987	28.306	28.5058	28.4147	28.8297	28.9738	29.1007	28.9137	28.5534	28.6799
A0A2H1A2Q0	B9J08_000200	0.0068732	0.97012	0.0632303	0.733685	0.223375	0.161662	0.167018	0.351936	25.8993	26.086	26.0255	25.9885	25.9233	26.1197	26.329	26.1316	26.0513	26.3387	26.1713	26.1916
A0A2H1A659	B9J08_000850	-0.11712	0.495971	-0.274102	0.037445	0.0899942	0.484635	0.246976	0.14611	27.8679	28.1444	28.1547	27.8089	27.9713	28.0354	28.3024	28.3519	28.2536	28.0028	28.0989	27.9839
A0A2H0ZCH8	B9J08_005016	-0.193193	0.229932	0.151984	0.41055	0.295884	0.0890268	-0.0492936	0.801408	25.9047	25.8287	25.7109	25.6676	25.6401	25.557	25.7587	25.6458	25.8919	25.9932	25.7823	25.9769
A0A2H0ZLN8	B9J08_003146	0.306657	0.362317	-0.105119	0.616199	-0.359621	0.204384	0.0521549	0.866527	30.0742	30.6476	30.1907	30.2706	30.6084	30.9535	30.5008	30.3925	30.1757	30.0852	30.4533	30.2151
A0A2H0ZN24	B9J08_003650	0.27113	0.503762	0.30347	0.0484345	0.0408345	0.863934	0.00849501	0.983093	29.4626	30.3959	30.157	29.9586	30.3858	30.4845	30.119	29.9624	29.9596	30.2005	30.3885	30.3624
A0A2H0ZNZ6	B9J08_003979	-0.498542	0.0384854	-0.287456	0.14395	0.188898	0.318598	-0.0221887	0.91264	26.8344	27.1322	27.152	26.4221	26.5698	26.631	27.0146	27.0709	26.9665	26.5239	26.741	26.9248
A0A2H0ZRL1	B9J08_002921	-0.252543	0.218584	-0.0534795	0.65167	0.0676321	0.663451	-0.131431	0.449578	32.5379	32.2012	32.3885	32.2477	32.187	31.9353	32.1689	32.2429	32.3214	32.2563	32.1827	32.1338
A0A2H0ZFA0	B9J08_004965	-0.868014	0.0974879	-1.73486	0.00013322	-0.289083	0.488717	0.577762	0.0584453	28.4022	28.636	28.9413	27.3027	27.6198	28.453	29.1612	29.1299	29.4217	27.4128	27.6212	27.4742
A0A2H0ZIR2	B9J08_004359	0.402938	0.0479438	0.684909	0.00138633	0.735175	0.00149098	0.453205	0.0421217	27.0892	26.805	27.107	27.4524	27.3644	27.3932	27.4567	27.3839	27.5202	28.1778	28.079	28.1588
A0A2H0ZQ53	B9J08_001798	-0.164595	0.165052	-0.0257435	0.832156	0.0988432	0.364545	-0.0400082	0.734209	27.464	27.5242	27.5544	27.3995	27.3166	27.3328	27.4359	27.4712	27.5156	27.4921	27.3928	27.4605
A0A2H0ZWK5	B9J08_002501	-0.83396	0.0126086	-0.367137	0.0402731	0.636768	0.00511493	0.169945	0.333123	29.2633	29.4451	29.527	28.4374	28.5669	28.7292	29.4486	29.5497	29.747	29.1924	29.1613	29.2902
A0A2H0ZWR3	B9J08_002198	0.0871397	0.474336	0.0721035	0.570093	-0.263146	0.0638086	-0.24811	0.0708522	27.0307	27.0832	27.0766	27.0645	27.1811	27.2064	26.8563	26.8059	26.7841	26.9655	26.8272	26.8697
A0A2H0ZG69	B9J08_005382	-0.710525	0.039014	-0.206279	0.346418	0.479752	0.117512	-0.024494	0.897353	31.3806	31.1516	31.3089	30.8492	30.6513	30.209	31.178	31.1923	31.3973	31.3029	30.8205	31.0253
A0A2H0ZHC9	B9J08_004714;B9J08_005241	0.24151	0.172713	0.222334	0.0627172	-0.289968	0.06986	-0.270791	0.0836374	29.8798	29.9153	29.7163	30.0341	29.9378	30.2641	29.6568	29.5375	29.5046	29.7801	29.768	29.8178
A0A2H1A7E5	B9J08_000254	0.0563595	0.723872	0.218082	0.0657838	-0.0515574	0.693126	-0.21328	0.143854	32.1925	32.0553	32.0458	32.2828	32.1482	32.0315	31.9439	31.9117	31.798	32.0719	32.1196	32.1164
A0A2H0ZC74	B9J08_004936	-0.432417	0.0393703	0.0749652	0.73215	0.2813	0.112189	-0.226082	0.261179	28.2465	28.3399	28.5613	27.8541	27.9799	28.0163	28.0109	28.1149	28.3435	28.4377	28.0752	28.1814
A0A2H0ZKB7	B9J08_002667	-0.378577	0.0862223	-0.0350154	0.850733	0.339724	0.0903394	-0.00383785	0.983093	25.2559	25.4064	25.3777	24.9971	25.0926	24.8146	25.4123	25.3366	25.2796	25.2869	25.2933	25.3433
A0A2H0ZZS2	B9J08_001857	-0.486041	0.0413242	-0.220114	0.153079	0.401403	0.0542203	0.135476	0.351936	26.2049	26.3096	26.3741	25.698	25.7241	26.0083	26.3661	26.4214	26.5075	26.1103	26.2442	26.2802
A0A2H1A210	B9J08_001463	-0.107092	0.577595	-0.0570558	0.79537	0.0113094	0.960624	-0.0387265	0.860368	24.6404	24.6441	24.7192	24.5593	24.4959	24.6273	24.631	24.6225	24.6341	24.6114	24.4728	24.6322
A0A2H0ZL74	B9J08_002966	-0.228651	0.306403	0.128061	0.349881	0.361459	0.0712166	0.00474738	0.982118	26.2828	25.9503	26.0574	26.0659	25.8556	25.683	26.0377	26.0868	26.1803	26.2415	26.2259	26.2215
A0A2H0ZM29	B9J08_002961	-0.242441	0.111262	-0.0582722	0.595623	0.0780956	0.524755	-0.106073	0.384124	31.3751	31.4637	31.455	31.3122	31.0703	31.1839	31.3213	31.41	31.2443	31.2368	31.3067	31.2573
A0A2H0ZND8	B9J08_003773	-0.253174	0.0848109	-0.0934458	0.437617	0.157728	0.245028	-0.00200013	0.985084	27.0191	27.0119	27.034	26.7832	26.8538	26.6686	27.0201	27.0045	27.0344	26.9063	26.8668	27.0056
A0A2H0ZWC4	B9J08_002073	-1.04609	0.0448296	-1.25189	0.0105575	-0.183864	0.603648	0.0219409	0.965413	31.8305	31.2158	31.8047	31.0852	30.3168	30.3107	31.2472	31.6402	32.0295	30.6414	30.2007	30.319
A0A2H0ZYG9	B9J08_001779	-0.0101095	0.976277	0.0430144	0.775575	0.0732688	0.698712	0.020145	0.955286	25.6099	26.1396	26.2634	25.787	26.0292	26.1663	26.0694	26.0391	25.9648	26.1007	25.9952	26.1065
A0A2H0ZYJ8	B9J08_001809	-0.072853	0.655937	-0.404258	0.0375484	-0.154649	0.372923	0.176756	0.200879	29.0457	29.2611	29.2115	28.9363	29.1635	29.2	29.4204	29.3321	29.2961	28.7519	29.0819	29.002
A0A2H1A2T0	B9J08_001358	-0.0975068	0.568528	0.0205159	0.885261	-0.0317119	0.786232	-0.149735	0.397102	28.1221	27.7762	27.8771	27.884	27.8696	27.7293	27.7533	27.6905	27.8824	27.8025	27.7737	27.8115
A0A2H1A737	B9J08_000148	-0.049149	0.772904	-0.180008	0.258801	-0.158481	0.341225	-0.0276218	0.863013	28.3573	28.4369	28.5304	28.215	28.4454	28.5168	28.2921	28.4354	28.5143	28.3869	28.1304	28.1844
A0A2H0ZV04	B9J08_002291	0.433671	0.0377779	0.210937	0.291	-0.471113	0.0134126	-0.248379	0.251819	31.599	31.8117	31.5161	32.0454	32.1476	32.0349	31.5534	31.461	31.1673	31.4469	31.6785	31.6892
A0A2H0ZWM7	B9J08_002174	-0.257546	0.0862223	-0.138158	0.282328	0.0853797	0.550435	-0.0340077	0.771036	27.7536	27.7401	27.6596	27.4392	27.365	27.5764	27.6918	27.6615	27.698	27.4198	27.5899	27.6271
A0A2H1A8K2	B9J08_000339	0.188333	0.201999	-0.132486	0.514066	-0.584488	0.0200009	-0.263669	0.0967442	30.6994	30.6735	30.6298	30.7366	31.0127	30.8184	30.5115	30.4453	30.255	30.038	30.4453	30.331
A0A2H1A235	B9J08_001161	0.473394	0.0472071	0.0891047	0.604011	-0.935335	0.00289059	-0.551046	0.0274817	27.106	26.8622	27.1405	27.597	27.6126	27.3193	26.4497	26.3881	26.6178	26.6959	26.4822	26.5447
A0A2H0ZH76	B9J08_004657	0.043729	0.687886	0.0329928	0.758273	-0.114232	0.270802	-0.103496	0.301891	28.0058	28.0095	27.9931	27.9978	28.0409	28.1009	27.8647	27.9044	27.9287	27.9403	27.9663	27.8904
A0A2H0ZNA6	B9J08_003725	0.251235	0.116784	0.112525	0.368044	-0.215268	0.0664861	-0.0765582	0.645625	28.9552	28.7397	28.682	29.0631	28.9723	29.0953	28.7473	28.8038	28.5962	28.8431	28.7669	28.8749
A0A2H0ZTJ1	B9J08_003076	-0.388902	0.0262404	-0.14648	0.237994	0.234514	0.0856611	-0.00790743	0.955469	27.4727	27.3967	27.4911	27.102	27.1052	26.9866	27.4097	27.4255	27.5017	27.317	27.2115	27.3689
A0A2H1A0X9	B9J08_001106	-0.129152	0.416708	0.0684388	0.600128	0.543662	0.00511493	0.346072	0.0756349	28.6663	28.9572	28.7898	28.5718	28.7858	28.6682	29.1025	29.281	29.068	29.16	29.274	29.2227
A0A2H1A5J1	B9J08_000654	-0.250892	0.124005	0.0722422	0.713584	-0.0244845	0.905114	-0.347618	0.0455728	28.2032	28.4272	28.2509	28.1089	28.1043	27.9154	28.0078	27.9075	27.9231	27.7814	28.0693	28.2045
A0A2H1A738	B9J08_000849	0.0754728	0.866216	-0.421272	0.362902	2.7946	0.0022033	3.29134	0.000495337	27.4368	28.2034	28.3812	27.7373	28.2693	28.2412	31.3437	31.2376	31.3142	31.3801	30.1995	31.0519
A0A2H1A7T2	B9J08_000383	-0.153636	0.389624	-0.0127926	0.940641	0.051639	0.751488	-0.0892046	0.582797	28.7188	28.8669	29.027	28.6433	28.6188	28.8895	28.7351	28.7293	28.8806	28.8137	28.6316	28.8614
A0A2H0ZKZ5	B9J08_002887	0.561748	0.0149927	0.46578	0.0116906	-0.095823	0.492824	0.000144542	0.99827	27.1841	27.1911	27.2461	27.8657	27.6753	27.7655	27.2143	27.2133	27.1942	27.6728	27.791	27.5554
A0A2H1A5R3	B9J08_000714	-0.310236	0.0664934	-0.328613	0.100854	0.275085	0.133344	0.293461	0.0836374	26.3363	26.3079	26.1629	25.954	25.967	25.9554	26.508	26.551	26.6284	26.0706	26.4288	26.2022
A0A2H0ZXX4	B9J08_001607	0.105226	0.440974	0.201983	0.134724	-0.0588091	0.630017	-0.155566	0.28179	27.6023	27.4615	27.3483	27.5815	27.5877	27.5586	27.2755	27.3614	27.3086	27.6276	27.4942	27.4297
A0A2H0ZXY1	B9J08_001616	0.123882	0.34279	-0.0909777	0.540891	-0.340438	0.0185577	-0.125578	0.428987	27.6276	27.4937	27.7101	27.7726	27.7129	27.7175	27.4392	27.3839	27.6315	27.4365	27.4258	27.3193
A0A2H0ZC08	B9J08_005542;B9J08_004685	-0.198145	0.216028	-0.0117269	0.937538	0.112272	0.337481	-0.0741469	0.655215	28.4601	28.7325	28.4779	28.2736	28.3551	28.4473	28.3997	28.4698	28.5786	28.4903	28.3941	28.5285
A0A2H0ZC91	B9J08_004941	4.97570518591904e-05	0.999788	0.215914	0.0495495	0.483319	0.0114493	0.267455	0.0846925	28.2338	28.4753	28.3647	28.218	28.5126	28.3433	28.5922	28.6066	28.6774	28.8395	28.8325	28.8519
A0A2H0ZEE6	B9J08_005087	-0.625433	0.0126086	-0.216464	0.109529	0.330579	0.0274541	-0.0783902	0.554852	27.9792	27.7921	27.8066	27.2556	27.22	27.226	27.8104	27.8124	27.7199	27.6713	27.5392	27.4829
A0A2H0ZS63	B9J08_003005	-0.151858	0.832034	-0.20742	0.348243	-0.113134	0.744842	-0.0575726	0.938849	28.6779	30.2482	29.9017	29.141	29.2669	29.9643	29.7228	29.5922	29.3401	29.1282	29.4987	29.4059
A0A2H1A5M0	B9J08_000674	-0.73829	0.0124213	-0.304561	0.0329142	0.230164	0.118364	-0.203565	0.110025	27.604	27.5145	27.6312	26.8497	26.7247	26.9605	27.3574	27.4139	27.3677	27.0884	27.1301	27.0069
A0A2H0ZRQ2	B9J08_001853	-0.00458305	0.976137	0.146331	0.182511	-1.04304	0.000589278	-1.19395	0.000414477	29.2696	29.4363	29.5124	29.3628	29.3742	29.4676	28.1879	28.2036	28.245	28.3227	28.4399	28.3129
A0A2H1A2Q1	B9J08_001338	-0.369467	0.0253774	-0.0518341	0.642084	0.445742	0.00687588	0.128109	0.253554	28.4347	28.4352	28.3177	27.9871	28.0232	28.0689	28.5095	28.4953	28.5671	28.5242	28.3918	28.5004
A0A2H1A622	B9J08_000803	0.00418459	0.981012	0.0517055	0.699836	-0.0484712	0.731063	-0.0959921	0.516207	27.956	28.1579	28.1246	28.026	27.9857	28.2394	27.9509	27.8986	28.101	27.9787	28.0294	28.0975
A0A2H0ZM84	B9J08_003347	-0.103609	0.481976	-0.133891	0.466392	0.0637088	0.720563	0.0939909	0.529652	26.1071	26.1714	26.301	26.0341	26.106	26.1286	26.2563	26.2636	26.3416	26.3542	26.0336	26.0721
A0A2H0ZNX4	B9J08_003953	-0.274383	0.156307	-0.0401904	0.69428	0.246512	0.0962838	0.0123197	0.950917	32.6628	32.4265	32.3979	32.3785	32.191	32.0946	32.4685	32.4801	32.5755	32.4719	32.4492	32.4825
A0A2H0ZGF1	B9J08_004734	0.0757696	0.650226	-0.0571755	0.771251	-0.0658706	0.708145	0.0670745	0.708539	25.7605	25.7728	25.8222	25.925	25.7119	25.9458	25.7815	25.7645	26.0106	25.7012	25.7802	25.9038
A0A2H0ZI54	B9J08_004164	-0.000503507	0.999223	0.191493	0.385869	-0.358122	0.0869165	-0.550118	0.0642331	26.2694	25.9996	25.7762	26.0279	26.0865	25.9292	25.4843	25.3369	25.5737	25.8452	25.4635	25.6607
A0A2H0ZVS8	B9J08_002467	-0.399075	0.0338841	-0.173923	0.184032	0.373541	0.0242964	0.148389	0.276291	26.3214	26.4256	26.3122	25.897	25.9528	26.0122	26.5592	26.4581	26.4871	26.3143	26.3638	26.3045
A0A2H1A3M0	B9J08_000090	-0.773533	0.0362955	-0.000188776	0.9985	0.677412	0.0283906	-0.0959318	0.601753	32.467	32.1224	32.236	31.7811	31.5728	31.151	32.0806	32.2193	32.2378	32.1907	32.0525	32.294
A0A2H1A3N7	B9J08_000528	-0.472607	0.0413242	-0.28567	0.0936008	0.611779	0.00533221	0.424842	0.070339	29.248	29.3538	29.5713	28.7552	29.0101	28.9899	29.7685	30.0009	29.6782	29.5534	29.4551	29.5821
A0A2H0ZC50	B9J08_004916	-0.00738147	0.963409	-0.0238585	0.911907	0.362997	0.0746681	0.379474	0.025738	28.9896	28.9867	29.0066	29.1418	28.8523	28.9666	29.4999	29.3234	29.2979	29.1929	29.5622	29.2946
A0A2H0ZKY3	B9J08_002876	0.306325	0.61353	0.0796249	0.651486	-0.323026	0.377981	-0.0963263	0.86878	28.6431	29.7708	29.8466	29.2436	29.6906	30.2452	29.3663	29.2239	29.3813	29.4632	29.2069	29.5403
A0A2H0ZMI5	B9J08_003442	-0.183891	0.301889	0.0165635	0.916926	0.360259	0.0232354	0.159804	0.383501	29.1785	29.377	29.5349	29.0661	29.1826	29.29	29.3836	29.5645	29.6218	29.6138	29.5245	29.4812
A0A2H0ZNV5	B9J08_003915	0.189958	0.223103	0.390355	0.0581694	-0.0784275	0.634392	-0.278825	0.120748	26.7511	26.5671	26.4677	26.8011	26.7922	26.7626	26.2991	26.2853	26.365	26.5586	26.6607	26.9012
A0A2H0ZSJ0	B9J08_003288	0.269703	0.145415	0.180539	0.10534	-0.427269	0.00790201	-0.338105	0.0950364	32.0671	31.8238	31.7253	32.1589	32.0589	32.2075	31.5872	31.5735	31.4411	31.7001	31.7152	31.7282
A0A2H0ZWP8	B9J08_002207	0.552522	0.0221222	0.27628	0.108845	-0.407044	0.0235235	-0.130802	0.453809	25.9183	25.7191	25.7299	26.2775	26.423	26.3243	25.6806	25.5619	25.7323	25.9955	25.8577	25.9505
A0A2H1A1W3	B9J08_001410	0.11496	0.512702	0.25214	0.137219	0.0474502	0.761827	-0.0897297	0.638043	25.837	25.6927	25.581	25.741	25.7896	25.9249	25.518	25.7128	25.6107	25.803	25.9075	25.8874
A0A2H1A772	B9J08_000174	0.362351	0.0336589	0.333108	0.0105575	-0.538473	0.00335001	-0.50923	0.00666479	29.9943	29.8449	29.8593	30.2555	30.1904	30.3397	29.4011	29.4107	29.359	29.7685	29.6833	29.7184
A0A2H0ZNR2	B9J08_003552	-0.319333	0.274201	-0.488964	0.0680649	-0.443602	0.128286	-0.273971	0.256721	27.23	26.9683	27.0583	27.0658	26.8561	26.3766	27.0372	26.8567	26.5407	26.1877	26.4203	26.3597
A0A2H0ZYW9	B9J08_001933	-0.116445	0.486217	-0.0388688	0.836987	0.181666	0.312209	0.104089	0.492103	25.7082	25.8231	25.7854	25.6327	25.5444	25.7904	25.9327	25.8868	25.8096	25.7439	25.9832	25.7854
A0A2H1A1H5	B9J08_001297	-0.226667	0.215437	0.0708864	0.675082	0.229723	0.215733	-0.0678297	0.664983	25.7958	25.7292	25.6937	25.6643	25.5101	25.3642	25.6852	25.6125	25.7174	25.8492	25.6937	25.685
A0A2H1A2A5	B9J08_000031	0.169088	0.306435	0.129619	0.412161	-0.017649	0.905966	0.0218201	0.917253	27.9638	27.8425	28.1613	28.1564	28.0653	28.2533	27.8967	27.9864	28.1501	28.274	28.0958	28.0522
A0A2H1A746	B9J08_000145	-0.139937	0.434828	-0.0067672	0.970936	0.168021	0.286497	0.0348511	0.863277	25.841	25.9744	26.1301	25.73	25.9152	25.8806	25.9339	26.0423	26.074	26.1014	25.9142	26.0142
A0A2H1A8E6	B9J08_000296	-0.518627	0.0933172	-0.165881	0.266899	0.321838	0.154366	-0.0309083	0.906661	26.0056	26.1766	26.5	25.4364	25.8332	25.8568	26.1613	26.2006	26.2277	25.9283	26.036	26.1276
A0A2H0ZX73	B9J08_002010	-0.185374	0.152848	0.0398889	0.783233	0.021662	0.828298	-0.203601	0.211841	29.7414	29.9468	29.8307	29.6426	29.6252	29.6948	29.5313	29.794	29.5827	29.6308	29.7124	29.6845
A0A2H1A0T5	B9J08_001073	0.488215	0.0304276	0.245497	0.194609	-0.0254498	0.809072	0.217267	0.336069	27.4481	27.1765	27.1206	27.7452	27.7131	27.7516	27.6525	27.5045	27.24	27.7229	27.7323	27.6784
A0A2H0ZCF4	B9J08_005008	-0.320324	0.112117	-0.121045	0.504748	0.315156	0.0981941	0.115877	0.528221	25.9489	25.911	25.8266	25.5738	25.7391	25.4127	25.8353	26.06	26.1389	25.9418	25.8421	25.8871
A0A2H0ZSY6	B9J08_003376	-0.0995115	0.488183	0.00112915	0.992879	-0.134497	0.362762	-0.235138	0.109978	27.2483	27.4471	27.4041	27.1617	27.3034	27.3359	27.1182	27.1557	27.1202	27.0154	27.1104	27.2717
A0A2H0ZT83	B9J08_003466	-0.465322	0.074933	-0.49915	0.0135679	-0.0815987	0.635899	-0.0477704	0.839361	27.8307	28.1739	28.2712	27.6234	27.4573	27.7992	27.9465	28.1523	28.0337	27.4198	27.6397	27.5756
A0A2H1A042	B9J08_001071	-0.520615	0.0206606	-0.674473	0.0105049	-0.178675	0.328333	-0.0248176	0.872161	26.5683	26.4313	26.5139	26.0774	25.9679	25.9064	26.5001	26.4162	26.5228	25.817	25.9708	25.6278
A0A2H1A1M3	B9J08_001311	0.968815	0.0186948	0.4373	0.0281	-1.10575	0.00441908	-0.574237	0.0208111	30.4728	30.2364	30.256	30.9564	31.541	31.3741	29.5807	29.8108	29.851	30.0674	30.2601	30.2268
A0A2H1A6K7	B9J08_000998	1.1487	0.00860412	0.530528	0.0110851	-1.05609	0.000832995	-0.437917	0.0571968	31.0695	30.9517	30.7007	32.0157	32.0501	32.1021	30.539	30.5277	30.3415	30.8694	31.0119	31.1184
A0A2H1A7R6	B9J08_000376	-0.356952	0.0386008	-0.188868	0.142394	0.266012	0.0713108	0.097928	0.402021	27.3109	27.4109	27.4261	26.974	27.1333	26.9697	27.5395	27.447	27.4551	27.3281	27.1978	27.3492
A0A2H0ZEI9	B9J08_005134	0.290495	0.112711	0.107661	0.355706	-0.640172	0.0086438	-0.457337	0.00879071	28.7555	28.8068	28.8182	28.8779	29.1183	29.2558	28.2954	28.294	28.4191	28.3797	28.4329	28.5189
A0A2H0ZSN2	B9J08_003323	-0.591334	0.0190234	-0.226448	0.129526	0.69351	0.00490932	0.328624	0.0642331	26.0265	26.099	26.2201	25.4891	25.4805	25.6019	26.4266	26.4098	26.495	26.1611	26.1708	26.3201
A0A2H1A788	B9J08_000186	0.349543	0.131255	0.65335	0.00213692	0.229755	0.0994471	-0.0740509	0.745592	28.1609	27.8238	27.6881	28.3715	28.1345	28.2154	27.741	27.9139	27.7957	28.5206	28.3974	28.4927
A0A2H0ZKD2	B9J08_002689	0.11766	0.696036	-0.567052	0.0058456	-0.922913	0.0120383	-0.238201	0.188759	29.5381	29.4117	29.2376	29.6884	29.752	29.1001	29.1529	29.2884	29.0316	28.5719	28.6518	28.548
A0A2H0ZZE5	B9J08_001365	-0.400375	0.0507192	-0.171641	0.355706	0.527284	0.0302117	0.29855	0.0655524	28.5643	28.6457	28.8213	28.1677	28.2276	28.435	28.9905	28.9797	28.9569	29.0574	28.701	28.6538
A0A2H0ZC79	B9J08_004931	-0.448776	0.0417821	-0.326879	0.105237	0.341233	0.0803433	0.219335	0.223029	26.5879	26.8775	26.8023	26.4073	26.2107	26.3034	26.9212	26.9083	27.0963	26.4674	26.661	26.8167
A0A2H0ZPC6	B9J08_001959	-0.569231	0.0546096	-0.359176	0.0526273	0.570266	0.0233813	0.360211	0.12456	25.1928	25.4737	25.5739	24.8104	24.6932	25.029	25.6884	25.8085	25.8241	25.4133	25.3682	25.462
A0A2H0ZR04	B9J08_002732	-0.00674839	0.980317	-0.22349	0.139023	-0.166223	0.316438	0.0505182	0.842945	28.5811	29.0988	28.9166	28.7473	28.7666	29.0623	28.9774	28.9805	28.7901	28.6507	28.8183	28.6086
A0A2H0ZV73	B9J08_002345	0.355564	0.147525	0.229517	0.237076	-0.549945	0.0179192	-0.423897	0.11456	30.7853	30.2723	30.331	30.9287	30.7527	30.7739	30.1533	30.038	29.9256	30.471	30.269	30.0655
A0A2H0ZVH2	B9J08_002408	-0.402595	0.0277192	-0.312916	0.0444941	1.57106	0.000279088	1.48138	0.00023897	27.4289	27.5937	27.6014	27.0916	27.1869	27.1377	29.1167	29.0258	28.9256	28.8153	28.6736	28.6405
A0A2H0ZEC3	B9J08_005024	-0.118458	0.426771	-0.150053	0.396446	-0.280165	0.115687	-0.24857	0.131761	27.6339	27.7325	27.913	27.6231	27.7154	27.5855	27.4449	27.5284	27.5604	27.5478	27.1688	27.3669
A0A2H0ZK81	B9J08_002638	0.452186	0.0336589	0.0989896	0.59442	-0.720284	0.00753289	-0.367088	0.0500749	27.2162	27.1323	26.9984	27.5251	27.7056	27.4727	26.8317	26.6724	26.7416	27.048	26.7715	26.7231
A0A2H0ZNJ1	B9J08_003798	0.389045	0.0515893	0.170241	0.255437	-0.552194	0.0125435	-0.33339	0.0642331	26.0923	26.1127	26.1541	26.3352	26.5823	26.6087	25.735	25.8844	25.7395	25.9602	25.9658	25.9437
A0A2H0ZXX9	B9J08_002203	0.0872517	0.673495	0.0041817	0.975081	-0.319557	0.0964616	-0.236487	0.130397	28.5593	28.7905	28.6919	28.5572	28.746	29.0003	28.4465	28.5325	28.3533	28.3984	28.4561	28.4904
A0A2H1A7S8	B9J08_000039	-0.254073	0.0882936	0.125246	0.39454	0.453192	0.00490932	0.0738725	0.679247	29.213	29.2229	29.4305	29.0084	29.0145	29.0813	29.1883	29.4158	29.4839	29.5398	29.4921	29.4319
A0A2H0ZDF4	B9J08_005062	-0.13535	0.385532	-0.611999	0.0194443	0.193467	0.326377	0.670117	0.00666479	25.5973	25.6055	25.6619	25.486	25.5716	25.4011	26.2198	26.2846	26.3707	25.6429	25.5109	25.8852
A0A2H0ZG59	B9J08_004648	-0.159904	0.603373	-0.200571	0.401892	0.124415	0.624477	0.165083	0.578871	28.4055	28.8618	29.1443	28.515	28.575	28.8419	28.9074	28.9957	29.0038	29.0868	28.7194	28.499
A0A2H0ZKQ2	B9J08_002804	-0.58114	0.0149927	-0.548189	0.00499833	-0.0590853	0.663451	-0.0920367	0.436377	28.2587	28.1805	28.2569	27.7181	27.7165	27.518	28.2307	28.1325	28.0568	27.5433	27.6711	27.5611
A0A2H0ZLS4	B9J08_003168	-0.116383	0.389306	0.0227957	0.921746	0.0476062	0.811397	-0.0915726	0.464004	27.9781	27.9999	27.909	27.9749	27.829	27.734	27.9814	27.8085	27.8224	28.0521	27.6594	27.9693
A0A2H0ZMK1	B9J08_003467	-0.195121	0.170582	-0.266444	0.0966945	-0.23391	0.085961	-0.162587	0.301003	26.5663	26.3893	26.488	26.313	26.2657	26.2795	26.3776	26.1994	26.3788	26.0798	26.0246	26.052
A0A2H0ZTM2	B9J08_003649	0.0589395	0.815051	-0.0789879	0.546827	-0.0256847	0.855056	0.112243	0.649392	26.654	27.1956	27.0287	26.9351	26.9936	27.1265	27.1173	27.1211	26.9766	26.9482	27.0532	26.9767
A0A2H0ZV55	B9J08_002336	-0.108838	0.525318	-0.00822703	0.961978	0.332216	0.0482598	0.231605	0.193175	26.0627	26.2192	26.301	26.0109	26.0285	26.217	26.3103	26.4605	26.507	26.4436	26.3772	26.4322
A0A2H1A2W9	B9J08_000275	0.163187	0.195006	0.181138	0.114477	0.020267	0.841898	0.00231658	0.985881	28.5316	28.3559	28.3564	28.5801	28.6094	28.5439	28.4974	28.4055	28.3479	28.6251	28.6078	28.5613
A0A2H0ZCQ2	B9J08_005103	-0.211587	0.133987	-0.214343	0.173678	-0.0251794	0.850621	-0.0224232	0.904131	28.9933	29.1723	29.1408	28.8996	28.8013	28.9709	29.001	28.9959	29.2423	28.8844	28.7621	28.9497
A0A2H0ZJP0	B9J08_004367	-0.0431947	0.871066	-0.557505	0.104402	-0.142736	0.639947	0.371575	0.16567	28.0243	28.3069	28.4613	27.938	28.3613	28.3636	28.482	28.5298	28.8953	28.3331	27.6871	28.2145
A0A2H0ZNC9	B9J08_003742	-0.0836041	0.511152	0.138384	0.387365	0.119338	0.391521	-0.102649	0.47801	26.3177	26.3229	26.2928	26.1713	26.267	26.2443	26.0956	26.2421	26.2879	26.2639	26.3215	26.4552
A0A2H0ZW77	B9J08_002044	-0.355507	0.0468336	-0.0946769	0.494186	0.389077	0.0250146	0.128247	0.34826	28.5001	28.7335	28.6641	28.1923	28.274	28.3649	28.6871	28.8183	28.777	28.7876	28.5353	28.6755
A0A2H1A5I2	B9J08_000657	-0.231857	0.328155	-0.172136	0.169226	0.0521072	0.733894	-0.00761415	0.977995	27.7508	28.1778	28.2181	27.7182	27.7339	27.9991	28.0243	28.1331	27.9665	27.9383	27.8416	27.8277
A0A2H0ZKJ4	B9J08_002739	-0.116365	0.446839	0.00982541	0.944738	0.0388562	0.73075	-0.087334	0.587372	27.1208	27.3821	27.3698	27.1442	27.1395	27.2399	27.1411	27.2716	27.198	27.2214	27.2185	27.2002
A0A2H0ZNP3	B9J08_003874	0.213361	0.317749	0.612637	0.0058081	0.750862	0.00645695	0.351586	0.0958762	26.1731	26.0285	25.8638	26.4489	26.1592	26.0974	26.4749	26.3632	26.2821	26.9062	27.0576	26.9943
A0A2H0ZW01	B9J08_002575	0.0969301	0.47081	-0.174552	0.31707	-0.633976	0.00837797	-0.362494	0.0437076	26.9224	26.9756	27.1145	27.0812	27.163	27.0591	26.5849	26.6549	26.6853	26.6079	26.5091	26.2843
A0A2H0ZW22	B9J08_002568	0.00692659	0.958223	0.109698	0.348255	0.00788184	0.956997	-0.0948896	0.328203	28.9811	29.0406	29.046	28.9412	29.0312	29.1161	28.9054	28.9369	28.9408	29.1079	28.9165	29.0878
A0A2H0ZZC8	B9J08_001756	0.852778	0.100554	1.17655	0.000198262	0.577761	0.154524	0.253991	0.351936	26.7853	26.4244	26.1352	27.8521	27.312	26.7392	26.7308	26.7735	26.6026	27.917	27.8678	27.8517
A0A2H1A152	LIA1	-0.0482509	0.749318	0.0867198	0.602077	-0.468983	0.0270477	-0.603954	0.00509277	27.7843	27.7435	27.8018	27.5849	27.7296	27.8703	27.1259	27.1225	27.2693	27.1705	27.1795	27.4279
A0A2H0ZDM0	B9J08_005427	-0.461346	0.0510129	0.027896	0.91127	0.589578	0.0204134	0.100337	0.625782	26.4393	26.5833	26.1971	25.9519	25.8711	26.0127	26.6017	26.4011	26.518	26.3608	26.4668	26.7768
A0A2H0ZJD1	B9J08_004231	-0.248412	0.193763	-0.0338501	0.789299	0.0166332	0.909603	-0.197929	0.268946	27.2214	27.1615	26.8862	26.9695	26.7523	26.8022	26.9005	26.9421	26.8328	26.8306	26.8858	26.8574
A0A2H0ZK40	B9J08_004391	-0.181304	0.612444	0.409928	0.0110851	0.162857	0.615929	-0.428375	0.0502325	30.6151	30.2312	30.4829	30.6456	30.36	29.7796	29.9913	30.0596	29.9932	30.477	30.308	30.4888
A0A2H0ZQ33	B9J08_003956	-0.339686	0.0336589	-0.143486	0.255924	-0.0523349	0.662397	-0.248536	0.080937	28.9471	29.0057	29.0554	28.7341	28.6788	28.5763	28.7392	28.6699	28.8535	28.6073	28.5337	28.691
A0A2H0ZWT2	B9J08_002236	0.300237	0.0593196	0.272982	0.089338	-0.155233	0.237708	-0.127977	0.374015	26.7479	26.6058	26.598	26.8917	26.9647	26.9961	26.458	26.6127	26.4971	26.8064	26.6982	26.8823
A0A2H0ZXH0	B9J08_002485	0.262464	0.102203	-0.0026601	0.991399	-0.284473	0.190511	-0.0193492	0.910104	26.5631	26.3968	26.3634	26.6955	26.7679	26.6473	26.3772	26.4318	26.4563	26.6859	26.1711	26.4003
A0A2H0ZZX6	B9J08_001143	0.240103	0.193963	0.178409	0.154853	0.612361	0.00379511	0.674055	0.0134156	26.5519	26.6494	26.9157	26.9083	27.0192	26.9098	27.3495	27.4336	27.3561	27.6285	27.5746	27.4713
A0A2H0ZCK3	B9J08_005059	0.0204805	0.917618	-0.029997	0.919789	-0.0845352	0.667802	-0.0340577	0.902471	25.157	25.3721	25.3763	25.2812	25.3503	25.3353	25.07	25.278	25.4554	25.3547	25.0372	25.3214
A0A2H0ZKB0	B9J08_002669	1.13114	0.0124213	0.471581	0.266899	-1.49244	0.0088637	-0.832881	0.0148959	27.3407	27.543	27.2977	28.3088	28.8084	28.4577	26.3517	26.5062	26.8249	26.6589	26.8447	27.5939
A0A2H0ZKV0	B9J08_002844	0.302278	0.0348642	0.0209037	0.897011	-0.387154	0.0119329	-0.10578	0.413068	27.8677	27.8137	27.7982	28.1296	28.086	28.1708	27.6439	27.6699	27.8483	27.664	27.7932	27.7677
A0A2H0ZQF0	B9J08_001788	0.269943	0.0699832	0.158588	0.23631	-0.108631	0.38579	0.00272403	0.983093	28.1506	28.2781	28.2127	28.3975	28.464	28.5897	28.1174	28.2212	28.3109	28.2778	28.4431	28.4045
A0A2H0ZXY2	B9J08_001604	-0.0575556	0.673224	0.114964	0.378235	-0.0107555	0.947155	-0.183275	0.145448	27.2074	27.2754	27.2798	27.1036	27.1762	27.3102	27.0117	27.1022	27.0989	27.1351	27.1292	27.2934
A0A2H0ZY58	B9J08_001695	-0.316442	0.125193	-0.200794	0.245267	0.109377	0.563948	-0.0062708	0.975683	27.0674	27.1674	27.2907	26.6881	26.8229	27.0653	27.2912	27.1712	27.0443	26.8241	26.9952	27.0851
A0A2H1A1W1	B9J08_001413	-0.140222	0.345084	0.040693	0.681874	0.186749	0.200086	0.00583411	0.961177	28.7472	28.7888	28.7568	28.7256	28.7041	28.4425	28.7974	28.7629	28.7501	28.8314	28.7567	28.8443
A0A2H1A2N3	B9J08_000180	-0.199467	0.37497	-0.258041	0.294278	0.521407	0.0536589	0.579981	0.0447186	25.1825	25.5659	25.4261	25.0398	25.2456	25.2908	26.0953	25.8291	25.99	25.4394	25.8908	25.8102
A0A2H1A2U5	B9J08_001368	-0.0914719	0.595656	-0.219826	0.197354	-0.493384	0.0125936	-0.36503	0.095545	27.3032	27.5776	27.5047	27.2386	27.37	27.5024	27.2837	26.983	27.0237	26.9395	26.8548	26.8365
A0A2H1A6W9	B9J08_000064	-0.151293	0.346257	-0.118851	0.651911	-0.00505707	0.98736	-0.0374995	0.791543	32.0725	31.9834	32.1783	32.0421	31.956	31.7822	32.0716	32.0434	32.0066	32.2434	31.91	31.6116
A0A2H0ZBL6	B9J08_001302	0.0188467	0.900759	0.248575	0.154853	-0.0732541	0.658853	-0.302983	0.0612736	27.518	27.6675	27.654	27.5527	27.5946	27.7488	27.2357	27.2961	27.3988	27.4908	27.4413	27.7443
A0A2H0ZCY7	B9J08_005184	0.706178	0.0233287	0.697059	0.00152865	0.406338	0.0235922	0.415458	0.0743782	27.1931	27.4808	27.5905	28.3076	28.0318	28.0435	27.7267	27.9255	27.8585	28.5365	28.5627	28.5028
A0A2H0ZFD3	B9J08_005000	-0.521398	0.0347769	-0.284138	0.134762	0.231548	0.173114	-0.00571168	0.980248	26.2646	26.5349	26.6249	25.9298	25.9265	26.0039	26.4678	26.3702	26.5693	26.3354	26.0309	26.1886
A0A2H0ZII5	B9J08_004285	-0.0298739	0.858081	0.0413661	0.868967	0.299843	0.156275	0.228603	0.181136	25.8497	25.9783	25.8745	25.8817	25.9652	25.766	26.2309	26.141	26.0164	26.3867	26.1657	25.96
A0A2H0ZUZ3	B9J08_003645	0.0132312	0.942766	-0.00479286	0.974445	-0.070757	0.678702	-0.0527329	0.64813	27.3003	27.2708	27.299	27.481	27.1271	27.3017	27.2911	27.1885	27.2323	27.3289	27.1907	27.178
A0A2H1A7G3	B9J08_000261	-0.0236024	0.878402	-0.204597	0.125134	-0.129058	0.306449	0.0519365	0.730669	27.1618	27.3627	27.1256	27.1406	27.2506	27.1881	27.2376	27.2976	27.2707	27.0645	26.9715	27.1562
A0A2H1A7X8	B9J08_000442	0.0370802	0.871066	0.357616	0.0297521	-0.122215	0.453981	-0.442751	0.0586272	27.7031	27.3312	27.439	27.7324	27.3546	27.4975	27.02	27.1633	26.9617	27.3999	27.444	27.3738
A0A2H0ZCR9	B9J08_005121	-0.448777	0.0963932	-0.0834865	0.709793	0.171453	0.420135	-0.193838	0.405435	27.1568	27.6292	27.5802	26.8333	27.0232	27.1635	27.1181	27.3295	27.3371	27.3162	26.9198	27.2982
A0A2H0ZD38	B9J08_005234	-0.277731	0.0985238	-0.018593	0.940014	0.256762	0.188056	-0.0023761	0.98729	25.6277	25.5662	25.5802	25.3661	25.3037	25.2711	25.5216	25.6628	25.5824	25.3665	25.6697	25.6749
A0A2H0ZDX9	B9J08_004909	-0.457931	0.0253774	-0.347342	0.11531	0.00117612	0.996706	-0.109412	0.473455	26.9705	27.183	27.0764	26.5873	26.6885	26.5803	27.03	27.0205	26.8511	26.8291	26.627	26.4036
A0A2H0ZEH4	ERB1	0.463939	0.0557418	0.429597	0.0232398	-0.247767	0.0791607	-0.213425	0.324861	26.2293	25.9756	25.7923	26.4811	26.4971	26.4109	25.728	25.7697	25.8592	26.1577	26.2122	26.2758
A0A2H0ZMZ4	B9J08_003620	0.448281	0.0264308	0.3658	0.0444941	-0.132798	0.33391	-0.0503175	0.758434	27.2146	27.062	27.0577	27.4871	27.6737	27.5183	27.1443	27.1086	26.9303	27.5231	27.3186	27.439
A0A2H0ZV52	B9J08_002321	-0.431333	0.0410745	-0.166008	0.166158	0.293559	0.0866801	0.0282339	0.830118	27.7231	27.6077	27.5936	27.3521	27.2504	27.0278	27.6811	27.6127	27.7153	27.4812	27.4521	27.5778
A0A2H1A228	B9J08_001454	-0.540202	0.0347769	-0.389413	0.0442064	0.317465	0.0587421	0.166676	0.40068	27.0378	27.1859	27.3909	26.5228	26.7729	26.6983	27.2031	27.4166	27.495	27.0461	27.0012	26.8991
A0A2H1A676	B9J08_000877	0.0887805	0.498151	-0.0825013	0.537677	-0.129286	0.330932	0.0419955	0.751936	27.6585	27.4985	27.5898	27.697	27.7407	27.5755	27.607	27.578	27.6879	27.5833	27.4219	27.6201
A0A2H1A796	B9J08_000204	-0.104051	0.674543	0.0238889	0.909409	0.132341	0.524561	0.00440035	0.98312	25.6729	25.5894	25.9633	25.4078	25.7716	25.7341	25.7628	25.6536	25.8224	25.9121	25.6751	25.7233
A0A2H0ZKP6	B9J08_002791	0.247093	0.109132	-0.195096	0.170302	-0.5458	0.0126865	-0.103611	0.329277	28.6345	28.6112	28.6539	28.769	28.8299	29.042	28.5138	28.474	28.6009	28.4759	28.2924	28.2353
A0A2H0ZLV8	B9J08_003224	-0.319336	0.0413242	0.205154	0.222248	0.214824	0.100117	-0.309666	0.0958521	27.2894	27.2112	27.2177	26.9684	26.9495	26.8424	26.753	26.976	27.0603	27.132	27.197	27.0757
A0A2H1A1W7	B9J08_001421	0.19875	0.351365	-0.233493	0.0472625	-0.766894	0.0086438	-0.334651	0.0317172	29.5847	29.7711	29.7027	29.595	30.0056	30.0541	29.3618	29.3452	29.3475	29.1366	29.1777	29.0398
A0A2H1A247	B9J08_001503	0.126319	0.288795	0.0395789	0.775575	0.0586529	0.635207	0.145393	0.247586	28.0573	28.1639	28.0637	28.1551	28.2141	28.2947	28.1407	28.2948	28.2857	28.2983	28.3645	28.1771
A0A2H1A8T9	B9J08_000350	0.0549501	0.696525	-0.288584	0.122901	-0.363577	0.0504148	-0.0200437	0.906661	27.5094	27.2938	27.3778	27.4442	27.5119	27.3898	27.4356	27.4119	27.2734	27.285	26.982	26.9882
A0A2H0ZCA6	B9J08_004962	-0.0585036	0.867371	0.344902	0.102478	1.48226	0.00253624	1.07885	0.0127309	27.7372	28.1497	28.3289	27.6873	28.0046	28.3482	29.0225	29.0492	29.3806	29.5373	29.5997	29.3499
A0A2H0ZKB4	B9J08_004461	-0.50011	0.0196737	-0.103214	0.373938	0.746545	0.00181167	0.34965	0.0437076	27.0236	27.1971	27.2153	26.6417	26.6859	26.6081	27.4478	27.5114	27.5257	27.4293	27.3116	27.4344
A0A2H0ZMV3	B9J08_003578	-0.108785	0.803968	-0.126231	0.414247	-0.331918	0.273577	-0.314472	0.308537	27.8027	28.5231	28.4345	27.7128	28.224	28.4972	27.9269	28.0087	27.8814	27.9498	27.6467	27.8418
A0A2H0ZP84	B9J08_003724	-0.31974	0.102203	-0.00753302	0.961978	0.186857	0.230077	-0.125351	0.42081	26.2429	26.4806	26.3463	25.8975	26.1615	26.0514	26.2604	26.1637	26.2696	26.2404	26.1966	26.2341
A0A2H0ZV36	B9J08_002289	-0.336201	0.035176	0.117149	0.253087	0.311968	0.0292736	-0.141383	0.188639	28.0748	28.0135	28.0487	27.8121	27.6565	27.6598	27.868	27.9241	27.9208	28.0349	27.9715	28.058
A0A2H0ZZ05	B9J08_001510	0.123406	0.32511	0.0256093	0.857748	-0.0299677	0.825454	0.0678288	0.568971	27.1175	27.2263	27.1893	27.3385	27.215	27.3498	27.228	27.2131	27.2955	27.3734	27.2029	27.2372
A0A2H0ZC68	B9J08_004921	-0.25159	0.14672	-0.199369	0.186476	0.170645	0.326377	0.118425	0.33227	27.6137	27.7095	27.5854	27.5325	27.4184	27.2028	27.748	27.6872	27.8287	27.4325	27.5402	27.693
A0A2H0ZMS2	B9J08_003537	-0.0154558	0.907784	0.194276	0.105729	-0.00745508	0.94774	-0.217187	0.131434	28.289	28.4559	28.4415	28.3648	28.3419	28.4333	28.0823	28.2254	28.2272	28.3475	28.3627	28.4075
A0A2H0ZNZ0	B9J08_003634	0.192412	0.424891	0.146023	0.291303	-0.358976	0.0317816	-0.312587	0.220179	31.5602	30.9792	31.1736	31.4614	31.5043	31.3245	30.8839	30.8664	31.0249	31.1873	31.0806	30.9454
A0A2H0ZPZ5	B9J08_001739	-0.102135	0.429724	-0.163423	0.128328	-0.122482	0.262578	-0.0611943	0.628058	28.703	28.5845	28.7658	28.4869	28.6253	28.6347	28.6759	28.6371	28.5566	28.4228	28.4693	28.4873
A0A2H0ZDC2	B9J08_004989	-0.443789	0.0196737	-0.161738	0.475723	0.54292	0.0301647	0.260868	0.0879131	29.3023	29.3209	29.4634	28.927	28.8542	28.9741	29.5864	29.5522	29.7306	29.7642	29.2679	29.3519
A0A2H0ZE19	B9J08_004959	0.118719	0.559073	-0.0325837	0.819368	-0.0930737	0.586187	0.0582288	0.745005	28.4173	28.4062	28.1209	28.6082	28.4622	28.2301	28.2796	28.3878	28.4516	28.4475	28.3	28.2739
A0A2H0ZGV4	B9J08_004886	-1.18982	0.367541	0.0355861	0.81136	2.51438	0.0510919	1.28897	0.0916824	25.6545	26.6929	27.4084	24.3237	24.5781	27.2845	27.7885	27.8272	28.0069	27.8847	27.9844	27.8604
A0A2H0ZP64	B9J08_004045	0.154138	0.397709	0.857201	0.00240846	0.492678	0.0304794	-0.210384	0.190943	27.15	26.8967	27.0422	27.2771	27.283	26.9911	26.8452	26.8729	26.7396	27.4892	27.7688	27.7713
A0A2H0ZQA8	B9J08_001806	0.201109	0.497247	0.0604462	0.743445	-0.270644	0.132455	-0.129981	0.682324	25.5683	26.0685	26.2857	26.0865	26.2815	26.1579	25.8614	25.7829	25.8883	26.067	25.8283	25.8187
A0A2H0ZY25	B9J08_001646	0.225859	0.413009	-0.185144	0.232719	-1.0616	0.00590983	-0.650599	0.0187709	28.3349	27.9765	27.9342	28.3912	28.5524	27.9796	27.4251	27.4435	27.4253	27.3892	27.0832	27.266
A0A2H1A111	B9J08_001188	-0.216804	0.149633	-0.0827884	0.437178	0.112115	0.421295	-0.0219012	0.844518	28.7532	28.7116	28.7043	28.5582	28.341	28.6195	28.734	28.7204	28.649	28.5598	28.6045	28.6907
A0A2H0ZCQ6	B9J08_005106	-0.0572377	0.738903	0.0525351	0.706175	0.0964143	0.49253	-0.0133585	0.944299	27.6134	27.3889	27.3491	27.5164	27.3709	27.2923	27.4276	27.3673	27.5164	27.5498	27.3795	27.5396
A0A2H0ZDG1	B9J08_005362	-0.0710066	0.723872	-0.224274	0.139023	0.434628	0.0251329	0.587896	0.0237192	27.1792	26.9016	26.7943	27.0035	26.7925	26.8661	27.6022	27.5485	27.4881	27.4682	27.2216	27.2761
A0A2H0ZG64	B9J08_004653	-0.0027055	0.989112	0.205046	0.109427	-0.00272397	0.98736	-0.210475	0.210874	28.7311	28.9736	29.0056	28.745	28.9308	29.0265	28.6259	28.6444	28.8087	28.9455	28.8963	28.8522
A0A2H0ZKQ1	B9J08_002762	1.58786	0.0261828	1.1831	0.00022667	2.63384	0.00227818	3.0386	6.65748581896116e-05	24.6889	24.5519	25.0013	27.0637	25.9867	25.9552	27.8391	27.7606	27.7582	29.1029	28.9233	28.881
A0A2H0ZLN2	B9J08_002797	0.129226	0.327611	0.0782689	0.444337	-0.220349	0.099303	-0.169392	0.143148	27.5128	27.5659	27.5609	27.5495	27.7106	27.7672	27.3465	27.3797	27.4053	27.4518	27.4485	27.466
A0A2H0ZXJ8	B9J08_002512	-0.256776	0.080472	0.164155	0.370753	0.0712246	0.653895	-0.349706	0.0581528	28.2208	28.4321	28.394	28.1031	28.1195	28.054	28.0969	28.0222	27.8788	28.136	27.9971	28.3572
A0A2H1A137	B9J08_001125	0.130701	0.581523	0.495255	0.0145155	1.27002	0.000817681	0.905462	0.012682	25.8675	25.5757	26.0909	26.0022	25.856	26.0681	26.7285	26.6697	26.8525	27.3649	27.1651	27.2063
A0A2H1A2J2	B9J08_000112	-0.00615928	0.980451	-0.00221311	0.990091	-0.397376	0.0385588	-0.401322	0.100685	27.0883	27.5488	27.4092	27.1993	27.3258	27.5028	26.9141	26.8771	27.0511	26.9955	26.8292	27.0111
A0A2H0ZK68	B9J08_002615	0.0630514	0.740755	-0.143431	0.43858	0.0538247	0.784098	0.260307	0.166863	25.1236	25.1496	24.9916	25.0947	25.2661	25.0933	25.3989	25.2988	25.3481	25.3434	25.1219	25.1502
A0A2H0ZKA4	B9J08_002627	0.695437	0.0186371	0.687612	0.00917356	-0.0426805	0.843375	-0.0348556	0.811787	27.8591	27.9971	27.7798	28.3772	28.698	28.647	27.7886	27.8404	27.9025	28.4754	28.3603	28.7585
A0A2H0ZN10	COQ5	0.141358	0.295289	0.025172	0.909409	-0.215628	0.17936	-0.0994424	0.546201	27.2188	27.0269	27.1291	27.1943	27.3023	27.3023	27.0632	27.137	26.8762	27.0309	27.2204	26.9007
A0A2H1A787	B9J08_000185	0.0177331	0.955091	0.253131	0.218314	0.0143134	0.95988	-0.221084	0.332048	30.4755	30.2042	30.0377	30.5928	30.1228	30.055	30.1171	30.1219	29.8152	30.0705	30.3942	30.3489
A0A2H0ZM43	B9J08_003296	0.0989336	0.583855	-0.1391	0.468715	-0.333614	0.0869956	-0.0955804	0.61576	26.856	27.097	26.9519	26.9293	27.0226	27.2498	27.0228	26.8967	26.6987	26.5916	26.7544	26.8548
A0A2H0ZNM7	B9J08_003853	0.243612	0.135013	0.269133	0.119663	-0.31592	0.0602637	-0.341441	0.0756349	26.0618	26.0027	25.9838	26.192	26.1953	26.3918	25.6077	25.6121	25.8041	25.9141	25.9894	25.9278
A0A2H0ZNT7	B9J08_003918	-0.0193144	0.898085	0.485162	0.00761048	0.671751	0.00328984	0.167274	0.211841	28.244	28.0756	28.1681	28.2677	28.0772	28.0848	28.3447	28.2393	28.4054	28.8501	28.7239	28.8709
A0A2H0ZZR8	B9J08_001231	0.127633	0.68302	-0.180245	0.346418	0.0144105	0.966058	0.322289	0.0979475	27.1494	27.401	27.4341	27.0288	27.6187	27.72	27.7678	27.597	27.5866	27.3042	27.6849	27.4217
A0A2H1A240	B9J08_001492	-0.204575	0.275525	0.0900966	0.531707	0.255029	0.117214	-0.0396429	0.839864	26.306	26.3271	26.0574	26.1543	25.9138	26.0086	26.2153	26.1097	26.2466	26.2073	26.3257	26.3089
A0A2H1A7C7	B9J08_000229	0.787715	0.0124213	0.0912348	0.512534	-0.263145	0.0600109	0.433335	0.0295939	27.4354	27.5548	27.5482	28.3585	28.1744	28.3687	27.8025	27.9865	28.0494	27.9992	28.0158	28.0971
A0A2H0ZDD4	B9J08_005339	-0.418445	0.0613988	-0.0633866	0.613268	0.633734	0.00316215	0.278676	0.169582	27.4158	27.708	27.845	27.2251	27.2283	27.2601	27.8984	27.9502	27.9563	27.8225	27.8065	27.9856
A0A2H0ZGN1	B9J08_004496	-0.260095	0.171628	0.0482461	0.75577	1.6542	0.000368902	1.34586	0.00106402	25.8459	26.1453	26.1283	25.7251	25.7667	25.8473	27.2973	27.5085	27.3513	27.3498	27.4204	27.5316
A0A2H0ZLL6	B9J08_003094	-0.196313	0.27066	-0.0246089	0.832639	0.126113	0.271937	-0.0455916	0.812645	33.0736	33.304	32.9649	32.8671	32.9627	32.9239	33.0293	33.0807	33.0958	33.0029	33.0075	33.1216
A0A2H0ZMZ0	B9J08_003611	-0.286576	0.0445868	-0.0592869	0.559672	0.298909	0.0274541	0.0716204	0.47656	29.7403	29.6816	29.7178	29.3472	29.5041	29.4287	29.8071	29.7307	29.8168	29.7528	29.6612	29.7628
A0A2H0ZNY5	B9J08_003945	0.130769	0.355293	0.0672172	0.696953	-0.05092	0.686516	0.0126321	0.954485	26.3371	26.3219	26.1824	26.4523	26.3419	26.4396	26.2344	26.1785	26.4665	26.3673	26.3645	26.3492
A0A2H0ZQG1	B9J08_004048	0.391202	0.14865	0.665077	0.00184809	0.316484	0.187276	0.0426083	0.790226	27.3142	27.2844	27.4975	27.4973	27.6697	28.1027	27.369	27.5054	27.3494	28.1301	28.0525	28.0365
A0A2H0ZU55	B9J08_003292	-0.297611	0.109079	-0.00688593	0.954218	0.492983	0.0145173	0.202258	0.144925	29.2456	29.2845	29.455	29.0681	29.1716	28.8526	29.4882	29.5832	29.5206	29.525	29.4604	29.5859
A0A2H0ZER4	B9J08_005217	-0.229693	0.0845793	0.0285973	0.908235	0.201974	0.299561	-0.0563165	0.640783	27.4604	27.3411	27.431	27.1492	27.221	27.1732	27.3096	27.3555	27.3984	27.6508	27.172	27.3266
A0A2H0ZG09	B9J08_005246	-0.144252	0.370806	-0.0467741	0.75394	0.311742	0.0609156	0.214264	0.181326	26.9597	26.9258	26.7396	26.7292	26.6178	26.8453	27.1789	27.0264	27.0625	26.9741	27.0007	27.1528
A0A2H0ZJK8	B9J08_004289	-0.231134	0.265467	0.178076	0.344172	0.45529	0.0490685	0.046081	0.818972	26.5853	26.4399	26.5958	26.521	26.3241	26.0825	26.5479	26.4356	26.7758	26.8787	26.6835	26.7313
A0A2H0ZLD9	NOP7	-0.114432	0.481669	-0.22157	0.210174	0.00576192	0.980466	0.1129	0.411984	26.0109	26.0856	26.0404	26.0832	25.8241	25.8863	26.231	26.1292	26.1154	25.8997	26.0941	25.8171
A0A2H0ZNN8	B9J08_003849	-0.18031	0.233029	-0.197358	0.192421	0.194935	0.229661	0.211984	0.127326	27.4285	27.6108	27.5221	27.2027	27.426	27.3917	27.6727	27.7706	27.7539	27.4088	27.686	27.5104
A0A2H0ZPT7	B9J08_002110	-0.221198	0.453954	0.403871	0.0977514	1.12128	0.00504677	0.496215	0.10926	27.976	28.3479	28.5455	27.9043	27.9176	28.3839	28.5618	28.8556	28.9406	29.0765	29.074	29.4191
A0A2H1A683	B9J08_000559	-0.01046	0.949125	-0.193223	0.161436	-0.473098	0.00690216	-0.290335	0.108656	27.5861	27.5882	27.8197	27.5973	27.6468	27.7186	27.4882	27.3437	27.2911	27.2073	27.2172	27.1188
A0A2H1A6J9	B9J08_001005	0.277857	0.0675779	0.194913	0.184057	-0.123291	0.379396	-0.0403468	0.759777	28.9657	28.9833	29.0424	29.2578	29.3995	29.1678	28.8572	28.9529	29.0603	29.2808	29.057	29.1174
A0A2H0ZLG8	B9J08_003009	0.291956	0.140078	0.0842561	0.5655	-0.186612	0.279644	0.0210878	0.905735	27.9048	28.1589	28.0823	28.2789	28.1991	28.5439	28.1373	28.0976	27.9743	28.0227	28.258	28.1812
A0A2H0ZWA0	B9J08_002060	-0.314295	0.178303	-0.402459	0.0437709	0.0290762	0.87543	0.11724	0.606164	26.8018	26.7079	27.1346	26.6339	26.3846	26.6828	26.8596	27.1364	27	26.6611	26.6439	26.4837
A0A2H0ZYT3	B9J08_001602	-0.212526	0.147296	0.0375714	0.79265	0.0648916	0.656689	-0.185206	0.154101	27.8099	27.7025	27.8855	27.6611	27.4782	27.621	27.606	27.6035	27.6327	27.7046	27.5126	27.7378
A0A2H1A1B6	B9J08_002223	-0.211994	0.165653	-0.108702	0.40482	-0.0792342	0.593162	-0.182527	0.163008	28.8618	28.994	28.9179	28.5521	28.7661	28.8196	28.6625	28.7288	28.8348	28.617	28.5437	28.7393
A0A2H0ZGT0	B9J08_004868	-0.409325	0.0610584	0.0751206	0.629281	0.722866	0.0086438	0.238421	0.111609	28.6393	28.5992	28.7351	28.4882	28.1387	28.1188	28.8108	28.8557	29.0224	28.9801	29.0898	28.8443
A0A2H0ZLN9	B9J08_003142	-0.0100469	0.946756	0.0356292	0.886279	0.0859919	0.669127	0.0403157	0.78188	26.7961	26.9822	26.9425	26.8843	26.9311	26.8753	26.9157	26.9658	26.9602	27.2292	26.7427	26.9767
A0A2H1A6J7	B9J08_000987	0.198317	0.253078	0.105878	0.489049	-1.92359	0.000368902	-1.83115	8.09182912652871e-05	28.0265	27.9716	27.8912	28.2971	28.2375	27.9497	26.1385	26.2343	26.0232	26.1887	26.2415	26.2834
A0A2H1A741	B9J08_000910	-0.245487	0.436019	0.0497725	0.749035	0.235969	0.326203	-0.0592909	0.831865	26.2787	25.7352	25.8631	26.0362	25.6366	25.4678	25.8849	25.8535	25.9608	25.9574	25.8808	26.0103
A0A2H1A7H0	BNA5	0.0891431	0.499985	-0.0515464	0.714019	-0.382267	0.0219165	-0.241578	0.111609	26.565	26.4449	26.5774	26.6795	26.5908	26.5845	26.3193	26.2388	26.3045	26.2156	26.184	26.3083
A0A2H0ZIZ5	B9J08_004115	0.0156547	0.938638	-0.0543023	0.857095	-0.384896	0.129976	-0.314939	0.137297	27.8039	27.6169	28.0194	27.8338	27.7458	27.9076	27.5192	27.3861	27.5901	27.7895	27.375	27.168
A0A2H0ZHL3	B9J08_004611	-0.239487	0.133987	-0.0771252	0.596367	0.126992	0.328122	-0.0353697	0.84111	26.2565	26.354	26.4646	26.177	26.1162	26.0635	26.2287	26.4037	26.3366	26.2086	26.2424	26.2867
A0A2H0ZLI0	B9J08_003078	0.665154	0.0359335	0.385521	0.11938	-0.433196	0.0890268	-0.153563	0.499564	28.0086	28.1421	27.9045	28.3546	28.8878	28.8083	27.5997	28.0995	27.8954	28.41	28.1823	28.1588
A0A2H0ZVN7	B9J08_002495	0.58372	0.0263494	0.384309	0.0655821	-0.346877	0.0793187	-0.147465	0.399681	28.3786	28.0208	28.351	28.7335	28.9203	28.8477	28.1173	28.1314	28.0593	28.619	28.2436	28.5983
A0A2H0ZW67	B9J08_002034	-0.0799913	0.68107	-0.00757693	0.951623	0.0827711	0.649008	0.0103568	0.939097	27.29	27.3988	27.3776	27.2111	27.0997	27.5156	27.3313	27.3974	27.3689	27.3687	27.3827	27.3234
A0A2H0ZYD6	B9J08_001754	-0.672381	0.0203018	-0.261612	0.155035	0.349744	0.0754814	-0.061024	0.760708	25.3472	25.4154	25.5904	24.8491	24.7561	24.7307	25.4103	25.4483	25.3114	25.0374	25.193	25.1547
A0A2H0ZYL7	B9J08_001813	-0.492539	0.0186371	-0.132921	0.41055	0.339055	0.0306212	-0.0205629	0.911576	26.6197	26.5721	26.6773	26.1216	26.1204	26.1496	26.5329	26.5155	26.7591	26.496	26.3913	26.5214
A0A2H1A1I7	B9J08_002160	-0.150065	0.388065	0.186033	0.284513	0.0657285	0.703293	-0.27037	0.152237	25.625	25.4832	25.5261	25.4637	25.2602	25.4602	25.1974	25.3767	25.2492	25.5023	25.3961	25.4829
A0A2H0ZDC9	B9J08_005338	0.578492	0.0232771	0.292373	0.0870694	-0.356217	0.0336596	-0.0700985	0.714326	26.2117	25.9207	25.9566	26.6574	26.6217	26.5453	26.0221	25.9686	25.888	26.1571	26.3484	26.2504
A0A2H0ZE24	B9J08_005237	-0.0510747	0.803139	-0.174988	0.471231	-0.229096	0.354768	-0.105182	0.495691	28.675	28.9287	28.923	28.5876	28.9278	28.8581	28.6795	28.6999	28.8319	28.8832	28.3116	28.4914
A0A2H0ZEI8	B9J08_005149	-0.0825676	0.698585	-0.0654509	0.701808	-0.12009	0.55635	-0.137207	0.375887	26.9691	27.1415	27.2694	26.8207	27.1091	27.2025	27.0093	26.9599	26.9991	27.1064	26.7797	26.8859
A0A2H0ZFX0	B9J08_004561	1.42301	0.0124213	1.49848	0.000262632	-0.985357	0.0018773	-1.06083	0.0154195	27.7555	27.2543	27.0969	28.9125	28.8415	28.6217	26.2404	26.217	26.4667	27.932	27.7054	27.7823
A0A2H0ZH94	B9J08_004707	-0.614162	0.0186371	-0.0718556	0.644671	0.409685	0.0379805	-0.132621	0.310179	26.923	26.9947	27.1032	26.5153	26.273	26.3902	26.8371	26.8921	26.8938	26.705	26.75	26.9525
A0A2H0ZIQ3	B9J08_004343	-0.277214	0.106112	-0.115961	0.422663	0.147747	0.351464	-0.0135053	0.932092	26.6518	26.7212	26.7285	26.3591	26.5832	26.3276	26.5968	26.765	26.6992	26.4748	26.5995	26.6388
A0A2H0ZMU2	B9J08_003559	0.26003	0.171262	0.124945	0.600128	0.0940487	0.630017	0.229133	0.292326	25.7633	25.4465	25.6682	25.8816	25.9444	25.8321	25.9016	25.681	25.9828	26.2111	25.8293	25.8999
A0A2H0ZPX8	B9J08_003916	0.363685	0.322145	0.272134	0.0506995	0.163296	0.539527	0.254847	0.350485	26.5786	27.2519	26.8805	27.0429	27.0737	27.6855	27.1849	27.203	27.0876	27.486	27.4293	27.3767
A0A2H0ZQ89	B9J08_001817	-0.0815648	0.726066	0.0766701	0.689678	0.233031	0.264558	0.0747961	0.712586	30.1948	30.5712	30.5349	30.13	30.4244	30.5018	30.4758	30.4299	30.6196	30.6194	30.3721	30.7638
A0A2H0ZV67	B9J08_002346	-0.257334	0.193587	0.0845338	0.610999	0.596882	0.00956746	0.255014	0.205665	25.2562	25.0737	25.3441	24.9027	24.9784	25.0209	25.5365	25.3898	25.5128	25.517	25.5886	25.5871
A0A2H0ZVR5	B9J08_002526	-0.13357	0.497113	-0.118315	0.652454	0.127177	0.576859	0.111922	0.594871	28.0379	28.2693	28.431	27.9951	28.074	28.2684	28.2454	28.2949	28.5336	28.4607	27.9332	28.325
A0A2H1A1J6	B9J08_001301	-0.0091038	0.94463	-0.0618394	0.706009	-0.185158	0.204869	-0.132422	0.288347	28.4113	28.2928	28.4001	28.3421	28.4274	28.3074	28.2653	28.1381	28.3035	28.2626	28.0003	28.2585
A0A2H1A250	B9J08_001502	0.58775	0.0479438	1.35826	0.000843882	1.09536	0.00426634	0.324849	0.152237	24.8874	25.0649	25.1176	25.7686	25.7216	25.3431	25.1925	25.4481	25.4039	26.8255	26.7739	26.5198
A0A2H1A472	B9J08_000780	-0.215419	0.0989905	-0.0976974	0.407515	-0.0796502	0.52108	-0.197372	0.0978779	28.9169	28.9822	28.8884	28.8017	28.6337	28.7059	28.7412	28.6824	28.7718	28.7444	28.5995	28.5585
A0A2H0ZDG5	B9J08_005365	0.163396	0.227099	0.338219	0.0655821	0.0457016	0.703141	-0.129121	0.44863	26.5999	26.6422	26.4991	26.7574	26.7975	26.6765	26.2793	26.5064	26.5681	26.7761	26.7861	26.8064
A0A2H0ZI62	B9J08_004133	-0.232449	0.193796	0.0877495	0.675082	-0.0754857	0.687071	-0.395684	0.0714964	25.2881	25.1925	25.2395	25.0739	25.0406	24.9083	24.7481	24.9018	24.8832	25.022	24.8443	24.93
A0A2H0ZWQ8	B9J08_002562	-0.0833133	0.573418	-0.0173277	0.945243	0.0982423	0.615381	0.0322567	0.852223	25.8441	25.7346	25.7806	25.7748	25.6555	25.6789	25.7816	25.7694	25.905	26.0046	25.6206	25.7789
A0A2H0ZCZ6	B9J08_005169	0.111789	0.410588	0.0217749	0.916646	0.00074203	0.997091	0.0907562	0.485033	26.6294	26.7212	26.6074	26.6816	26.8588	26.7529	26.7178	26.8104	26.702	26.8755	26.5652	26.8548
A0A2H0ZLX0	B9J08_003228	-0.287253	0.0510129	-0.071071	0.571132	0.0290543	0.820429	-0.187127	0.142499	27.3332	27.207	27.3132	26.9855	26.9721	27.034	27.0886	27.1153	27.0882	27.0215	27.1125	26.9449
A0A2H0ZXC8	B9J08_002461	-0.172559	0.529196	-0.035102	0.789299	-0.129087	0.59749	-0.266544	0.144623	27.8878	28.0479	28.1986	27.5274	27.9071	28.1821	27.6788	27.771	27.8848	27.7344	27.7535	27.7414
A0A2H1A3T9	B9J08_000602	-0.0165354	0.895131	0.035353	0.819481	0.0184097	0.903514	-0.0334786	0.780447	28.3873	28.4371	28.3306	28.4114	28.4034	28.2906	28.3615	28.3971	28.296	28.4642	28.47	28.2264
A0A2H1A7I7	B9J08_000291	-0.670162	0.0124213	-0.334374	0.0785742	0.266334	0.10011	-0.0694537	0.6092	26.9133	26.9473	26.9495	26.2708	26.2703	26.2585	26.7607	26.8837	26.9574	26.6897	26.4154	26.4936
A0A2H0ZJ59	B9J08_004454	-0.175339	0.423298	-0.11368	0.445621	0.21583	0.192593	0.154171	0.462478	27.9158	28.2038	28.419	27.8906	27.998	28.1241	28.2996	28.3691	28.3324	28.3827	28.0695	28.2079
A0A2H0ZP17	B9J08_004003	-0.146859	0.572659	-0.0644721	0.733685	0.368745	0.0648907	0.286358	0.283666	26.198	26.4811	26.819	26.2316	26.4346	26.3914	26.6944	26.7998	26.8629	26.9032	26.5617	26.6988
A0A2H1A2F8	B9J08_000067	0.310316	0.185423	0.218893	0.174204	-0.210995	0.299552	-0.119572	0.50256	26.5708	26.799	26.8131	26.8627	26.9329	27.3183	26.7288	26.6146	26.4808	26.7553	26.8159	26.9096
A0A2H0ZIU5	B9J08_004398	-0.420446	0.0555012	-0.0243252	0.911303	0.549572	0.021025	0.153451	0.385862	25.2798	25.2488	25.3428	24.9769	24.7596	24.8736	25.3236	25.4674	25.5408	25.5191	25.3332	25.4066
A0A2H0ZJE6	B9J08_004241	-0.308014	0.081524	0.158676	0.223334	0.170432	0.243384	-0.296258	0.0669009	28.0535	27.98	28.0964	27.9128	27.6771	27.616	27.8662	27.6479	27.727	27.8675	27.9335	27.9162
A0A2H0ZY15	B9J08_002233	-0.0390543	0.871849	0.202285	0.21532	0.685972	0.00627994	0.444633	0.095545	25.1465	24.8747	24.7159	24.8759	24.8426	24.9014	25.4034	25.3413	25.3262	25.5019	25.6311	25.5448
A0A2H1A1V0	B9J08_001403	0.0770632	0.796151	-0.443919	0.124564	-0.471779	0.0994457	0.0492029	0.872161	27.8421	28.3777	28.1778	28.0569	28.0828	28.4891	28.3542	28.2381	27.953	27.4656	28.0212	27.7267
A0A2H1A5Q7	B9J08_000868	-0.352691	0.109573	-0.357182	0.141287	-0.162772	0.396466	-0.158281	0.495568	26.4518	26.6776	26.8843	26.2748	26.4094	26.2715	26.4144	26.4227	26.7017	26.384	25.9691	26.1142
A0A2H1A840	B9J08_000501	-0.404456	0.121264	0.0255516	0.923711	0.770666	0.0120383	0.340658	0.178527	25.5996	26.0367	26.0774	25.4552	25.4444	25.6007	26.3044	26.2566	26.1747	26.0087	26.4914	26.3123
A0A2H0ZMB7	TIF35	0.177132	0.215437	0.261136	0.109529	-0.0527704	0.693126	-0.136775	0.380826	27.0183	26.8192	26.8506	27.1449	27.0366	27.0379	26.7102	26.6883	26.8792	27.0261	26.918	27.117
A0A2H0ZMI7	B9J08_003435	0.223916	0.124352	0.0617298	0.581055	0.0953058	0.406358	0.257492	0.082617	28.5433	28.352	28.4943	28.6146	28.6616	28.7852	28.7687	28.6526	28.7408	28.8377	28.7997	28.7099
A0A2H1A0X4	B9J08_001103	0.0335936	0.822969	0.180324	0.147975	0.177705	0.180997	0.0309747	0.824179	27.4551	27.6155	27.6446	27.5228	27.5969	27.6964	27.5976	27.5774	27.6331	27.679	27.8195	27.8507
A0A2H1A7M6	B9J08_000338	-0.416716	0.0665384	-0.194849	0.216282	0.0858578	0.658853	-0.13601	0.362423	25.7623	25.9026	25.8428	25.2198	25.5107	25.527	25.6714	25.7408	25.6874	25.446	25.4906	25.5785
A0A2H1A8D2	B9J08_000286	-0.330236	0.0963932	-0.0775402	0.680502	0.134057	0.499146	-0.118639	0.401689	26.4825	26.3511	26.3364	26.2457	25.9949	25.9387	26.2019	26.3173	26.2949	26.2245	26.0145	26.3424
A0A2H0ZCJ5	B9J08_005045	-0.0791888	0.537564	0.020268	0.936571	-0.0885018	0.594076	-0.187959	0.277425	27.2154	27.0739	27.2554	27.1411	27.0815	27.0845	27.0008	26.8367	27.1434	27.2197	26.8617	26.9601
A0A2H0ZCL6	B9J08_005071	-0.118417	0.504983	0.0740147	0.675988	0.197657	0.306449	0.00522529	0.975889	26.5649	26.7083	26.766	26.3773	26.623	26.6836	26.6775	26.6982	26.6792	26.6887	26.636	26.9522
A0A2H0ZEW1	B9J08_005267	-0.0332009	0.780788	0.111115	0.444893	0.137358	0.311464	-0.00695768	0.961177	27.747	27.7599	27.7329	27.6534	27.7801	27.7067	27.6544	27.7693	27.7953	27.894	27.7064	27.9519
A0A2H0ZFP3	B9J08_004510	0.088668	0.529829	-0.146814	0.145989	-0.172026	0.0854434	0.0634561	0.679247	29.5419	29.7698	29.8092	29.8327	29.7772	29.777	29.8232	29.7852	29.7029	29.5951	29.6502	29.6255
A0A2H0ZP52	B9J08_004017	0.219435	0.256864	0.184143	0.267939	-0.412754	0.0176063	-0.377463	0.11673	26.6784	26.4783	26.2638	26.6591	26.7581	26.6617	26.2322	26.0759	25.9801	26.3189	26.1957	26.326
A0A2H0ZV19	B9J08_002301	-0.0788684	0.596429	0.223496	0.138945	0.594158	0.00461101	0.291793	0.110282	26.2547	26.0752	26.1863	26.1698	26.0604	26.0493	26.3504	26.463	26.5782	26.6717	26.7182	26.6722
A0A2H0ZYX2	B9J08_001937	-0.180349	0.324498	-0.214981	0.192621	-0.293902	0.0916001	-0.25927	0.170651	27.2096	27.3279	27.5135	27.051	27.1294	27.3295	27.2188	26.9812	27.0732	27.0009	26.8023	26.8251
A0A2H1A364	B9J08_000332	-0.0612808	0.758631	-0.0553386	0.768573	0.310701	0.108987	0.304759	0.12501	25.5213	25.5831	25.4748	25.518	25.2809	25.5964	25.9854	25.798	25.71	25.7063	25.7933	25.8278
A0A2H1A7L5	B9J08_000331	-0.343734	0.0479438	-0.151051	0.348255	0.174889	0.271937	-0.0177938	0.907832	28.0346	27.9984	28.0882	27.8415	27.591	27.6574	28.0281	27.9079	28.1318	28.0245	27.8248	27.7653
A0A2H0ZBW2	B9J08_005573	-0.0224241	0.938699	-0.109746	0.559672	-0.261533	0.270802	-0.174211	0.396218	28.7356	29.108	29.1493	28.7006	28.9989	29.2262	28.7717	28.7529	28.9457	28.8744	28.5042	28.7624
A0A2H0ZIX1	B9J08_004374	0.112415	0.525388	-0.181762	0.521787	-0.452996	0.100569	-0.15882	0.39327	26.372	26.4571	26.7071	26.5577	26.6079	26.7078	26.4502	26.3344	26.2752	26.5395	25.9016	26.0734
A0A2H0ZLC7	B9J08_002997	0.0606796	0.85677	0.31516	0.0419631	0.403158	0.102858	0.148677	0.555913	26.4326	26.84	27.0181	26.6089	26.7129	27.1508	26.8943	26.9038	26.9385	27.1374	27.3338	27.2109
A0A2H0ZMJ4	B9J08_003437	-0.157209	0.258732	-0.228994	0.139578	-0.0702162	0.520916	0.0015694	0.992474	28.6299	28.5966	28.4056	28.4002	28.4463	28.3139	28.6105	28.649	28.3773	28.3761	28.2532	28.3205
A0A2H0ZQP1	B9J08_001890	0.218298	0.37497	0.11097	0.704631	0.0431293	0.899793	0.150457	0.38841	26.3464	26.4753	26.2886	26.3226	26.5431	26.8995	26.6668	26.5186	26.3764	26.2707	26.7778	26.8461
A0A2H0ZQW5	B9J08_002019	-0.274619	0.141506	-0.0755704	0.70036	0.0893487	0.637431	-0.1097	0.516207	26.8022	26.7943	26.9024	26.6316	26.6885	26.355	26.5597	26.7339	26.8762	26.7908	26.5421	26.6102
A0A2H1A540	B9J08_000506	-0.321015	0.0917811	-0.426018	0.0506995	0.170816	0.326377	0.275819	0.145978	25.8819	25.8372	25.9761	25.6971	25.584	25.451	26.0347	26.168	26.3198	25.7352	25.6512	25.8582
A0A2H1A6E5	B9J08_000651	0.17452	0.242135	0.184739	0.303045	-0.197141	0.199976	-0.20736	0.244051	25.473	25.5457	25.4389	25.6667	25.6771	25.6375	25.2319	25.2152	25.3885	25.3802	25.4726	25.537
A0A2H0ZD20	B9J08_005221	0.170765	0.163981	0.1156	0.472799	-0.113732	0.294207	-0.0585679	0.737633	27.1075	27.0104	27.0418	27.2146	27.2722	27.1852	26.9225	27.1784	26.8831	27.1014	27.0895	27.1399
A0A2H0ZN05	B9J08_003622	0.412363	0.0923762	0.156534	0.374912	-0.502235	0.0522807	-0.246407	0.136267	28.8445	28.5784	28.5978	29.2841	29.147	28.8266	28.3806	28.3988	28.5021	28.7804	28.3889	28.5818
A0A2H0ZPW6	B9J08_003906	0.137609	0.4781	0.0911151	0.569529	-0.193934	0.297451	-0.14744	0.350395	26.3393	26.2119	26.2558	26.3807	26.2149	26.6241	26.0958	26.0221	26.2467	26.1591	26.2094	26.2694
A0A2H0ZQD9	B9J08_001885	1.15073	0.0440159	0.969679	0.00726873	-0.933856	0.00787775	-0.7528	0.135939	30.1198	29.1556	29.1136	30.8953	30.4205	30.5254	28.7092	28.4765	28.9449	29.586	29.9067	29.5469
A0A2H0ZGC9	B9J08_004712	-0.104608	0.682182	-0.302036	0.121347	0.428877	0.0860516	0.626305	0.0247028	25.0516	25.3537	25.218	25.0849	24.8866	25.3379	25.9374	25.8317	25.7332	25.5676	25.6313	25.3972
A0A2H0ZGX1	B9J08_004587	-0.47343	0.0236337	-0.287308	0.137219	0.119518	0.500563	-0.0666048	0.624363	27.9009	27.8959	27.9683	27.5522	27.4903	27.3023	27.7622	27.8191	27.9839	27.7583	27.5402	27.4049
A0A2H0ZIN0	B9J08_004328	0.457904	0.100554	-0.220612	0.175199	-0.446752	0.0705872	0.231763	0.231476	26.5439	26.71	26.3602	26.7965	26.8933	27.2981	26.661	26.7813	26.8671	26.4267	26.6148	26.6061
A0A2H0ZJ21	B9J08_004459	0.115059	0.455607	0.556414	0.00726873	0.502451	0.0086438	0.0610969	0.719427	26.5485	26.8176	26.7295	26.7443	26.8295	26.8669	26.8357	26.6842	26.759	27.3646	27.2068	27.3767
A0A2H0ZV05	B9J08_002273	-0.0199037	0.875517	0.27401	0.100748	0.332705	0.0207212	0.0387908	0.822721	28.6708	28.6083	28.5333	28.5026	28.6033	28.6467	28.6685	28.7886	28.4716	28.9598	28.8437	28.9473
A0A2H1A0W6	B9J08_001098	0.104915	0.56774	-0.163515	0.314169	-0.0691697	0.679979	0.19926	0.267674	27.8883	28.1848	27.9776	28.0251	28.0346	28.3057	28.2382	28.3347	28.0755	27.9287	28.0565	28.1726
A0A2H0ZQ56	B9J08_001687	-0.527159	0.0196737	-0.369607	0.0342341	0.38315	0.0290858	0.225598	0.143148	26.0699	26.1627	26.2256	25.6361	25.5961	25.6445	26.3961	26.4172	26.3217	25.9304	26.0825	26.0133
A0A2H0ZWJ6	B9J08_002135	0.412616	0.150099	0.197464	0.21532	-0.28362	0.0632566	-0.0684677	0.83023	26.6893	26.3497	25.996	26.7314	26.7703	26.7712	26.2366	26.2277	26.3653	26.5993	26.389	26.4337
A0A2H0ZXZ3	B9J08_001633	-0.355845	0.119161	-0.142074	0.244474	0.971465	0.00335001	0.757694	0.0043915	26.2201	26.3248	26.093	25.7738	25.7068	26.0899	26.9544	26.9555	27.0012	26.7535	26.8514	26.8799
A0A2H0ZYT0	B9J08_001897	-0.216364	0.155213	-0.0566548	0.72397	0.17778	0.212933	0.0180706	0.920903	26.091	25.97	26.0719	25.8594	25.761	25.8633	26.0328	25.9872	26.167	25.9494	26.0043	26.0635
A0A2H1A262	B9J08_001516	-0.119769	0.444883	-0.0518895	0.758358	-0.122808	0.414132	-0.190687	0.247914	26.086	26.0286	26.1802	26.0535	26.0241	25.858	25.8774	25.8249	26.0206	25.8932	25.8836	25.7903
A0A2H0ZI56	B9J08_004150	-0.206053	0.195631	-0.18157	0.39454	-0.0789686	0.702271	-0.103451	0.51519	25.5312	25.4641	25.5586	25.3066	25.3631	25.266	25.468	25.3875	25.388	25.1086	25.1345	25.4556
A0A2H0ZMR1	B9J08_003217	-0.154778	0.352506	0.52675	0.00883272	0.5593	0.00490932	-0.122227	0.498127	27.1305	26.8584	26.8551	26.8719	26.7863	26.7214	26.7634	26.9524	26.7614	27.2947	27.3704	27.3923
A0A2H0ZY98	B9J08_001702	0.375704	0.210194	0.555098	0.0110851	-0.144605	0.611326	-0.323999	0.0846925	26.4203	26.3708	26.2306	27.0671	26.7486	26.3331	26.0719	26.0707	25.907	26.534	26.6742	26.5067
A0A2H0ZYW3	MAP2	-0.111674	0.488298	-0.0578595	0.643685	0.256053	0.117984	0.202239	0.130397	27.5975	27.4208	27.5058	27.2206	27.4812	27.4874	27.7115	27.6763	27.7431	27.5726	27.6355	27.7491
A0A2H0ZYX8	B9J08_001943	-0.641381	0.013969	-0.455688	0.0145155	0.524204	0.0103498	0.338511	0.0447675	31.3407	31.2174	31.3996	30.6344	30.6091	30.79	31.7325	31.6231	31.6177	31.1245	31.3546	31.127
A0A2H1A7U6	B9J08_000408	-0.233085	0.208478	-0.125668	0.48924	0.119104	0.447027	0.0116872	0.963949	25.4674	25.7028	25.5018	25.2699	25.4191	25.2839	25.4526	25.7186	25.536	25.4662	25.4091	25.4548
A0A2H0ZDB9	B9J08_005325	-0.145398	0.424891	-0.153532	0.235017	-0.12102	0.311464	-0.112885	0.56118	26.3395	26.66	26.6975	26.4097	26.4018	26.4494	26.4024	26.4478	26.5083	26.2822	26.2902	26.3254
A0A2H0ZGH0	B9J08_005476	0.0143403	0.939756	-0.390732	0.113702	-0.381813	0.0960469	0.023259	0.91264	25.5062	25.4962	25.4153	25.3675	25.4866	25.6066	25.4983	25.6269	25.3623	24.9108	25.2846	25.1199
A0A2H0ZN39	B9J08_003668	0.0525387	0.869984	-0.0852335	0.501732	0.00858839	0.96095	0.146361	0.632127	27.4991	28.1609	28.1562	27.8681	27.9585	28.1472	28.0606	28.0675	28.1272	27.9187	27.9559	28.125
A0A2H0ZP59	B9J08_004043	-0.306112	0.097685	-0.15635	0.335371	0.304737	0.0740461	0.154975	0.359162	25.8555	25.916	26.1037	25.5943	25.6777	25.6848	26.0338	26.1302	26.1761	25.9772	25.8415	26.0524
A0A2H0ZVC6	B9J08_002312	0.308021	0.164924	0.213007	0.338965	0.0399306	0.877422	0.134944	0.428987	26.0622	26.0403	25.7925	26.3189	26.0649	26.4353	26.0796	26.0837	26.1366	26.0323	26.4818	26.4248
A0A2H0ZWM4	B9J08_002532	0.280657	0.0833798	0.119204	0.362425	-0.00775462	0.959691	0.153699	0.273402	26.563	26.6745	26.6516	26.7873	26.956	26.9877	26.8841	26.7253	26.7407	26.9473	26.874	26.8866
A0A2H0ZWR1	B9J08_002214	-0.360262	0.104108	-0.38001	0.102896	0.212091	0.338305	0.231838	0.210582	26.9845	27.3447	27.0646	26.6509	26.7309	26.9311	27.3872	27.3972	27.3048	26.6987	27.0809	27.1696
A0A2H1A2C2	B9J08_001243	0.0895085	0.53217	0.120487	0.518656	-0.256278	0.123341	-0.287257	0.11673	29.6812	29.4295	29.5752	29.6402	29.7419	29.5722	29.2414	29.1563	29.4264	29.5851	29.3583	29.2421
A0A2H1A3Y3	B9J08_000659	0.0896862	0.735624	0.0548922	0.79537	0.578973	0.0390591	0.613767	0.0320228	25.2403	25.0863	25.0146	25.0478	25.0574	25.5051	25.713	25.5718	25.8978	25.8574	25.8129	25.677
A0A2H1A6G1	B9J08_000969	0.685556	0.0665384	0.812177	0.00114264	0.286258	0.298398	0.159637	0.392671	27.2283	26.9679	26.869	28.1323	27.585	27.4045	27.2137	27.2593	27.071	27.9704	27.9517	28.0585
A0A2H0ZDU6	B9J08_005505	0.371166	0.127505	0.228524	0.0692246	-0.617776	0.0086438	-0.475134	0.0532073	31.0397	30.9634	30.6392	31.0349	31.3959	31.325	30.5109	30.3804	30.3256	30.6001	30.6298	30.6726
A0A2H0ZL36	B9J08_002912	-0.511625	0.0264308	0.120686	0.568931	0.4175	0.0653724	-0.214812	0.183794	26.2398	26.2642	26.3954	25.8881	25.6681	25.8084	26.0539	26.18	26.0211	26.4172	26.0083	26.1915
A0A2H0ZLE5	B9J08_003038	-0.246483	0.283507	-0.570169	0.0208289	-1.21402	0.00153131	-0.890333	0.012682	27.2056	27.4827	27.7572	27.1769	27.3209	27.2083	26.5398	26.5906	26.644	26.1387	25.8038	26.1215
A0A2H0ZNS4	B9J08_003889	-0.275623	0.131255	-0.263737	0.240506	0.153796	0.204869	0.14191	0.580154	29.7066	29.8723	30.0295	29.489	29.5741	29.7184	29.7895	29.9261	30.3185	29.7354	29.7243	29.7832
A0A2H0ZQJ2	B9J08_001928	0.103648	0.503993	-0.209216	0.136309	-0.0780842	0.556097	0.23478	0.156666	30.1595	30.3997	30.3962	30.3327	30.4003	30.5334	30.6243	30.5875	30.4481	30.2691	30.468	30.295
A0A2H0ZSH3	B9J08_003263	-0.160495	0.306693	-0.168468	0.181463	0.103033	0.451591	0.111006	0.42081	27.8068	28.0083	27.7531	27.8093	27.6691	27.6084	27.9856	27.9584	27.9572	27.6992	27.9072	27.7894
A0A2H0ZXV3	B9J08_001586	-0.498459	0.0497664	-0.135236	0.496228	0.212209	0.240822	-0.151014	0.498557	25.1443	25.4372	25.4747	24.8339	24.846	24.8809	25.0872	25.3061	25.2099	24.9609	25.159	25.0775
A0A2H1A7S7	B9J08_000098	0.0222477	0.862998	-0.0483251	0.69428	-0.196826	0.104421	-0.126254	0.302881	27.7144	27.6329	27.8171	27.7607	27.7193	27.7512	27.6237	27.5954	27.5665	27.45	27.5909	27.5998
A0A2H0ZK44	B9J08_002604	0.39362	0.0399963	0.317673	0.0318454	-0.265926	0.0437013	-0.189978	0.230055	27.3201	27.1023	27.0888	27.6253	27.5863	27.4804	26.9732	27.0592	26.9088	27.2884	27.2967	27.3092
A0A2H0ZMT8	B9J08_003550	-0.736766	0.116185	-2.00698	0.000636802	-1.22228	0.00803469	0.0479323	0.921388	31.6229	32.5885	32.5129	31.2408	31.7077	31.5656	32.2755	32.2204	32.3722	30.1061	30.0415	30.6995
A0A2H0ZRQ0	B9J08_001834	0.162518	0.28474	0.143332	0.581055	-0.574641	0.0189743	-0.555456	0.0463608	27.1688	26.8959	27.1302	27.2117	27.2514	27.2193	26.6064	26.2739	26.6481	26.8994	26.5997	26.4593
A0A2H0ZKF6	B9J08_002714	0.0292382	0.80811	0.0125244	0.949064	-0.386397	0.0274706	-0.369683	0.038008	27.1664	27.2071	27.2407	27.2425	27.2638	27.1956	26.9163	26.8707	26.7183	26.979	26.8526	26.7112
A0A2H0ZW92	B9J08_002056	-0.0298947	0.834782	0.155179	0.266415	-0.0227098	0.875877	-0.207784	0.156706	26.107	26.2091	26.2006	26.0988	26.1594	26.1687	25.9729	25.9802	25.9402	26.0639	26.1012	26.1937
A0A2H1A1S8	B9J08_001382	0.388291	0.51325	-0.112342	0.673063	0.0108088	0.981101	0.511442	0.343876	28.2763	29.497	29.4431	29.0539	29.3529	29.9745	29.6734	29.7422	29.3351	29.5802	29.201	29.6324
A0A2H1A4T5	B9J08_000934	0.152218	0.40462	0.338006	0.0680649	0.202204	0.249763	0.0164157	0.934177	26.7353	26.8022	26.5088	26.9136	26.9109	26.6784	26.7632	26.6984	26.6339	26.9633	26.9354	27.2109
A0A2H1A5F2	B9J08_000781	0.273926	0.0633642	0.105642	0.500486	-0.374527	0.0290858	-0.206243	0.154996	27.5162	27.3787	27.3293	27.6749	27.6904	27.6807	27.2375	27.2412	27.1267	27.1418	27.373	27.4075
A0A2H1A743	B9J08_000143	0.718138	0.0152077	-0.0529956	0.870861	-1.29083	0.00155446	-0.519698	0.080937	28.9085	28.7561	28.5468	29.4891	29.4841	29.3926	28.1587	28.5055	27.9881	27.9059	28.3908	28.1966
A0A2H0ZCE3	B9J08_004998	0.126926	0.516214	0.0341248	0.88264	-0.00960086	0.965066	0.0832008	0.679247	26.3066	25.9165	26.1613	26.3547	26.2152	26.1952	26.2413	26.1868	26.2059	26.2744	26.0277	26.4342
A0A2H0ZPM2	B9J08_003826	0.227242	0.238073	0.174604	0.348255	-0.273477	0.146491	-0.220839	0.255441	26.0028	25.7678	25.8168	25.9453	26.2485	26.0753	25.5216	25.6349	25.7684	25.7308	25.7781	25.9399
A0A2H0ZRY0	B9J08_001905	-0.215825	0.303767	0.210074	0.177323	0.766549	0.00511493	0.34065	0.111141	26.7473	26.4435	26.8226	26.616	26.392	26.358	26.939	27.0515	27.0448	27.3746	27.1311	27.1598
A0A2H0ZVY0	FEN1	-0.303617	0.106447	-0.0254715	0.888617	0.3471	0.050441	0.0689551	0.692329	26.5918	26.8953	26.7419	26.3332	26.4979	26.4869	26.7944	26.7487	26.8927	26.7388	26.6937	26.9269
A0A2H0ZW26	B9J08_002277	-0.441449	0.14115	-0.0528014	0.825475	0.360939	0.229207	-0.0277082	0.895476	31.6809	31.6898	31.8134	31.7039	31.0918	31.0641	31.6289	31.5686	31.9034	31.8819	31.5568	31.5038
A0A2H1A160	B9J08_001177	-0.300891	0.035176	-0.0467119	0.670667	0.0136424	0.899793	-0.240537	0.0717193	28.8838	28.9504	29.0118	28.6568	28.671	28.6155	28.6642	28.6873	28.7729	28.7192	28.6414	28.6237
A0A2H1A2H2	B9J08_000105	-0.425101	0.0933172	-0.0910005	0.655985	0.096286	0.563948	-0.237815	0.338715	25.4334	25.9139	25.7242	25.2659	25.2217	25.3086	25.3112	25.4912	25.5557	25.4804	25.2927	25.312
A0A2H1A582	HCR1	-0.66338	0.0550354	-0.0946108	0.463019	0.387298	0.173045	-0.18147	0.172547	27.9874	28.1088	28.1294	27.8033	27.3631	27.0692	27.8944	27.8169	27.97	27.8523	27.6963	27.8488
A0A2H1A5V6	B9J08_000739	0.0958895	0.509375	0.370184	0.0610214	0.16915	0.275572	-0.105144	0.512389	25.5837	25.4975	25.4993	25.6266	25.6322	25.6093	25.4456	25.4629	25.3566	25.8829	25.6664	25.8263
A0A2H0ZCB5	B9J08_004974	-0.166704	0.18143	-0.102996	0.677759	-1.00299	0.00335001	-1.0667	0.00159583	26.7196	26.6367	26.6882	26.5303	26.5233	26.4908	25.5459	25.5375	25.7611	25.2757	25.701	25.5587
A0A2H0ZCG1	B9J08_005021	-0.0649821	0.730673	0.0983402	0.631505	-0.0676824	0.707881	-0.231005	0.253037	25.7791	25.8395	25.9594	25.6864	25.7315	25.9653	25.594	25.482	25.8091	25.7774	25.772	25.6307
A0A2H0ZCG7	B9J08_005018	0.134372	0.256883	0.0441317	0.643685	0.0381502	0.679028	0.128391	0.285157	30.086	29.9742	30.1438	30.1816	30.1841	30.2414	30.1402	30.2052	30.2438	30.2287	30.2448	30.2481
A0A2H0ZE14	B9J08_004927	0.195988	0.362927	0.0269271	0.861252	-0.218691	0.219548	-0.0496298	0.801408	28.1651	27.9432	27.829	28.4075	27.9949	28.1229	28.0166	27.9783	27.7936	27.9079	28.0208	27.9406
A0A2H0ZGG3	B9J08_004722	-0.618215	0.022794	-0.132001	0.500157	0.274515	0.0522807	-0.211699	0.365076	27.8491	28.0799	28.2645	27.4026	27.4522	27.4841	27.6519	27.8463	28.0603	27.7092	27.6246	27.8286
A0A2H0ZJY5	B9J08_004380	-0.0103181	0.961471	-0.174292	0.266415	-0.329739	0.0639864	-0.165765	0.360288	27.3287	27.5331	27.7241	27.5173	27.416	27.6216	27.378	27.4094	27.3012	27.3432	27.0447	27.1779
A0A2H0ZVR7	B9J08_002519	0.427039	0.0700335	-0.00222475	0.98784	-0.253395	0.164493	0.175868	0.246554	28.0736	28.0979	27.8794	28.323	28.3114	28.6976	28.2863	28.0946	28.1977	28.1599	28.2137	28.1983
A0A2H0ZYN4	B9J08_001861	-0.287751	0.125585	-0.352269	0.222288	0.32145	0.224868	0.385967	0.0750847	25.5796	25.3859	25.3697	25.1887	25.1369	25.1463	25.9044	25.8715	25.7171	25.1166	25.6418	25.6779
A0A2H1A1U2	B9J08_001389	-0.405974	0.0665384	-0.107635	0.521787	0.534854	0.0161108	0.236514	0.218887	26.0684	25.9006	26.1347	25.6941	25.4684	25.7234	26.1222	26.3992	26.2919	26.2189	26.1057	26.1658
A0A2H1A7F8	B9J08_000260	0.14684	0.284406	0.245127	0.269824	0.124407	0.522114	0.0261193	0.88737	26.0227	25.9268	25.9266	26.0855	26.1414	26.0897	26.0454	25.8712	26.0379	26.0244	26.4681	26.1975
A0A2H0ZDA8	B9J08_005282	-0.371637	0.0862223	-0.174775	0.317177	0.338657	0.0878211	0.141795	0.421441	26.005	25.7904	26.0051	25.7032	25.4157	25.5667	26.1414	25.952	26.1325	25.9572	25.7731	25.9712
A0A2H0ZDU5	B9J08_005501	-0.455177	0.0223169	-0.310393	0.0232398	0.442283	0.011659	0.297499	0.0415641	28.5976	28.6436	28.6318	28.292	28.0445	28.1709	28.9309	28.9978	28.8368	28.6217	28.6095	28.6031
A0A2H0ZKJ9	B9J08_002755	0.127207	0.377864	0.0300471	0.822655	0.0883949	0.512063	0.185555	0.172547	27.0932	26.9322	26.9663	27.0272	27.2362	27.11	27.2294	27.1789	27.14	27.2996	27.1868	27.1521
A0A2H0ZUW8	B9J08_003617	0.120001	0.432827	0.00973904	0.962698	-0.353269	0.0632566	-0.243007	0.147264	26.0555	26.1532	26.2272	26.1536	26.328	26.3144	25.8204	25.92	25.9665	26.068	25.7998	25.8683
A0A2H0ZVJ4	B9J08_002430	-0.284352	0.0479438	0.0338384	0.827011	0.111553	0.431126	-0.206638	0.0831587	27.6691	27.6897	27.7026	27.4045	27.3296	27.4742	27.4706	27.4992	27.4717	27.6237	27.5549	27.3644
A0A2H0ZVS3	B9J08_002494	-0.39024	0.0418349	0.087799	0.600053	0.574322	0.0111492	0.0962826	0.525966	25.6102	25.6264	25.6194	25.2232	25.2744	25.1877	25.6785	25.7902	25.6762	25.715	25.7883	25.905
A0A2H1A035	B9J08_001099	0.320321	0.113861	0.185325	0.286657	-0.318726	0.150734	-0.18373	0.144993	28.2981	28.362	28.2375	28.3846	28.6685	28.8055	28.1444	28.1631	28.0389	28.0895	28.368	28.4448
A0A2H1A221	B9J08_001477	0.0327897	0.780286	0.229794	0.338165	0.15112	0.480802	-0.0458849	0.717609	28.3096	28.3539	28.2969	28.4273	28.3107	28.3208	28.2755	28.176	28.3713	28.6438	28.1806	28.6878
A0A2H1A2S0	B9J08_000230	-0.142528	0.352538	0.19841	0.0926971	0.290757	0.0545757	-0.0501804	0.713639	27.6312	27.5611	27.4191	27.4902	27.2628	27.4308	27.5052	27.5001	27.4554	27.7318	27.7019	27.6223
A0A2H1A363	B9J08_001489	-0.17419	0.364902	-0.328542	0.10938	-0.459239	0.0561368	-0.304887	0.0911671	26.8911	27.1111	27.1059	26.6803	27.0506	26.8546	26.6473	26.733	26.8131	26.5412	26.1886	26.478
A0A2H1A5N2	B9J08_000696	-0.277091	0.0963932	-0.124705	0.241736	0.520736	0.00469564	0.36835	0.0478876	27.007	27.2696	27.0742	26.8912	26.8263	26.8021	27.5134	27.4634	27.479	27.398	27.3603	27.3235
A0A2H1A638	B9J08_000836	0.0148532	0.917618	-0.154727	0.235609	-0.137243	0.270405	0.0323378	0.820741	26.286	26.3676	26.3695	26.3617	26.3141	26.3919	26.3694	26.4197	26.331	26.1823	26.2438	26.2298
A0A2H0ZFW3	B9J08_004571	-0.189542	0.189163	-0.249498	0.122901	-0.0658312	0.643221	-0.00587555	0.975683	26.4689	26.557	26.4356	26.3652	26.2078	26.3199	26.5289	26.5558	26.3592	26.225	26.3045	26.166
A0A2H0ZG92	B9J08_004682;r|A0A2H0ZC02|A0A2H0ZC02_CANAR	-0.0766229	0.576504	0.0626649	0.814861	0.00100731	0.996859	-0.13828	0.475616	25.9457	26.0633	26.0474	25.9572	25.9342	25.9351	25.6751	25.9524	26.014	26.0092	25.7053	26.1151
A0A2H0ZKG1	B9J08_002678	0.0456064	0.87321	-0.0548725	0.739251	-0.375318	0.0642118	-0.274839	0.286764	27.2041	27.667	27.7106	27.3236	27.7044	27.6905	27.2372	27.1104	27.4096	27.2476	27.2041	27.1408
A0A2H0ZLA5	B9J08_002998	-0.619392	0.039014	-0.468458	0.0916309	0.122547	0.576859	-0.028387	0.926755	25.4069	25.288	25.6758	24.7152	24.8151	24.9821	25.5253	25.191	25.5691	24.8683	25.1457	24.8662
A0A2H0ZY08	B9J08_001631	0.334475	0.0596456	0.190097	0.208927	-0.485582	0.00947514	-0.341205	0.0757425	27.0468	26.805	27.0548	27.2915	27.3354	27.283	26.7066	26.5599	26.6164	26.9364	26.79	26.7268
A0A2H0ZZK3	B9J08_001288	-0.173667	0.204689	-0.117798	0.404155	-0.0799059	0.492824	-0.135775	0.375973	26.8439	27.0145	26.9569	26.7091	26.8238	26.7613	26.7044	26.7715	26.932	26.6707	26.7008	26.683
A0A2H1A091	B9J08_001939	-0.396291	0.0271154	-0.0658146	0.692586	0.412953	0.019416	0.0824766	0.587355	26.4129	26.4176	26.432	26.0696	25.9947	26.0093	26.4317	26.4346	26.6438	26.4957	26.3475	26.4693
A0A2H1A183	B9J08_001192	-0.350941	0.12241	-0.237178	0.226813	0.0731154	0.703141	-0.040648	0.866769	25.7405	25.4788	25.5541	25.0901	25.2167	25.4138	25.5914	25.6843	25.3757	25.2779	25.3264	25.3356
A0A2H1A7R8	B9J08_000088	0.22374	0.19425	0.178163	0.355706	-0.331605	0.10729	-0.286028	0.102895	26.2984	26.3023	26.3035	26.3365	26.5879	26.651	25.9297	25.965	26.1515	26.3012	26.0173	26.2621
A0A2H0ZG16	B9J08_004608	-0.218081	0.130683	-0.189842	0.204627	0.138781	0.271937	0.110541	0.461288	27.1638	27.3009	27.388	27.0564	27.0529	27.0891	27.3129	27.3724	27.4989	27.2091	27.308	27.0977
A0A2H0ZKJ3	B9J08_002711	-0.171799	0.234442	0.191068	0.369811	0.197181	0.305055	-0.165685	0.289508	25.8014	25.9024	25.8105	25.6426	25.6827	25.6736	25.5949	25.7426	25.6798	26.0263	25.6338	25.9304
A0A2H0ZLW0	B9J08_003172	-0.401094	0.0322377	-0.292168	0.0823149	0.233252	0.106253	0.124326	0.397102	26.7468	26.6792	26.6291	26.3397	26.3119	26.2002	26.7688	26.7191	26.9402	26.5754	26.5357	26.4404
A0A2H0ZPN9	B9J08_003866	-0.0632639	0.645275	-0.0319779	0.832639	-0.293843	0.0580273	-0.325129	0.0500749	26.7491	26.8788	26.8881	26.7112	26.7608	26.8541	26.524	26.472	26.5446	26.4185	26.4426	26.5835
A0A2H0ZUM0	B9J08_003511	-0.0383267	0.930528	-0.0123853	0.940014	0.194379	0.410716	0.168438	0.633123	27.7058	28.4488	28.5031	27.9679	28.0496	28.5251	28.3532	28.3657	28.4441	28.4898	28.3968	28.2391
A0A2H1A1U0	B9J08_001363	0.16984	0.543719	0.336849	0.0645522	0.0719416	0.62287	-0.0950674	0.766526	27.2473	26.6428	26.631	27.1054	26.9149	27.0103	26.6581	26.7044	26.8734	27.113	26.9609	27.1726
A0A2H1A5P5	B9J08_000700	-0.095105	0.542326	-0.602195	0.0645522	-0.979523	0.00866917	-0.472434	0.0403029	25.8227	25.6762	25.8887	25.6847	25.7135	25.704	25.3844	25.2422	25.3438	25.0349	24.4397	24.6892
A0A2H0ZCT3	B9J08_005132	-0.159304	0.402724	0.317667	0.100764	0.411828	0.0473658	-0.0651427	0.742269	29.332	29.159	28.911	29.0573	28.8622	29.0047	29.1116	29.0875	29.0075	29.1491	29.5021	29.5084
A0A2H0ZDP1	B9J08_005418	-0.558343	0.0186948	-0.185292	0.258939	0.394703	0.0243856	0.0216526	0.912589	26.4824	26.5865	26.4202	25.9896	25.9734	25.851	26.3792	26.5137	26.6611	26.3125	26.2908	26.3949
A0A2H0ZJL6	B9J08_004269	0.393841	0.0528659	0.277214	0.161857	-0.0313455	0.820203	0.0852809	0.70529	27.1101	27.1444	26.8184	27.3985	27.409	27.4469	27.2801	27.1287	26.9199	27.2563	27.4957	27.4084
A0A2H0ZMI1	B9J08_003446	-0.0480146	0.767037	-0.0106064	0.961978	0.00876453	0.96095	-0.0286437	0.89305	27.4963	27.7257	27.6755	27.4921	27.5631	27.6982	27.6149	27.7562	27.4404	27.4209	27.668	27.6907
A0A2H0ZZ74	B9J08_001677	-0.0410824	0.814315	0.0771587	0.717197	-0.122317	0.407579	-0.240558	0.262262	27.3952	27.2217	27.5555	27.283	27.3759	27.3901	26.9402	27.2783	27.2321	27.0705	27.239	27.3726
A0A2H1A6T1	B9J08_000025	0.0989549	0.824256	-0.0164271	0.947679	-0.275639	0.393896	-0.160257	0.625782	27.0607	27.6101	27.8287	27.1406	27.7272	27.9286	27.2291	27.3243	27.4653	27.5039	27.0928	27.3728
A0A2H1A756	B9J08_000870	-0.245806	0.239478	0.0243829	0.906179	0.0941547	0.645442	-0.176034	0.311733	25.862	25.6813	25.6594	25.6767	25.4775	25.3112	25.5051	25.5274	25.6422	25.6716	25.4623	25.6139
A0A2H1A7G4	B9J08_000269	-0.262184	0.0737382	0.0622759	0.706441	-0.0517963	0.737476	-0.376256	0.0295939	29.017	29.022	28.8716	28.785	28.626	28.713	28.638	28.5016	28.6422	28.5783	28.5502	28.8401
A0A2H0ZIP2	B9J08_004347	0.00852307	0.965195	-0.198259	0.303045	-0.279524	0.139008	-0.0727413	0.687675	27.9678	27.7881	27.9303	27.9451	28.0509	27.7157	27.6736	28.0057	27.7887	27.7889	27.5775	27.5068
A0A2H0ZKD6	B9J08_002703	0.640716	0.316428	0.460289	0.120295	-0.17258	0.785037	0.00784626	0.980594	25.8749	26.5783	26.3038	26.1036	26.8449	27.7307	26.2135	26.3053	26.2617	26.331	26.9121	26.9184
A0A2H0ZN13	B9J08_003640	0.31091	0.215301	0.464148	0.0605685	-0.178419	0.387603	-0.331657	0.200879	25.4497	25.0656	25.0157	25.6459	25.4365	25.3813	24.7957	24.8316	24.9088	25.3371	25.1269	25.4645
A0A2H0ZPH7	B9J08_003825	0.0417877	0.895764	0.0435179	0.809878	-0.213209	0.3659	-0.214939	0.351936	26.4697	26.8437	26.9432	26.4613	26.9489	26.9718	26.5745	26.6274	26.41	26.4784	26.5591	26.7049
A0A2H1A040	B9J08_001082	-0.243376	0.127397	-0.0771208	0.680502	0.0837258	0.640375	-0.0825297	0.567249	26.0576	26.2012	26.0796	25.9464	25.8442	25.8176	26.0113	26.0526	26.0268	25.7802	26.1066	25.9725
A0A2H1A545	B9J08_000510	-0.32454	0.14332	-0.222843	0.310809	0.0490795	0.83933	-0.0526175	0.79902	25.4073	25.2343	25.1905	24.7835	24.9965	25.0785	25.3035	25.2253	25.1455	24.7999	25.0795	25.1264
A0A2H0ZCD7	B9J08_004999	-0.197065	0.562645	0.0894616	0.506919	0.302099	0.231301	0.0155723	0.963949	31.9613	32.2505	32.5989	31.8491	31.9222	32.4482	32.3541	32.3372	32.1663	32.48	32.3244	32.3214
A0A2H0ZE15	B9J08_004950	0.0380946	0.853608	-0.0454202	0.814141	-0.105896	0.576859	-0.0223807	0.912589	26.3664	26.2513	26.3516	26.1892	26.5879	26.3065	26.2218	26.481	26.1994	26.2185	26.2047	26.3427
A0A2H0ZGK2	B9J08_004788	-0.709024	0.0250195	-0.493552	0.0381996	0.163863	0.372923	-0.0516085	0.832748	27.0241	26.8615	27.3465	26.2922	26.4305	26.3823	26.9514	27.0102	27.1157	26.6499	26.2982	26.6484
A0A2H0ZM97	B9J08_003341	0.354786	0.364902	1.09763	0.126259	0.410909	0.470601	-0.331933	0.494137	27.7445	27.3593	28.4032	28.2676	28.0765	28.2272	27.0934	27.6235	27.7944	29.4944	27.8554	28.4543
A0A2H0ZP35	B9J08_004023	-0.823724	0.0385317	-0.590113	0.0657838	0.192053	0.442968	-0.0415583	0.912776	25.6248	26.108	26.3131	25.0527	25.3539	25.1682	25.864	25.8508	26.2065	25.6254	25.1112	25.4143
A0A2H0ZXI6	B9J08_002503	-0.0023506	0.987783	0.190217	0.177432	-0.179846	0.162319	-0.372414	0.040271	26.5532	26.4938	26.5841	26.4944	26.6068	26.5228	26.141	26.1148	26.2581	26.3302	26.3626	26.3918
A0A2H1A6S3	URA6	-0.138546	0.239478	0.0831075	0.393948	0.260895	0.0340001	0.0392421	0.742318	27.7763	27.8454	27.9147	27.6691	27.6967	27.755	27.9136	27.8719	27.8686	27.9836	27.9862	27.9336
A0A2H1A7A0	B9J08_000971	0.0944938	0.604849	0.116706	0.518951	-0.246387	0.14983	-0.268599	0.188759	25.4573	25.4393	25.2231	25.5553	25.4196	25.4283	25.0209	25.163	25.13	25.1878	25.173	25.3033
A0A2H0ZL24	B9J08_002863	0.191538	0.37497	-0.109574	0.651782	-0.191322	0.327797	0.109791	0.66047	27.0152	26.9102	27.3838	27.269	27.2139	27.4009	27.3167	27.0309	27.291	27.338	26.882	27.0898
A0A2H0ZMC9	B9J08_003394	-0.0240568	0.884714	-0.430352	0.0116906	-0.448881	0.0230455	-0.0425866	0.729865	29.5366	29.5196	29.5161	29.3089	29.6492	29.542	29.5923	29.417	29.4353	29.1058	29.0771	28.9707
A0A2H0ZU66	B9J08_003809	0.0154354	0.925025	0.243852	0.0927889	0.0907636	0.482602	-0.137653	0.345986	27.2421	27.2498	27.431	27.3947	27.214	27.3605	27.2635	27.1584	27.0881	27.3606	27.3804	27.5005
A0A2H1A1P1	B9J08_001346	0.359696	0.0683364	0.161736	0.289363	-0.526267	0.0131608	-0.328306	0.0856631	26.3343	26.1461	26.0826	26.4309	26.6312	26.5799	25.8749	25.885	25.8181	26.0832	25.9109	26.0691
A0A2H1A1Z6	B9J08_001452	-0.127197	0.322145	0.344301	0.177323	0.40452	0.0933323	-0.0669776	0.651152	26.3008	26.3077	26.2408	26.1483	26.1318	26.1876	26.2747	26.113	26.2606	26.4746	26.3352	26.8715
A0A2H1A3R2	B9J08_000587	1.15736	0.01121	0.384316	0.0729512	-1.17238	0.00281136	-0.399328	0.0437076	29.9734	29.8618	29.7445	30.8359	31.2324	30.9835	29.5769	29.4664	29.3385	29.6626	30.0579	29.8142
A0A2H1A7M4	B9J08_000337	-0.144956	0.23135	-0.0218571	0.921746	-0.16589	0.330932	-0.288989	0.0588521	28.2339	28.1961	28.3721	28.1203	28.0968	28.1501	27.9185	28.0347	27.9819	28.1657	27.7428	27.961
A0A2H1A7V5	B9J08_000419	0.625037	0.0825684	-0.206685	0.444337	-1.24873	0.00425655	-0.41701	0.205613	26.2023	25.76	25.5507	26.5899	26.613	26.1852	25.5191	25.1999	25.543	25.4776	25.0805	25.0838
A0A2H0ZL86	B9J08_002970	-0.121235	0.612885	0.0147606	0.940014	0.0674666	0.721283	-0.0685294	0.771036	29.6141	30.0484	30.062	29.5887	29.8766	29.8955	29.8277	29.7736	29.9177	29.9917	29.6642	29.9073
A0A2H0ZUZ0	B9J08_002268	0.189638	0.115483	0.281897	0.0564544	-0.0536255	0.603886	-0.145885	0.275286	28.9262	28.8677	28.8294	29.1312	29.0475	29.0136	28.6262	28.8571	28.7025	29.0496	28.9589	29.0229
A0A2H1A7H5	B9J08_000288	-0.129544	0.485861	0.171467	0.414209	0.181747	0.295644	-0.119264	0.592302	25.4143	25.2249	25.5029	25.3129	25.1844	25.2562	25.1047	25.27	25.4097	25.5153	25.2958	25.4876
A0A2H0ZET8	B9J08_005238	-0.114862	0.558878	0.163577	0.437062	0.492974	0.0432057	0.214535	0.271544	25.2258	25.3559	25.1289	25.1981	24.9758	25.1921	25.404	25.5677	25.3825	25.4257	25.6525	25.7667
A0A2H0ZM98	B9J08_003315	-0.4986	0.0336589	-0.457411	0.0394108	0.277312	0.115751	0.236123	0.22069	25.8236	26.0474	26.0918	25.4446	25.5315	25.4908	26.2553	26.0952	26.3206	25.9096	25.6538	25.7354
A0A2H0ZPH3	B9J08_003796	-0.243748	0.34809	-0.0452452	0.842279	0.357079	0.111291	0.158576	0.533784	24.8775	24.994	25.2796	24.6378	25.0098	24.7722	25.1504	25.0909	25.3855	25.2317	25.1115	25.1479
A0A2H0ZVH3	B9J08_003851	-0.173603	0.306886	-0.020893	0.925705	0.0232031	0.910827	-0.129507	0.404003	26.1091	26.2182	26.0653	26.0938	25.9569	25.8212	25.9145	25.9919	26.0976	25.979	25.8238	26.1386
A0A2H0ZZN1	B9J08_001258	-0.582182	0.035176	-0.18668	0.303045	0.403012	0.0592352	0.00750977	0.975844	26.4125	26.7747	26.4102	26.0754	25.8567	25.9187	26.5472	26.5792	26.4935	26.3961	26.1567	26.507
A0A2H1A2F7	B9J08_000099	0.128982	0.367872	-0.0817198	0.45163	-0.348486	0.0280883	-0.137784	0.272726	27.6507	27.807	27.7217	27.7147	27.9216	27.93	27.6325	27.5201	27.6135	27.5182	27.4842	27.5186
A0A2H1A4P4	B9J08_000409	0.343459	0.432792	0.873024	0.00694018	1.65071	0.00956746	1.12115	0.00156109	25.6108	25.5653	25.4726	26.5725	25.5846	25.522	26.7854	26.5363	26.6903	27.293	27.6348	27.7033
A0A2H1A5M4	B9J08_000685	-0.215983	0.307803	-0.210434	0.357237	-1.12037	0.00425655	-1.12592	0.00223315	26.8394	26.607	26.5608	26.6146	26.5151	26.2296	25.4203	25.603	25.6061	25.0958	25.4436	25.4588
A0A2H1A991	B9J08_000478	0.442445	0.500822	0.0622142	0.796225	-0.0315157	0.950988	0.348715	0.50848	26.9772	28.3598	27.8648	27.5677	28.1885	28.7729	28.0881	28.1153	28.0446	27.8547	28.3996	28.1803
A0A2H0ZDH1	B9J08_005377	0.00706476	0.958365	0.121999	0.464874	-0.24162	0.109352	-0.356554	0.0478745	26.9082	26.8851	26.9201	26.906	26.9781	26.8504	26.5138	26.4577	26.6722	26.7828	26.6802	26.5467
A0A2H0ZGG9	B9J08_004762	-0.0812999	0.621221	0.526796	0.0415889	0.310997	0.103235	-0.2971	0.156706	26.3288	26.2563	26.2299	26.3117	26.2242	26.0352	25.8974	25.8304	26.1958	26.4744	26.3779	26.6517
A0A2H0ZIT5	B9J08_004372	0.309763	0.0721095	0.146129	0.240697	0.118075	0.405178	0.281709	0.0589834	27.2356	27.2247	27.08	27.3559	27.5848	27.529	27.45	27.4751	27.4604	27.4962	27.681	27.6466
A0A2H0ZLM4	B9J08_003128	-0.152333	0.393694	-0.153208	0.444337	-0.249497	0.219548	-0.248623	0.169262	25.8557	26.0087	26.0457	25.6691	25.8358	25.9482	25.636	25.7076	25.8206	25.7149	25.3896	25.6002
A0A2H0ZSW7	B9J08_003421	-0.126007	0.500822	0.217301	0.280502	0.324111	0.0911752	-0.0191975	0.938546	25.0675	25.0233	24.8806	24.8346	24.8147	24.9441	24.8254	25.052	25.0364	25.198	25.1045	25.2632
A0A2H0ZXW1	B9J08_001596	-0.42259	0.0478573	-0.0821061	0.651288	0.550567	0.0169126	0.210083	0.220173	25.9487	25.9731	25.7498	25.3994	25.5428	25.4615	26.0385	26.1622	26.1012	25.86	26.0621	26.1333
A0A2H1A3E0	B9J08_001512	-0.356331	0.0583522	-0.163752	0.486297	0.21624	0.294012	0.0236616	0.90857	26.1354	26.1786	26.1774	25.9453	25.7637	25.7134	25.9987	26.2584	26.3053	26.2379	25.8293	26.0039
A0A2H1A631	B9J08_000843	-0.299489	0.184284	-0.152621	0.222853	0.0429154	0.78334	-0.103952	0.618494	26.9799	27.4114	27.3187	26.8674	26.8417	27.1025	27.2042	27.1102	27.0839	26.9212	26.9861	27.0331
A0A2H1A686	B9J08_000887	-0.209759	0.33017	0.117478	0.587572	0.349873	0.106265	0.0226362	0.930819	25.0394	24.8728	24.6983	24.6805	24.679	24.6218	24.9225	24.8804	24.8755	24.9181	24.9183	25.1945
A0A2H1A6S1	B9J08_000015	0.0972241	0.798318	-0.169065	0.559164	-0.45483	0.0855528	-0.188541	0.627801	29.3353	28.7568	28.3929	29.0028	28.8808	28.8932	28.6698	28.7777	28.4719	28.1115	28.7462	28.5545
A0A2H1A7M7	B9J08_000334	-0.279547	0.111262	-0.148516	0.304456	0.197344	0.171543	0.0663128	0.693639	27.507	27.7084	27.697	27.2202	27.3719	27.4816	27.8526	27.6509	27.6077	27.5186	27.6248	27.5224
A0A2H0ZM02	B9J08_003243	0.141185	0.44217	-0.031943	0.948117	0.0258635	0.949898	0.198992	0.391685	26.4247	26.2109	26.5492	26.4155	26.5885	26.6044	26.5746	26.3912	26.816	27.0456	26.0527	26.5876
A0A2H0ZM95	B9J08_003357	0.0558793	0.655937	0.0590849	0.670272	-0.0736209	0.563948	-0.0768265	0.529082	27.2224	27.1586	27.1223	27.1478	27.2381	27.285	27.1607	27.0548	27.0573	27.1628	27.0553	27.232
A0A2H0ZPQ4	B9J08_003847	-0.384926	0.157266	-0.0760538	0.666319	0.297157	0.247228	-0.0117152	0.953146	25.7873	25.9495	25.7639	25.1122	25.6453	25.5884	25.7864	25.8826	25.7965	25.8785	25.6802	25.6787
A0A2H0ZVN6	B9J08_002470	-0.139688	0.478839	0.0415947	0.854459	-0.271903	0.0887763	-0.453186	0.0966623	27.6473	27.7512	28.0283	27.5098	27.7408	27.7572	27.1302	27.3734	27.5638	27.4854	27.322	27.3847
A0A2H0ZXG4	B9J08_002481	0.470485	0.0649081	0.164307	0.489731	-0.550981	0.0664672	-0.244802	0.113803	28.0755	28.1501	28.1712	28.3578	28.5657	28.8848	27.8685	28.0222	27.7717	28.1262	28.2703	27.7588
A0A2H0ZYG5	B9J08_001762	0.108514	0.424891	-0.0478157	0.745414	-0.197483	0.112324	-0.0411535	0.806134	27.9513	28.1662	28.1811	28.2111	28.1675	28.2454	28.0362	27.9717	28.1672	28.1128	27.9167	28.0021
A0A2H0ZYL3	B9J08_002497	-0.179624	0.300227	0.100795	0.451889	0.0177882	0.913146	-0.26263	0.127326	26.8501	26.6914	26.9229	26.7653	26.4906	26.6695	26.4738	26.56	26.6427	26.6867	26.6822	26.6099
A0A2H0ZZ61	B9J08_001447	-0.197531	0.256342	0.538117	0.0051399	0.6313	0.00790201	-0.104347	0.439475	26.8893	26.7242	26.8065	26.7964	26.5128	26.5182	26.7722	26.6524	26.6823	27.2221	27.1951	27.304
A0A2H1A326	B9J08_001429	0.101633	0.576653	-0.133994	0.314775	-0.393226	0.0193602	-0.157599	0.39327	29.7012	29.6982	29.3976	29.7579	29.7969	29.5471	29.5165	29.5206	29.2871	29.268	29.3334	29.3208
A0A2H1A499	B9J08_000790	-0.113908	0.328155	0.0675221	0.611921	0.125487	0.304158	-0.0559426	0.643532	28.2431	28.3429	28.4097	28.2086	28.1947	28.2507	28.2808	28.23	28.317	28.3533	28.2223	28.4548
A0A2H0ZC37	B9J08_004905	-0.122156	0.352538	-0.0789325	0.518951	0.351427	0.0283201	0.308203	0.0442695	27.8201	27.8765	27.9298	27.7551	27.8588	27.6461	28.2622	28.1092	28.1796	28.0209	28.1239	28.1694
A0A2H0ZFM5	B9J08_004487	-0.33782	0.140172	0.0538374	0.77978	0.48999	0.0242875	0.0983317	0.670298	25.0783	25.4372	25.3333	25.027	24.8561	24.9523	25.2501	25.4607	25.433	25.3909	25.3994	25.5151
A0A2H0ZFR0	B9J08_004511	-0.175995	0.274644	-0.027772	0.897631	0.320279	0.0591526	0.172056	0.356467	25.6873	25.6711	25.8614	25.5601	25.5956	25.5362	25.8035	26.0694	25.8632	25.795	25.8797	25.978
A0A2H0ZL97	B9J08_002967	0.294879	0.284381	0.379225	0.130911	0.00717473	0.97824	-0.0771713	0.806134	29.5928	30.2143	30.0235	30.0648	30.4044	30.246	30.0623	29.8504	29.6864	30.5168	30.0956	30.1244
A0A2H0ZMX8	B9J08_003557	-0.40166	0.0503473	-0.222387	0.142423	-0.102514	0.37007	-0.281787	0.162775	27.7628	28.0807	28.0282	27.4991	27.6427	27.525	27.5258	27.7036	27.7969	27.404	27.4652	27.49
A0A2H1A0P1	B9J08_001582	-0.392498	0.0516694	-0.285345	0.109456	-0.00744082	0.965066	-0.114594	0.51853	27.8983	28.2083	28.1224	27.5916	27.6817	27.7782	27.9137	28.0994	27.8721	27.5341	27.683	27.8121
A0A2H1A388	B9J08_000362	0.131836	0.537489	0.262745	0.137773	0.305262	0.0509431	0.174354	0.464623	27.9798	28.4168	28.4532	28.4083	28.3554	28.4816	28.2996	28.5103	28.5629	28.5821	28.8531	28.7258
A0A2H1A6S4	B9J08_000027	0.261695	0.0770215	0.397887	0.0483047	-0.258361	0.0789228	-0.394553	0.0514517	28.3871	28.3967	28.2197	28.5306	28.5951	28.6629	28.0904	27.9284	27.8011	28.2201	28.3163	28.4772
A0A2H0ZNF0	B9J08_003780	-0.308858	0.279697	0.0679489	0.835776	0.219238	0.326405	-0.15757	0.655482	25.5237	25.158	25.0363	25.1264	24.9562	24.7089	24.7947	25.0275	25.4232	25.058	25.1375	25.2536
A0A2H0ZQB1	B9J08_001832	0.0240879	0.875517	-0.206682	0.127862	-0.611258	0.00412654	-0.380488	0.0437076	27.1486	26.9608	26.9268	27.0776	26.9615	27.0695	26.6192	26.5992	26.6764	26.4342	26.4834	26.3571
A0A2H0ZVU9	B9J08_002547	-0.413516	0.0742628	-0.461902	0.0533923	0.0490637	0.843529	0.0974499	0.510814	26.9534	26.9631	27.1427	26.4244	26.8358	26.5584	27.0273	27.1233	27.201	26.8636	26.6718	26.4304
A0A2H1A1A7	B9J08_001186	-0.0442367	0.72723	0.0559338	0.679452	0.126953	0.269548	0.0267823	0.85986	27.6574	27.5539	27.7135	27.5447	27.6053	27.642	27.6117	27.6235	27.77	27.7669	27.6366	27.7694
A0A2H1A651	B9J08_000863	-0.224467	0.277021	-0.389149	0.0750821	1.07732	0.00110044	1.242	0.00459077	25.4509	25.8378	25.6829	25.4523	25.3547	25.4912	26.6652	27.005	27.0275	26.5962	26.4729	26.4611
A0A2H0ZHP1	B9J08_004581	-0.148025	0.320187	0.0901627	0.489731	0.296763	0.0536746	0.0585755	0.69016	27.9566	28.1779	28.0668	27.9527	27.7961	28.0084	28.2216	28.0935	28.0618	28.1113	28.2584	28.2777
A0A2H0ZI85	B9J08_004151	-0.591092	0.0265356	-0.382219	0.0547297	0.410961	0.0632566	0.202087	0.205613	25.6564	25.6387	25.651	25.2266	24.91	25.0361	25.7813	25.823	25.948	25.566	25.3736	25.4661
A0A2H0ZLC3	B9J08_003016	-0.0731243	0.650417	-0.243663	0.179555	-0.637853	0.0086438	-0.467315	0.0338708	26.187	26.1969	26.3486	26.057	26.1904	26.2657	25.8867	25.6973	25.7465	25.5391	25.6312	25.4292
A0A2H0ZNE0	B9J08_003768	0.805242	0.0224927	0.500782	0.0286985	-0.698336	0.00359217	-0.393876	0.163008	26.6147	26.1985	26.0683	27.0807	27.1487	27.0677	25.9956	25.7523	25.9519	26.2697	26.4881	26.4443
A0A2H0ZNF7	B9J08_003453	-0.0783546	0.655937	0.299491	0.0329575	0.430536	0.0250146	0.0526912	0.70843	26.9805	27.0434	27.1814	26.9902	26.8311	27.149	27.1343	27.0706	27.1586	27.4294	27.3686	27.4639
A0A2H0ZQH4	B9J08_001903	0.0901104	0.715469	0.25278	0.177432	0.0333662	0.865241	-0.129303	0.591852	27.5922	27.1016	27.1812	27.5039	27.4271	27.2144	27.0285	27.2041	27.2545	27.5047	27.2244	27.5163
A0A2H1A0I8	B9J08_002155	-0.264478	0.10631	-0.0890956	0.700531	0.026388	0.895737	-0.148994	0.414949	26.7538	26.7397	26.9388	26.4873	26.5208	26.6308	26.5046	26.6465	26.8341	26.7796	26.3823	26.5561
A0A2H1A4C7	B9J08_000810	-0.124687	0.689287	0.0515138	0.679452	-0.0719252	0.786403	-0.248126	0.215315	28.8153	28.9703	29.2312	28.5891	28.7856	29.268	28.677	28.7333	28.862	28.8696	28.7594	28.798
A0A2H1A784	B9J08_000178	-0.459611	0.0448296	-0.310744	0.0261256	0.307754	0.0270315	0.158887	0.383023	29.9499	30.3188	30.2913	29.6493	29.7848	29.7472	30.2846	30.4039	30.3483	30.1185	29.9706	30.0153
A0A2H0ZIV6	B9J08_004408	-0.0840175	0.668832	-0.120312	0.444337	-0.319531	0.0981941	-0.283237	0.11673	26.8859	26.8076	27.0626	26.7401	27.0398	26.7242	26.6242	26.548	26.7341	26.6392	26.4744	26.4319
A0A2H0ZJ52	B9J08_004456	0.0356487	0.866216	0.136343	0.539787	0.188921	0.335427	0.0882266	0.697186	25.2595	25.3266	25.0735	25.2303	25.1441	25.3922	25.4459	25.3339	25.1445	25.2911	25.4583	25.584
A0A2H0ZMM6	B9J08_003485	-0.146832	0.362317	0.161426	0.348255	0.326886	0.0690669	0.0186285	0.92558	25.4262	25.4139	25.3562	25.3247	25.1783	25.2528	25.343	25.5167	25.3924	25.5199	25.6621	25.5544
A0A2H0ZMN0	B9J08_003154	0.428399	0.0702355	0.308472	0.0762991	-0.0966398	0.605842	0.0232867	0.906998	27.3449	27.6011	27.5783	27.7066	28.0986	28.0043	27.4317	27.498	27.6644	27.748	27.8041	27.9675
A0A2H0ZNR8	B9J08_003583	-0.294469	0.115221	-0.0217967	0.889509	0.0131212	0.933481	-0.259551	0.143264	27.1907	27.3009	27.5051	26.9633	26.9966	27.1533	27.0153	27.0751	27.1275	26.9719	27.0272	27.1534
A0A2H0ZNX5	B9J08_003935	0.232638	0.0922072	-0.0751741	0.6652	-0.0373034	0.814435	0.270509	0.077279	26.5969	26.56	26.4801	26.769	26.7652	26.8007	26.8804	26.803	26.7651	26.8064	26.8492	26.5674
A0A2H0ZPA0	B9J08_004068	-0.0661652	0.738903	0.0360659	0.814141	-0.0598209	0.691656	-0.162052	0.382442	25.9832	26.3295	26.1246	26.0203	26.0179	26.2007	25.9453	25.9612	26.0447	26.0479	26.0509	25.9606
A0A2H0ZZY1	B9J08_001138	-0.603182	0.0544839	-0.203122	0.316391	0.494377	0.0692408	0.0943166	0.665957	24.5314	24.6574	24.7454	24.2616	23.9899	23.8731	24.7944	24.765	24.6577	24.5274	24.501	24.5793
A0A2H0ZZZ4	B9J08_001908	-0.22339	0.180936	0.0749753	0.665	0.108396	0.491103	-0.189969	0.247586	26.6972	26.6465	26.7646	26.3827	26.4069	26.6486	26.3529	26.5972	26.5884	26.6523	26.5146	26.5965
A0A2H1A1U7	B9J08_001401	0.0828572	0.545559	0.0769493	0.60793	-0.0377418	0.800631	-0.0318339	0.832508	26.8606	26.7557	26.7297	26.8898	26.7658	26.939	26.6702	26.8189	26.7615	26.808	26.7351	26.9384
A0A2H1A782	B9J08_000184	-0.184873	0.35183	-0.118177	0.437411	0.227365	0.249843	0.160669	0.276683	26.23	26.2924	26.1974	25.8263	26.0932	26.2456	26.3569	26.335	26.5098	26.3656	26.2701	26.2114
A0A2H0ZD80	B9J08_005283	-0.350335	0.0706021	0.0177696	0.946866	0.349731	0.0648913	-0.0183739	0.942187	28.8334	29.1025	28.863	28.721	28.5428	28.4841	28.6763	29.061	29.0066	29.0576	29.0042	28.7353
A0A2H0ZID0	B9J08_004238	0.0824958	0.622712	0.105512	0.54675	0.0278951	0.869174	0.00487926	0.980477	26.4281	26.7247	26.4468	26.6127	26.6375	26.5968	26.6037	26.5497	26.4608	26.6887	26.7725	26.4695
A0A2H0ZIZ3	B9J08_004394	-0.426798	0.0693288	-0.232451	0.156307	0.212631	0.139806	0.0182851	0.944497	27.8217	27.6091	28.0604	27.309	27.4014	27.5004	27.9217	27.695	27.9294	27.7318	27.5888	27.5281
A0A2H0ZK98	B9J08_002661	0.0249406	0.86316	0.0369845	0.804509	-0.3224	0.0246824	-0.334444	0.0727474	27.3281	27.4322	27.192	27.3103	27.3564	27.3604	26.9339	26.9175	27.0975	27.0301	26.9504	27.0794
A0A2H0ZKN0	B9J08_002742	-0.393138	0.035176	-0.058251	0.701808	0.0655555	0.67793	-0.269332	0.070339	27.1653	27.0132	27.0792	26.7742	26.7169	26.5872	26.8154	26.7922	26.8421	26.7925	26.6172	26.8651
A0A2H0ZKZ6	B9J08_002885	0.362092	0.126963	0.120789	0.468809	-0.519362	0.00335001	-0.278059	0.290706	28.0333	27.8037	27.4856	28.0973	28.1332	28.1784	27.6861	27.4696	27.3326	27.6141	27.5877	27.649
A0A2H0ZM68	B9J08_003285	-0.105527	0.878285	0.0936937	0.668631	0.0402145	0.933353	-0.159006	0.783095	29.5316	30.7446	30.6468	29.7213	30.003	30.8821	29.9683	30.0836	30.3942	30.3306	30.0906	30.306
A0A2H1A2W7	B9J08_001418	-0.46216	0.0783989	-0.595449	0.00726873	0.303673	0.0916001	0.436962	0.0831587	28.8579	29.3587	29.1895	28.5167	28.6961	28.8068	29.6574	29.5393	29.5203	28.8989	29.147	28.8847
A0A2H0ZDF9	B9J08_005366	0.188437	0.223552	0.0894896	0.652454	-0.00210696	0.991576	0.09684	0.623673	25.2953	25.2553	25.2534	25.4174	25.4948	25.4572	25.5364	25.3009	25.2572	25.4719	25.4226	25.4685
A0A2H0ZDP7	B9J08_005446	0.250559	0.103348	0.307777	0.0891079	-0.322379	0.0279107	-0.379597	0.0728471	26.8525	26.6987	26.8741	26.9981	27.0394	27.1395	26.4384	26.2677	26.5803	26.7398	26.7414	26.7286
A0A2H0ZM76	B9J08_003321	0.185935	0.208108	0.232735	0.153116	0.00888325	0.95988	-0.0379172	0.806134	26.5985	26.4377	26.4329	26.6302	26.6324	26.7642	26.4021	26.4718	26.4814	26.7771	26.5284	26.748
A0A2H0ZR23	B9J08_002719	0.0964375	0.751604	0.370654	0.150006	0.097594	0.540336	-0.176622	0.622819	30.7746	30.089	30.3848	30.5869	30.6417	30.3092	30.2175	29.9492	30.5519	30.6312	30.5141	30.6853
A0A2H0ZRD1	MRI1	-0.0424044	0.877163	-0.254751	0.236432	0.0357263	0.905321	0.248073	0.156666	26.7229	26.9539	26.9143	26.4727	27.041	26.9502	27.2367	27.032	27.0666	26.6101	27.0359	26.9251
A0A2H0ZTM3	B9J08_003673	-0.209721	0.0916587	-0.156457	0.288422	-0.105942	0.361618	-0.159206	0.256946	28.7011	28.7647	28.7978	28.4792	28.5604	28.5948	28.4712	28.5871	28.7277	28.4883	28.3328	28.4955
A0A2H0ZTN4	B9J08_003626	-0.338624	0.0863851	-0.0167624	0.947688	0.342696	0.0972852	0.020834	0.927382	25.9332	26.0828	26.0993	25.7862	25.7651	25.5482	26.0387	26.2375	25.9016	25.8945	26.2127	26.0204
A0A2H0ZVI9	B9J08_003872	-0.0227529	0.900658	-0.0101003	0.960542	-0.0643276	0.729369	-0.0769802	0.592139	27.2859	27.095	27.1555	27.2556	27.2299	26.9826	27.1876	27.0901	27.0276	27.1492	27.2138	26.9121
A0A2H0ZYT1	B9J08_001873	-0.298583	0.193292	-0.278828	0.208361	0.27504	0.172504	0.255285	0.291448	24.8161	24.9718	25.1229	24.7821	24.6977	24.5352	25.4303	25.1511	25.0952	24.9543	24.8925	24.9933
A0A2H1A711	B9J08_000111	-0.138069	0.619414	-0.132551	0.587572	0.0713974	0.800631	0.065879	0.796077	25.3613	25.043	24.9364	25.0326	24.7295	25.1644	25.2394	25.162	25.1369	24.7884	25.1922	25.1601
A0A2H0ZCJ1	B9J08_005044	-0.452406	0.0736559	-0.275305	0.0542528	0.318714	0.102695	0.141613	0.396966	26.4868	26.8049	26.6339	26.031	26.1187	26.4187	26.7529	26.8472	26.7503	26.5368	26.4721	26.5157
A0A2H0ZCY4	B9J08_005183	0.19644	0.295639	0.0410789	0.868159	-0.328592	0.0898107	-0.173231	0.413585	27.0198	26.7412	26.6371	27.0526	27.0258	26.9091	26.7052	26.7183	26.455	26.8901	26.5297	26.5819
A0A2H0ZEF2	B9J08_005092	-0.740521	0.0196737	-0.16517	0.393948	0.148873	0.514058	-0.426478	0.030325	26.9345	26.7554	26.8179	26.2603	26.1739	25.8521	26.3644	26.4944	26.3696	26.4647	26.1319	26.1362
A0A2H0ZGL1	B9J08_004797	0.214804	0.192009	-0.384166	0.0713867	-0.348436	0.0459105	0.250534	0.211631	28.226	28.3939	28.3026	28.3506	28.5525	28.6638	28.3492	28.5491	28.7758	28.1766	28.2447	28.1004
A0A2H0ZGP0	B9J08_004506	0.614712	0.0305962	0.400162	0.0265374	-0.58419	0.00993556	-0.36964	0.0916824	28.6739	28.7109	28.394	29.0148	29.217	29.391	28.0815	28.3667	28.2216	28.6113	28.6639	28.5951
A0A2H0ZKZ7	B9J08_002851	0.496674	0.0201232	0.331637	0.141829	-0.309672	0.0739579	-0.144634	0.455125	27.7945	27.6686	27.6206	28.1882	28.2922	28.0934	27.315	27.6274	27.7073	28.0278	27.9022	27.7146
A0A2H0ZN35	B9J08_003660	0.0467406	0.857932	0.179397	0.47256	0.0224733	0.943958	-0.110183	0.58107	26.2576	25.9729	26.0992	26.3652	26.2404	25.8643	26.1215	25.8474	26.0302	26.4558	25.9662	26.1153
A0A2H0ZNJ6	B9J08_003830	0.10458	0.53343	-0.433301	0.103197	-0.263019	0.242391	0.274862	0.160871	26.0318	26.3222	26.1637	26.2325	26.2374	26.3615	26.46	26.5541	26.3282	26.074	26.2431	25.7253
A0A2H0ZZM1	B9J08_001261	0.102034	0.470005	0.133698	0.381847	0.0970604	0.511547	0.0653969	0.654171	26.348	26.3702	26.3952	26.4208	26.4036	26.5952	26.5225	26.4549	26.3321	26.6078	26.4644	26.6385
A0A2H1A194	B9J08_001202	0.538634	0.167018	-0.112814	0.39454	-1.26654	0.00511493	-0.615091	0.0656629	28.7849	28.2574	28.1701	29.018	29.2862	28.524	27.9185	27.6894	27.7591	27.7077	27.6916	27.6294
A0A2H1A448	B9J08_000733	0.0851479	0.55175	0.203735	0.385296	-0.292951	0.180573	-0.411539	0.0437076	26.0186	26.0688	25.9887	26.0395	26.0875	26.2045	25.543	25.573	25.7255	25.5645	26.0316	25.8566
A0A2H1A6D7	B9J08_000640	0.0647066	0.696851	0.0443534	0.819232	-0.289586	0.0663283	-0.269232	0.18253	26.6175	26.833	26.891	26.9009	26.8787	26.7561	26.3853	26.4743	26.6742	26.64	26.4399	26.5869
A0A2H0ZD56	B9J08_005249	-0.278769	0.221282	-0.194741	0.190456	0.0735714	0.720445	-0.0104562	0.961177	26.2782	26.0637	26.3444	26.1835	25.7556	25.9108	26.2331	26.2614	26.1603	25.9764	26.1139	25.9803
A0A2H0ZFX9	B9J08_004585	0.350987	0.0479438	0.15941	0.494186	-0.382488	0.0570415	-0.190911	0.335971	25.8302	25.7885	25.7077	26.0728	26.1285	26.178	25.4416	25.5293	25.7827	25.9376	25.6134	25.6809
A0A2H0ZGF0	B9J08_004738	-0.0950836	0.493447	-0.141634	0.421533	-0.164186	0.30655	-0.117635	0.42635	26.2074	26.3143	26.3194	26.1107	26.203	26.2422	26.2645	26.1348	26.089	26.1719	25.9852	25.9062
A0A2H0ZI40	B9J08_004132	-0.30679	0.050714	-0.124343	0.445332	0.110522	0.380307	-0.0719248	0.665804	26.6859	26.7277	26.5901	26.368	26.3556	26.3597	26.6581	26.6889	26.4409	26.3871	26.5332	26.4945
A0A2H0ZI92	B9J08_004182	-0.631338	0.0347769	-0.461616	0.0448177	0.409472	0.092938	0.239749	0.205665	25.7114	25.8883	25.5828	25.0136	24.973	25.3018	25.9457	26.0354	25.9205	25.4891	25.6857	25.342
A0A2H0ZLV1	B9J08_002879	-0.154318	0.581949	-0.319883	0.0533923	-0.0418713	0.836494	0.123694	0.635533	25.6544	26.0804	26.223	25.6381	25.8401	26.0167	26.1111	26.1238	26.094	25.7593	25.869	25.741
A0A2H0ZM75	B9J08_003328	-0.36636	0.0393703	-0.201836	0.257503	-0.125897	0.403511	-0.290421	0.108656	26.0898	26.077	26.0666	25.7688	25.7047	25.6609	25.6579	25.8101	25.8942	25.678	25.5226	25.5561
A0A2H0ZNG1	B9J08_003787	0.0568351	0.761729	0.0359905	0.868159	0.276483	0.138001	0.297328	0.129075	28.621	28.8832	28.9586	28.7996	28.8251	29.0086	29.1613	28.9949	29.1985	28.9764	29.3665	29.1199
A0A2H0ZNM4	B9J08_003840	0.309442	0.0554206	0.683383	0.00426042	0.660583	0.00208043	0.286642	0.122875	26.4967	26.6706	26.6594	26.9449	26.9127	26.8974	26.7744	26.8657	27.0465	27.5708	27.5331	27.6328
A0A2H0ZUH7	B9J08_004032	-0.162155	0.644243	0.207865	0.26893	0.334586	0.257406	-0.0354343	0.905735	27.9257	28.388	28.4922	27.8826	27.917	28.5199	28.1632	28.1965	28.34	28.3722	28.2838	28.6673
A0A2H0ZVD4	B9J08_002404	-1.51011	0.0225657	-1.03739	0.00153382	0.257442	0.556814	-0.215275	0.102713	28.3607	28.3414	28.2248	27.4875	26.3919	26.5171	28.0364	28.106	28.1386	27.2271	26.8425	27.0992
A0A2H0ZW69	B9J08_002317	-0.250098	0.11705	-0.290555	0.0641413	0.411721	0.0243856	0.452178	0.0210256	25.9662	26.0011	25.8844	25.7318	25.7358	25.6338	26.4356	26.3853	26.3874	26.0279	26.1372	26.1716
A0A2H1A1W9	B9J08_001406	0.101788	0.455213	0.0585917	0.651911	0.117869	0.401292	0.161065	0.171142	28.1277	28.251	28.1173	28.1892	28.2141	28.3981	28.3129	28.3509	28.3153	28.4003	28.2651	28.4895
A0A2H0ZCF3	B9J08_005007	-0.0291412	0.878116	-0.0439385	0.881405	0.0230602	0.921907	0.0378575	0.874862	25.9441	26.0941	26.1886	25.9175	26.1703	26.0515	26.2033	26.2429	25.8941	25.8217	26.2465	26.1402
A0A2H0ZK52	B9J08_004401	-0.477536	0.0622121	-0.518741	0.0702038	0.187705	0.446439	0.228911	0.284302	24.7008	24.944	24.8762	24.2623	24.4092	24.4169	24.9511	25.1457	25.111	24.7806	24.3479	24.5231
A0A2H0ZU85	B9J08_003878	0.236264	0.393921	0.0349552	0.855076	-0.33777	0.216395	-0.136461	0.410277	26.7817	26.5644	26.62	27.2718	26.7977	26.6054	26.5766	26.3825	26.5976	26.6871	26.4797	26.4948
A0A2H0ZVL8	B9J08_002473	-0.0115522	0.938638	0.368138	0.0533923	0.41098	0.0182243	0.0312892	0.866259	27.796	27.7386	27.6764	27.8481	27.6263	27.7019	27.7157	27.952	27.6372	28.1022	28.2233	28.0838
A0A2H0ZW76	B9J08_002018	-0.139379	0.305523	0.24232	0.0926971	0.466704	0.00955179	0.0850055	0.550089	27.0051	26.9704	27.1295	26.8179	26.965	26.9039	27.019	27.1539	27.187	27.4023	27.2827	27.4019
A0A2H1A4Z6	B9J08_001031	-0.159781	0.805922	0.167612	0.374201	0.629806	0.0668225	0.302414	0.599549	29.1072	30.3069	30.4963	29.4554	29.7628	30.2129	30.2024	30.2562	30.359	30.6824	30.3655	30.2726
A0A2H1A7C0	B9J08_000222	-0.460123	0.0582352	-0.206658	0.23631	0.195739	0.326377	-0.0577264	0.742554	26.2537	26.182	26.2828	26.0262	25.6512	25.6606	26.183	26.3183	26.044	25.9547	25.9164	26.0543
A0A2H0ZLS6	B9J08_002838	-0.0503562	0.794753	-0.110228	0.489731	-0.39978	0.0378087	-0.339908	0.0864121	26.9829	27.1822	27.2803	27.1372	27.207	26.9502	26.831	26.7042	26.8905	26.8351	26.6327	26.6273
A0A2H0ZT22	B9J08_003402	0.504687	0.0348642	0.455995	0.0105049	-0.607189	0.00316215	-0.558497	0.0294775	27.1589	26.9776	26.7708	27.4323	27.54	27.4491	26.4568	26.4211	26.354	26.8805	26.8164	26.9029
A0A2H1A1G8	COQ6	-0.444748	0.0218483	-0.0469845	0.754483	0.0495351	0.743448	-0.348229	0.0245203	27.7042	27.6998	27.6907	27.3636	27.2419	27.1549	27.3486	27.2896	27.4118	27.4274	27.1916	27.29
A0A2H1A3U5	B9J08_000638	0.244171	0.147525	0.0429225	0.804067	0.106506	0.494535	0.307754	0.0878052	26.8336	26.8829	26.993	26.9834	27.2146	27.2441	27.1538	27.1201	27.3588	27.2387	27.1585	27.3644
A0A2H1A8V7	B9J08_000443	-0.176161	0.423503	-0.0316976	0.891795	0.139074	0.517514	-0.0053888	0.980594	24.6968	24.8116	24.6526	24.4356	24.7203	24.4766	24.6854	24.7709	24.6885	24.6021	24.6898	24.7578
A0A2H0ZD64	B9J08_005259	-0.0782335	0.80246	-0.0971716	0.479451	-0.537599	0.0451944	-0.518661	0.0550778	31.1604	31.5879	31.5748	31.0243	31.5392	31.5251	30.8839	30.8462	31.0371	30.922	30.7124	30.8413
A0A2H0ZG87	B9J08_004650	-0.951187	0.0393703	-0.314799	0.0926971	0.635719	0.0474885	-0.000669107	0.998058	25.032	25.3877	25.6697	24.2802	24.1899	24.7658	25.29	25.4306	25.3668	25.0908	25.0472	25.005
A0A2H0ZGF5	B9J08_004747	0.0681801	0.614506	0.0580837	0.80379	0.023458	0.909982	0.0335543	0.844333	26.8449	26.7813	26.7115	26.7832	26.8219	26.9372	26.6759	26.8399	26.9226	26.9419	26.6266	27.0442
A0A2H0ZGT8	B9J08_004872	-0.459493	0.0672295	-0.880495	0.0153151	0.531981	0.049964	0.952984	0.0103755	26.3367	26.0214	26.2813	25.8814	25.8202	25.5593	26.9913	27.082	27.425	26.0203	26.3631	26.4735
A0A2H0ZK45	B9J08_002595	0.00825997	0.971535	0.0559474	0.732395	-0.0533935	0.729332	-0.101081	0.637657	26.0103	26.3764	26.2835	26.0947	26.3498	26.2504	25.996	26.1328	26.2382	26.1904	26.191	26.1533
A0A2H0ZMS4	B9J08_003531	-0.134655	0.428295	0.274763	0.0936008	0.851937	0.00390346	0.44252	0.0236913	26.8913	27.022	26.8806	26.98	26.7538	26.6562	27.3135	27.4802	27.3279	27.5227	27.6545	27.7686
A0A2H0ZSB5	B9J08_003166	0.14307	0.254603	0.0256278	0.906179	-0.00844438	0.960457	0.108998	0.488437	27.3564	27.464	27.5357	27.5725	27.6373	27.5755	27.7069	27.5368	27.4395	27.4377	27.567	27.7554
A0A2H0ZUA2	B9J08_003886	0.157934	0.224427	0.205178	0.0842204	-0.208061	0.116624	-0.255305	0.0526134	28.0958	28.0832	28.034	28.1486	28.3564	28.1819	27.81	27.7761	27.8611	27.9683	28.0169	28.0775
A0A2H1A1E5	B9J08_001255	0.613455	0.108105	-0.45744	0.763214	-1.96144	0.137545	-0.890546	0.116448	24.8513	25.7431	25.3661	25.9659	25.9362	25.8987	23.9251	24.5003	24.8634	21.8958	24.6047	25.416
A0A2H1A3C8	B9J08_000404	0.387358	0.062332	0.282043	0.0973952	-0.239098	0.141196	-0.133783	0.428987	27.2819	27.3191	27.4657	27.5862	27.7132	27.9293	27.4021	27.1205	27.1427	27.469	27.5534	27.489
A0A2H1A5L4	B9J08_000658	-0.304151	0.0854374	0.125409	0.393948	0.422812	0.0250146	-0.0067477	0.972172	26.1246	26.0616	26.133	25.902	25.8278	25.677	26.1122	25.9932	26.1936	26.2465	26.1942	26.2346
A0A2H1A714	B9J08_000879	0.374074	0.0683364	0.0936525	0.69428	-0.219825	0.261415	0.0605965	0.787305	25.3023	25.1204	25.1678	25.4646	25.6387	25.6095	25.1455	25.2027	25.4241	25.4298	25.157	25.4666
A0A2H0ZDJ9	B9J08_005402	-0.568988	0.0424651	-0.230511	0.208361	0.470484	0.0516636	0.132007	0.476412	25.4148	25.7036	25.5943	24.9075	24.8985	25.1998	25.6886	25.6479	25.7723	25.3286	25.5174	25.5712
A0A2H0ZDM5	B9J08_005426	0.288916	0.14865	0.485648	0.0190663	-0.185105	0.190511	-0.381837	0.104018	25.86	25.6078	25.5099	25.9601	25.9959	25.8884	25.2817	25.344	25.2065	25.7365	25.7485	25.8041
A0A2H0ZFZ0	B9J08_004595	-0.070748	0.562819	0.0549835	0.703826	0.215897	0.0988486	0.0901654	0.508926	27.7097	27.8387	27.8434	27.6555	27.7472	27.7769	27.8102	28.0049	27.8472	28.0433	27.862	27.922
A0A2H0ZG07	B9J08_005297	0.0959351	0.528563	0.19156	0.329945	0.0103665	0.950988	-0.0852581	0.665804	27.9836	27.7792	28.0725	28.0053	28.0013	28.1165	27.8555	27.6976	28.0264	28.2391	27.9507	27.9644
A0A2H0ZI61	B9J08_004152	-0.632015	0.0590123	-0.26917	0.177442	0.74244	0.0168297	0.379595	0.148492	26.0228	26.2951	26.5299	25.4606	25.5714	25.9198	26.6002	26.566	26.8204	26.232	26.4012	26.5459
A0A2H0ZIN3	B9J08_004337	-0.229322	0.33017	-0.0472141	0.890854	0.0619947	0.805458	-0.120113	0.679174	26.8803	27.0485	27.0941	26.9844	26.472	26.8785	27.0569	27.0984	26.5072	26.8006	27.0127	26.7077
A0A2H0ZK46	B9J08_002611	-0.335506	0.126908	-0.114922	0.550351	0.35829	0.0915158	0.137706	0.4778	24.8131	24.917	24.9694	24.4621	24.5405	24.6905	25.0068	25.1377	24.9682	24.9808	24.9191	24.8681
A0A2H0ZN61	B9J08_003676	-1.22927	0.0236445	-0.886494	0.00467113	0.257346	0.482304	-0.0854341	0.622074	25.9771	25.9488	25.7559	25.1859	24.4453	24.3628	25.8213	25.7411	25.8631	25.0746	24.7559	24.9355
A0A2H0ZNR0	B9J08_003573	0.106912	0.446518	0.0905826	0.61996	-0.30669	0.0796218	-0.290361	0.0958762	26.5062	26.4838	26.48	26.5802	26.7161	26.4945	26.0675	26.3088	26.2227	26.3334	26.1571	26.3802
A0A2H0ZWQ9	B9J08_002221	-0.0251248	0.923255	0.114726	0.789299	-0.415574	0.238425	-0.555425	0.0829434	28.1978	28.1591	28.5572	28.17	28.5181	28.1506	27.54	27.6542	28.0536	28.3786	27.548	27.6655
A0A2H0ZZE3	B9J08_001727	-0.602662	0.0479438	-0.175306	0.489731	0.319735	0.224868	-0.107621	0.645891	25.0414	24.8275	25.189	24.5673	24.2671	24.4154	24.8227	24.9291	24.9832	24.9934	24.6159	24.5997
A0A2H0ZZZ1	B9J08_001128	-0.433199	0.0923762	-0.3435	0.204342	0.511779	0.0238897	0.422081	0.18253	26.3613	26.6179	26.1242	26.0645	25.8892	25.8501	26.972	26.9316	26.4661	26.2765	26.5792	26.4835
A0A2H1A1Y3	SPB1	-0.0103738	0.967881	-0.128404	0.547719	-0.0844989	0.710677	0.0335309	0.893266	25.2529	25.046	25.0848	24.9682	25.0348	25.3497	25.168	25.0242	25.2921	25.0251	24.9277	25.1464
A0A2H1A220	B9J08_001471	-0.0839325	0.69166	-0.103271	0.512534	0.0141957	0.947276	0.0335346	0.867745	25.9621	25.8326	25.7395	25.9655	25.7248	25.5922	25.8838	25.7724	25.9786	25.8009	25.7573	25.7668
A0A2H1A5V7	B9J08_000757	0.256029	0.177399	0.280351	0.155035	-0.196023	0.37473	-0.220345	0.0978779	27.7676	27.8729	27.9063	27.8711	28.1878	28.256	27.6399	27.5831	27.6628	28.0931	27.6693	27.9644
A0A2H1A747	B9J08_000860	0.262622	0.259233	0.277301	0.35029	-0.29851	0.265679	-0.313189	0.217489	26.8195	26.9969	26.6815	26.8193	27.2361	27.2303	26.2363	26.7031	26.6189	26.6461	26.6335	27.1106
A0A2H1A7B1	B9J08_000209	-0.0395079	0.952715	-0.595647	0.137219	0.0614211	0.852955	0.617561	0.33846	30.1702	31.3691	31.4394	30.7287	30.6965	31.4349	32.1441	31.5037	31.1837	30.9487	31.1495	30.9463
A0A2H0ZFS7	B9J08_004540	-0.204745	0.321165	-0.714148	0.230551	-1.51506	0.0112794	-1.00566	0.0500749	24.6613	24.9274	24.756	24.564	24.554	24.6126	23.2703	24.1111	23.9465	23.0656	22.5501	23.5696
A0A2H0ZI28	B9J08_004880	0.0150293	0.923171	-0.0499686	0.808544	-0.357405	0.069971	-0.292407	0.0785956	27.0002	27.0616	27.1508	26.9911	27.1896	27.077	26.8833	26.7496	26.7025	26.9406	26.636	26.6089
A0A2H0ZN50	B9J08_003657	-0.561687	0.0429644	-0.674489	0.0190663	1.54745	0.00174118	1.66025	0.000359868	27.7024	27.5733	27.9096	27.0642	27.4101	27.026	29.5139	29.343	29.3092	28.8871	28.8272	28.4284
A0A2H0ZN53	B9J08_003629	-0.347759	0.0393703	-0.327833	0.0533394	0.27175	0.0713108	0.251824	0.104738	26.3796	26.3543	26.4198	26.0922	26.0035	26.0148	26.5498	26.7262	26.6331	26.2271	26.3713	26.3272
A0A2H0ZP44	B9J08_003962	0.358798	0.0904555	0.229409	0.219889	-0.270895	0.124646	-0.141505	0.473455	27.5216	27.4252	27.1721	27.5913	27.8508	27.7532	27.3748	27.2233	27.0963	27.5443	27.2854	27.5529
A0A2H0ZPA4	B9J08_004091	0.0873965	0.637546	-0.331659	0.19445	-0.581343	0.04683	-0.162287	0.291448	28.9761	28.8142	28.8713	29.0569	29.1254	28.7415	28.7767	28.5619	28.8361	28.711	28.1901	28.2787
A0A2H0ZVU1	B9J08_002521	-0.291064	0.162024	-0.322942	0.100673	-0.00192188	0.993363	0.0299562	0.896638	25.0785	25.0515	25.2945	24.9083	24.752	24.8912	25.1849	25.197	25.1325	24.7845	24.8242	24.9369
A0A2H0ZWI6	B9J08_002147	-0.464686	0.0636265	-0.30246	0.127862	0.169643	0.355201	0.00741655	0.977995	25.017	25.2583	25.3552	24.7181	24.8118	24.7066	25.1609	25.1829	25.3089	24.818	24.9771	24.9503
A0A2H1A028	B9J08_001109	0.116203	0.49545	0.119399	0.366169	0.177458	0.265679	0.174262	0.229263	27.22	27.0093	27.021	27.3669	27.091	27.1411	27.2997	27.2614	27.2121	27.4939	27.3468	27.2907
A0A2H1A296	B9J08_001222	0.372875	0.0593823	-0.00167028	0.992681	-0.0678901	0.61441	0.306655	0.183547	27.0664	26.8005	26.9041	27.272	27.4221	27.1954	27.2628	26.9946	27.4335	27.2675	27.2438	27.1746
A0A2H1A7B3	B9J08_000216	-0.26729	0.14329	-0.226922	0.235017	-0.00878447	0.961774	-0.0491523	0.813706	26.6687	26.4408	26.5004	26.1689	26.2255	26.4136	26.6339	26.3065	26.522	26.3095	26.3287	26.1435
A0A2H0ZCQ8	B9J08_005110	0.102417	0.658127	0.161007	0.362425	0.163391	0.3659	0.104801	0.648727	25.4242	25.3404	25.0213	25.2364	25.4362	25.4206	25.3927	25.3765	25.3311	25.4188	25.5068	25.6577
A0A2H0ZDC4	B9J08_005329	-0.573556	0.0388502	-0.458787	0.036066	1.02323	0.00431165	0.908463	0.00355531	26.3467	26.6387	26.5235	25.757	26.1475	25.8837	27.3967	27.5074	27.3301	26.7798	27.1317	26.9464
A0A2H0ZI78	B9J08_004185	0.436904	0.0501676	0.0464333	0.81272	-0.221423	0.0746085	0.169048	0.461686	27.0934	26.951	26.6972	27.3835	27.3014	27.3674	27.1122	26.8812	27.2554	27.1347	27.0717	27.1817
A0A2H0ZL12	B9J08_002898	-0.370326	0.0800631	0.0135546	0.960542	0.237904	0.289398	-0.145977	0.401524	25.3204	25.217	25.3552	24.9594	25.0183	24.804	25.119	25.1077	25.228	25.1244	24.9828	25.3882
A0A2H0ZLA4	B9J08_002947	-0.429287	0.119851	0.0729789	0.596367	0.416279	0.0735324	-0.0859872	0.663291	27.0659	27.1223	26.7614	26.8032	26.5689	26.2896	26.8137	26.8956	26.9823	26.9817	26.8983	27.0305
A0A2H0ZQV7	B9J08_002697	-0.109042	0.520293	0.0353412	0.885261	-0.179381	0.328612	-0.323764	0.12084	25.1831	25.1672	25.2933	25.1618	25.1158	25.0389	24.7942	24.9781	24.8999	24.8062	25.0372	24.9349
A0A2H0ZVG2	B9J08_002398	-0.640195	0.0179925	-0.287278	0.105237	0.0117686	0.950988	-0.341148	0.0532073	26.2767	26.2881	26.3906	25.7658	25.7074	25.5616	25.9304	25.9654	26.0361	25.8041	25.577	25.689
A0A2H0ZWH0	B9J08_002137	-0.398255	0.0756979	0.0335961	0.887745	0.478553	0.0291524	0.0467014	0.844333	25.3439	25.4815	25.6393	25.0442	25.0349	25.1908	25.3657	25.6096	25.6295	25.6909	25.4591	25.5556
A0A2H1A037	B9J08_001899	0.589959	0.708693	2.18449	4.73492457811665e-05	5.3945	0.00542985	3.79996	0.00334565	21.7501	21.7744	20.3369	23.7456	21.6841	20.2017	25.0181	25.1509	25.0924	27.1679	27.2785	27.3684
A0A2H1A113	B9J08_001105	-0.0456493	0.834782	-0.180898	0.246899	-0.480918	0.0123366	-0.345669	0.144949	26.232	25.8527	25.8418	25.9454	25.9359	25.9083	25.6293	25.6947	25.5655	25.4701	25.4363	25.4404
A0A2H1A2W2	B9J08_000253	0.601476	0.0356405	0.139647	0.563416	-0.26993	0.25783	0.191899	0.343973	25.6658	25.4882	25.3713	26.201	26.2374	25.8915	25.8209	25.5744	25.7057	26.0992	25.7234	25.6974
A0A2H1A6B9	B9J08_000935	-0.536478	0.0253774	-0.348733	0.0921706	0.244985	0.179961	0.0572401	0.759777	25.5194	25.408	25.477	24.9034	24.9858	24.9057	25.6253	25.414	25.5367	25.2942	25.1162	25.1195
A0A2H0ZD31	B9J08_005231	0.160763	0.647863	0.987852	0.00209205	1.30006	0.00947514	0.472974	0.0249663	26.0374	25.9006	25.8927	26.5886	26.0168	25.7076	26.5037	26.3453	26.4007	27.2013	27.5563	27.4555
A0A2H0ZI01	B9J08_004503	0.151866	0.395774	0.29808	0.0936008	0.223971	0.253039	0.0777565	0.561564	28.3249	28.3829	28.4883	28.3223	28.6803	28.649	28.3702	28.552	28.5071	28.9207	28.6028	28.8
A0A2H0ZKT1	B9J08_002820	0.195787	0.31126	0.158697	0.471231	-0.153709	0.420135	-0.116619	0.593926	24.9914	24.9579	24.9732	25.0697	25.3426	25.0975	24.6762	25.0078	24.8886	25.0886	24.97	24.9901
A0A2H0ZNU9	B9J08_003931	-0.366827	0.119851	-0.120334	0.422721	0.53504	0.0131175	0.288548	0.200642	25.5996	25.9125	26.0299	25.5376	25.3889	25.515	26.2049	26.1276	26.0751	25.9939	26.108	25.9447
A0A2H0ZG94	B9J08_004673	-0.123263	0.659396	-0.105254	0.445965	0.303786	0.212838	0.285777	0.151136	25.9423	26.2279	26.2542	26.1238	25.6824	26.2485	26.3752	26.506	26.4005	26.3597	26.3577	26.2486
A0A2H0ZHT9	B9J08_004532	-0.149663	0.379722	-0.0372815	0.847567	-0.140981	0.434304	-0.253362	0.131434	25.9328	25.7901	25.9042	25.6635	25.6411	25.8736	25.6247	25.6631	25.5793	25.6326	25.4464	25.6762
A0A2H0ZIH3	B9J08_004273	0.0265828	0.86866	-0.181447	0.34561	-0.358434	0.0353191	-0.150405	0.436005	30.1057	30.2575	30.2667	30.1573	30.1557	30.3968	30.1801	30.1871	29.8117	29.8408	29.8139	29.9798
A0A2H0ZII8	B9J08_004294	-0.292118	0.0821238	-0.0121918	0.944864	0.36662	0.0328715	0.0866932	0.555403	26.6706	26.4848	26.6959	26.3628	26.3386	26.2734	26.6713	26.7279	26.7121	26.687	26.5795	26.8083
A0A2H0ZL22	B9J08_002909	-0.203001	0.465011	0.0141705	0.953796	0.0908533	0.693126	-0.126319	0.636386	25.8973	26.1519	26.4767	25.7436	26.0717	26.1017	26.1072	25.9333	26.1065	26.1461	25.8425	26.2008
A0A2H0ZMI4	B9J08_003427	-0.33827	0.0952482	-0.185512	0.235017	0.211871	0.232222	0.0591132	0.723866	25.6005	25.712	25.5626	25.2955	25.1505	25.4142	25.7447	25.6562	25.6516	25.5387	25.4444	25.5129
A0A2H0ZMN7	B9J08_003460	-0.113696	0.625169	0.0426994	0.884287	0.0115454	0.965639	-0.14485	0.546103	25.2712	24.9445	24.8976	25.0403	24.8446	24.8873	24.8497	24.9824	24.8466	25.1718	24.7247	24.9103
A0A2H0ZSU2	B9J08_003330	0.215615	0.221282	-0.0184132	0.94554	-0.072622	0.730909	0.161407	0.356211	27.0454	26.75	26.9923	27.0316	27.2464	27.1564	27.0807	26.992	27.1991	27.3331	27.0188	26.8647
A0A2H1A0V3	B9J08_001087	-0.0969137	0.695701	-0.0315181	0.836158	-0.0712857	0.719749	-0.136681	0.47801	27.3706	26.9997	27.015	27.2217	27.0795	26.7934	26.9918	26.9329	27.0505	27.0708	26.9415	26.8684
A0A2H1A177	B9J08_001193	-0.298837	0.0700279	0.0681087	0.773773	0.20572	0.277995	-0.161226	0.346064	26.5727	26.4511	26.4901	26.1581	26.3024	26.1568	26.2199	26.2939	26.5163	26.3799	26.2265	26.6281
A0A2H1A6I4	B9J08_000997	-0.292699	0.424279	-2.2696	0.0538335	-2.21758	0.0400746	-0.240678	0.564486	27.0259	26.8927	27.5486	27.2516	26.7863	26.5513	26.6937	26.6581	27.3935	25.5546	25.2033	23.1784
A0A2H0ZCZ1	B9J08_005185	-1.13976	0.0212817	-0.67436	0.0370851	0.526815	0.121625	0.0614109	0.824347	25.8075	25.9404	25.96	24.3782	24.742	25.1685	25.6766	25.9823	26.2333	25.2189	25.2277	25.4225
A0A2H0ZDH9	B9J08_005390	-0.17875	0.171773	-0.350232	0.0720509	0.0862918	0.483123	0.257774	0.160665	29.8613	29.764	29.8664	29.6471	29.5552	29.7532	30.1077	29.8917	30.2656	29.8072	29.6432	29.7639
A0A2H0ZEL0	B9J08_005364	0.208353	0.336022	0.276252	0.0927889	-0.161503	0.383061	-0.229401	0.220179	26.2634	26.0139	25.9624	26.4811	26.2827	26.101	25.7994	25.8958	25.8563	26.135	26.0328	26.2125
A0A2H0ZFK7	B9J08_004480	-0.589561	0.0321423	-0.381502	0.0925893	0.300092	0.159764	0.092033	0.651021	25.1779	25.104	25.3731	24.5667	24.6826	24.637	25.2238	25.3554	25.3518	25.0481	24.7579	24.9805
A0A2H0ZFR2	B9J08_004518	0.278318	0.2158	0.0815508	0.789526	-0.36346	0.148508	-0.166693	0.515057	28.0458	28.4818	28.1252	28.3216	28.5402	28.626	28.2076	28.1469	27.7982	27.8022	28.3417	28.2535
A0A2H0ZGI8	B9J08_004766	0.113226	0.573183	0.13839	0.584976	-0.218373	0.204836	-0.243536	0.361104	25.3334	25.313	25.6216	25.5989	25.4238	25.5849	25.1181	25.4441	24.9751	25.3368	25.389	25.2268
A0A2H0ZJQ5	B9J08_004361	-0.1841	0.229246	0.217233	0.349727	0.362925	0.0594882	-0.0384078	0.872332	26.6374	26.673	26.7846	26.4909	26.414	26.6378	26.4174	26.6943	26.8681	26.9898	26.7031	26.9387
A0A2H0ZLK6	B9J08_003050	-0.0707496	0.715958	-0.0251364	0.890335	0.149283	0.330644	0.10367	0.587355	25.6624	25.879	25.9836	25.7308	25.8704	25.7116	25.9243	26.0215	25.8902	25.8432	26.0101	25.9073
A0A2H0ZN64	B9J08_003677	-0.0972647	0.814614	-0.645765	0.154974	0.266239	0.579086	0.814739	0.0317172	28.7704	29.3157	28.8364	28.3759	29.0586	29.1962	29.9352	29.8722	29.5593	28.5553	29.2536	29.6205
A0A2H0ZN85	B9J08_003360	-0.314247	0.143829	-0.025542	0.947679	0.514285	0.0230455	0.22558	0.499564	28.842	28.6119	29.0655	28.5158	28.6406	28.4203	28.8099	28.8963	29.49	29.2545	28.8673	28.9978
A0A2H0ZVV6	B9J08_002550	0.0157672	0.892425	0.121628	0.302983	0.115038	0.242391	0.00917751	0.953146	28.0117	27.9699	27.9125	28.0136	27.9605	27.9673	27.9926	27.8721	28.0569	28.1144	28.1079	28.0642
A0A2H0ZW35	B9J08_002287	-0.317416	0.109132	0.0703604	0.732395	0.401176	0.0587421	0.0134005	0.953164	25.2822	25.3458	25.287	24.8659	24.9951	25.1017	25.2109	25.2856	25.4587	25.3306	25.3292	25.5064
A0A2H0ZWT9	B9J08_001956	0.0265271	0.870232	-0.288788	0.132109	-0.210368	0.227988	0.104947	0.505245	26.4854	26.7239	26.6839	26.6442	26.733	26.5956	26.6557	26.7628	26.7895	26.2486	26.5034	26.5896
A0A2H0ZWU8	B9J08_002553	-0.360449	0.035176	-0.354476	0.0370851	0.0485568	0.710612	0.0425833	0.777982	27.0331	27.0578	26.9344	26.7078	26.6544	26.5816	26.9945	26.9977	27.1608	26.7703	26.632	26.6873
A0A2H0ZXD5	B9J08_002450	0.412502	0.103025	-0.175764	0.11247	-1.21101	0.00144669	-0.622742	0.0171491	28.4378	28.1309	28.0605	28.7366	28.7548	28.3754	27.6202	27.5751	27.5657	27.4352	27.4213	27.3772
A0A2H0ZYA5	B9J08_002353	0.381022	0.0758528	0.11619	0.543139	-0.463993	0.0220679	-0.19916	0.341978	26.8141	26.4482	26.6729	27.1236	27.0344	26.9203	26.3978	26.3285	26.6115	26.7048	26.5403	26.4412
A0A2H1A6Z7	B9J08_000093	-0.28058	0.211952	-0.36095	0.0696163	0.0538319	0.804569	0.134202	0.478399	25.331	25.2045	25.4244	25.0729	25.2097	24.8355	25.3613	25.5669	25.4344	25.1269	25.0816	25.0711
A0A2H1A7F5	B9J08_000268	-0.211517	0.39291	-0.163398	0.199376	0.168954	0.289293	0.120834	0.606217	27.9672	28.4197	28.4793	27.9477	28.024	28.26	28.3789	28.3804	28.4694	28.2848	28.3246	28.1291
A0A2H0ZDA3	B9J08_005012	0.30646	0.0490848	0.161136	0.347067	0.0638902	0.693126	0.209215	0.134826	27.107	27.0881	26.9965	27.4427	27.2949	27.3734	27.295	27.1863	27.3379	27.6262	27.3613	27.3152
A0A2H0ZDF1	B9J08_005351	-0.0862345	0.635121	0.0358151	0.881502	0.0992052	0.661651	-0.0228443	0.891152	26.051	26.0984	26.1814	25.856	26.0274	26.1887	26.0514	26.0903	26.1206	26.34	25.9104	26.1193
A0A2H0ZFI2	B9J08_005525	-0.014849	0.936593	-0.0431938	0.886279	-0.416247	0.0839691	-0.387903	0.0877572	25.8379	25.8198	25.7796	25.9104	25.6474	25.8349	25.3676	25.6238	25.2821	25.2666	25.6262	25.2512
A0A2H0ZIS4	B9J08_004378	2.7993	0.013969	1.2172	0.00303439	-1.66018	0.00255295	-0.0780838	0.912289	26.8683	25.9992	25.3037	29.046	29.0425	28.4806	26.1522	25.9813	25.8035	27.4549	27.1522	26.9815
A0A2H0ZLG7	B9J08_003037	-0.0141907	0.936778	0.0451833	0.814141	0.194189	0.204384	0.134815	0.461686	25.4875	25.6632	25.6519	25.6229	25.5989	25.5382	25.7878	25.5961	25.8233	25.7019	25.8652	25.7755
A0A2H0ZLI2	B9J08_003077	-0.0423576	0.866216	0.133633	0.499534	0.0657516	0.761827	-0.110239	0.633123	24.9629	25.308	25.1994	24.9965	25.0249	25.3218	25.1154	25.098	24.9261	25.2872	25.1613	25.0919
A0A2H0ZNA3	B9J08_003728	0.486068	0.0253774	-0.200639	0.321282	-1.28685	0.000832995	-0.600145	0.0224827	26.1463	26.3117	26.1003	26.651	26.6315	26.7339	25.6898	25.6259	25.442	25.4405	25.4774	25.2378
A0A2H0ZUZ4	B9J08_002245	-0.553514	0.0212817	-0.181928	0.199316	0.890133	0.00215659	0.518547	0.0148959	26.6044	26.6342	26.7525	26.0172	26.2449	26.0686	27.132	27.121	27.2938	27.0415	26.9158	27.0437
A0A2H0ZVG3	B9J08_002426	-0.168544	0.573634	0.0737848	0.819197	0.146162	0.636855	-0.096167	0.742144	27.1955	27.4114	27.539	26.8029	27.3696	27.4679	27.0031	27.261	27.5934	27.454	27.1009	27.524
A0A2H0ZY91	B9J08_001708	-0.0480688	0.730341	0.205049	0.240996	0.319995	0.0701029	0.066878	0.644512	26.7136	26.8898	26.7844	26.7078	26.8088	26.727	26.8469	26.7965	26.9451	27.1112	26.885	27.2075
A0A2H1A833	B9J08_000213	-0.688266	0.0308338	-0.255823	0.266415	0.636588	0.0278617	0.204145	0.346841	25.4466	25.7722	25.7072	25.0818	24.7558	25.0236	25.6811	25.9644	25.8929	25.6652	25.368	25.7378
A0A2H0ZBV6	B9J08_005580	0.143208	0.465877	-0.115439	0.507778	-0.0897407	0.660981	0.168906	0.291127	26.316	26.5678	26.4586	26.3938	26.7624	26.6158	26.535	26.6402	26.674	26.5669	26.3201	26.6158
A0A2H0ZGB6	B9J08_004699	0.138667	0.813455	-0.565786	0.310809	-0.530253	0.262997	0.174199	0.791395	31.5497	30.4238	31.4994	31.7054	31.3123	30.8712	31.318	30.8339	31.8436	31.3899	30.452	30.4563
A0A2H0ZIK5	B9J08_004299	0.182121	0.288076	0.182131	0.213725	0.072086	0.637431	0.0720763	0.667314	25.8098	25.8648	25.6878	25.8603	25.9502	26.0983	25.8406	25.7961	25.942	26.0335	26.0371	26.0544
A0A2H0ZJ24	B9J08_004126	-0.256969	0.344052	-0.0200149	0.935695	-0.0125048	0.966058	-0.249459	0.223659	27.3307	27.5216	27.6438	26.897	27.313	27.5152	27.0559	27.3242	27.3676	27.1181	27.1506	27.4189
A0A2H0ZKU5	B9J08_002802	0.319262	0.0619417	0.236722	0.170097	-0.0197948	0.903514	0.0627455	0.697807	27.3504	27.3749	27.1651	27.6857	27.6332	27.5294	27.3271	27.4792	27.2723	27.6185	27.4406	27.7298
A0A2H0ZLV9	B9J08_003216	0.340089	0.0770215	0.346717	0.0628299	-0.163901	0.296063	-0.170529	0.3123	25.9869	25.8897	25.8101	26.1238	26.2128	26.3703	25.8375	25.6816	25.6559	26.0218	26.1585	26.0349
A0A2H0ZNH4	B9J08_003789	-0.519999	0.0981219	-0.426529	0.0247005	0.484644	0.0171608	0.391174	0.193959	25.81	26.4138	26.4293	25.6477	25.7135	25.7319	26.5793	26.6262	26.6211	26.0554	26.2719	26.2197
A0A2H0ZYY6	B9J08_001654	-0.178661	0.289431	0.0873493	0.6652	0.083298	0.589166	-0.182712	0.356913	25.9997	26.0095	25.8361	25.8907	25.6967	25.7219	25.7995	25.9198	25.5779	25.8138	25.9007	25.8446
A0A2H1A144	B9J08_001163	0.113724	0.622712	0.144137	0.568931	-0.241407	0.212923	-0.27182	0.326413	25.0674	25.2447	25.4697	25.2413	25.37	25.5119	25.1812	24.7457	25.0395	25.1582	25.2207	25.02
A0A2H1A6X9	B9J08_000074	-0.065355	0.794753	-0.386119	0.0403138	0.183934	0.332248	0.504698	0.0487609	26.0607	25.6871	25.9204	25.6382	25.8146	26.0193	26.5052	26.3275	26.3496	26.0769	25.9135	26.0335
A0A2H1A7H6	B9J08_000281	0.266653	0.219796	-0.0906703	0.767449	-0.423427	0.104882	-0.0661043	0.810443	25.9546	26.4396	26.1638	26.5	26.4616	26.3963	26.1236	26.2811	25.955	25.6883	26.2947	26.1047
A0A2H0ZE91	B9J08_005027	0.286998	0.0677113	0.113269	0.441499	-0.2292	0.0954755	-0.0554706	0.724162	27.3583	27.193	27.1684	27.5294	27.5848	27.4665	27.2066	27.2715	27.0752	27.321	27.3846	27.1875
A0A2H0ZN32	B9J08_003658	-0.117265	0.653655	-0.0050765	0.984691	0.0595898	0.777496	-0.0525987	0.860264	26.3615	26.938	26.8199	26.4639	26.6598	26.6439	26.7718	26.6009	26.5889	26.4758	26.8995	26.571
A0A2H0ZTR9	B9J08_003654	0.318974	0.14508	0.0659886	0.743445	0.497155	0.0274541	0.750141	0.0159917	25.9118	25.7493	25.6488	25.9085	26.0851	26.2733	26.6633	26.5859	26.3112	26.6476	26.6248	26.486
A0A2H0ZY40	B9J08_001669	-0.209154	0.300167	-0.0231871	0.921746	0.46622	0.036074	0.280254	0.201278	25.0737	24.9512	24.8427	24.8463	24.6751	24.7187	25.1143	25.3719	25.2221	25.1314	25.3156	25.1917
A0A2H0ZZ67	B9J08_001446	0.0700417	0.68781	0.0632301	0.675521	-0.0182369	0.899882	-0.0114253	0.959042	26.8825	27.1274	27.1901	27.1617	27.0397	27.2087	27.1058	27.1231	26.9369	27.0427	27.1053	27.2074
A0A2H1A365	B9J08_000393	-0.152712	0.298205	0.0143969	0.94086	-0.0563465	0.710494	-0.223456	0.163019	27.1954	27.0861	27.1567	26.8869	26.9606	27.1326	27.0242	26.9677	26.7759	27.0105	26.8395	26.961
A0A2H1A4X2	B9J08_000552	-0.659901	0.0186948	-0.296404	0.0444941	0.430227	0.0175537	0.0667302	0.697807	26.5931	26.8522	26.8612	26.0175	26.1073	26.202	26.813	26.9038	26.7899	26.5237	26.5815	26.5123
A0A2H1A6P8	B9J08_000006	0.352341	0.0952482	-0.0148805	0.937538	-0.434386	0.0367002	-0.067165	0.700222	26.4233	26.1453	26.2384	26.6987	26.7199	26.4454	26.1994	26.2557	26.1503	26.2208	26.0603	26.2797
A0A2H1A6T3	B9J08_000037	-0.055471	0.794006	0.130076	0.531949	0.801164	0.00719312	0.615617	0.0258199	25.1811	24.9331	25.2018	25.1083	25.0089	25.0324	25.7783	25.7667	25.6178	25.9463	25.9711	25.6357
A0A2H0ZDM1	B9J08_005430	0.497922	0.0729441	1.73871	0.00146718	0.312049	0.19828	-0.928739	0.0236913	25.7406	25.9699	25.5043	26.4222	26.1698	26.1165	24.8646	24.5519	25.0121	26.2902	26.8062	26.5482
A0A2H0ZE38	B9J08_005247	-0.451713	0.0478573	-0.191521	0.254259	0.621674	0.0098174	0.361481	0.0830659	26.6701	26.9572	26.9402	26.5274	26.3962	26.2887	27.0973	27.2956	27.259	27.0537	27.1499	26.8737
A0A2H0ZEH0	B9J08_005129	0.903464	0.0124213	0.829064	0.00443982	-0.483744	0.0126865	-0.409343	0.0959842	28.4294	28.1226	28.0288	29.0976	29.1499	29.0436	27.8614	27.8849	27.6065	28.5682	28.4916	28.7802
A0A2H0ZG67	B9J08_004665	0.135283	0.367729	0.303012	0.0926971	-0.284127	0.0874045	-0.451856	0.0322492	27.2046	27.1927	27.1468	27.1462	27.3953	27.4085	26.6022	26.8927	26.6937	26.9503	27.0452	27.1021
A0A2H0ZJQ1	B9J08_004319	-0.160845	0.246239	-0.143191	0.324971	0.0610242	0.673498	0.0433697	0.770424	26.3651	26.5381	26.4448	26.2708	26.2677	26.327	26.4788	26.5216	26.4778	26.263	26.3143	26.4712
A0A2H0ZLB8	B9J08_002995	0.101575	0.343017	-0.204305	0.274284	-0.20779	0.153515	0.0980905	0.528221	28.8113	28.7376	28.7068	28.8954	28.8431	28.8219	28.9975	28.8711	28.6814	28.5727	28.8233	28.5411
A0A2H0ZLV4	B9J08_003204	-0.0334218	0.901095	0.165356	0.407515	0.696799	0.019416	0.498021	0.0581528	24.5266	24.399	24.6995	24.497	24.677	24.3508	25.0452	25.0294	25.0445	25.3608	25.199	25.0554
A0A2H0ZMD8	B9J08_003383	0.221166	0.170754	-0.126479	0.480477	-0.222506	0.187789	0.125139	0.432898	26.5961	26.7378	26.527	26.7552	26.8132	26.9559	26.8025	26.6169	26.8168	26.4691	26.7666	26.6211
A0A2H0ZMZ6	B9J08_003612	-1.60492	0.00482975	-1.06116	0.00467113	0.339455	0.206093	-0.2043	0.218887	27.1073	27.1866	26.9231	25.6954	25.3943	25.3125	26.8112	26.9676	26.8253	25.5993	26.1031	25.7181
A0A2H0ZSG5	B9J08_002690	0.365625	0.149633	0.236318	0.217579	-1.18876	0.00097808	-1.05946	0.0100005	26.4728	26.3834	25.924	26.6203	26.6005	26.6564	25.2642	25.2008	25.1368	25.3815	25.583	25.3463
A0A2H0ZUU8	B9J08_003983	0.0332279	0.874226	0.0819924	0.703181	0.209341	0.314933	0.160576	0.383023	26.1306	26.1195	25.8871	25.9011	26.2276	26.1081	26.1075	26.3391	26.1723	26.0841	26.4596	26.3211
A0A2H0ZW09	B9J08_001968	-0.43342	0.0646074	-0.380468	0.0342341	0.260224	0.172305	0.207272	0.200285	27.2118	27.4966	27.4383	26.7457	27.0151	27.0856	27.6051	27.5338	27.6296	27.0768	27.2047	27.3455
A0A2H0ZWE4	B9J08_002093	-0.101086	0.61353	0.116845	0.324337	0.228031	0.157961	0.0101003	0.962933	26.8738	26.5347	26.7176	26.7783	26.4792	26.5654	26.695	26.7345	26.727	26.8224	26.7945	26.8902
A0A2H0ZY97	B9J08_001713	-0.276755	0.0515893	0.0184697	0.926059	0.160137	0.261415	-0.135087	0.330462	27.7293	27.7891	27.7653	27.5541	27.4105	27.4888	27.6024	27.7638	27.5122	27.6101	27.5327	27.791
A0A2H1A6G2	B9J08_000631	-0.549487	0.0500903	-0.238023	0.150854	0.37867	0.107168	0.0672056	0.690595	25.3682	25.4405	25.3062	24.6787	24.7152	25.0726	25.4222	25.4688	25.4255	25.1679	25.1907	25.2438
A0A2H0ZCF9	B9J08_005015	0.10059	0.553742	0.235939	0.10559	-0.0835973	0.62417	-0.218947	0.128006	27.4056	27.265	27.4098	27.4901	27.6166	27.2755	27.0644	27.1644	27.1948	27.4278	27.2636	27.44
A0A2H0ZJ61	B9J08_004158	0.196516	0.238073	0.299418	0.312128	0.379111	0.0461334	0.276209	0.339841	29.2641	29.0489	28.903	29.2712	29.2133	29.321	29.6339	29.418	28.9928	29.7801	29.7399	29.4229
A0A2H0ZKF9	B9J08_002724	-0.13355	0.377888	-0.198209	0.258245	0.22711	0.158006	0.291768	0.114725	26.3526	26.2443	26.3805	26.1521	26.1141	26.3105	26.4608	26.6566	26.7353	26.3014	26.4658	26.4909
A0A2H0ZP23	B9J08_003986	-0.0370286	0.771828	0.0558214	0.758273	-0.123271	0.395598	-0.216121	0.147264	29.2875	29.4808	29.3949	29.3765	29.313	29.3626	29.072	29.2757	29.1671	29.0303	29.3318	29.3203
A0A2H0ZRM9	B9J08_002854	-0.350006	0.0664934	-0.13108	0.596869	0.367595	0.124646	0.148669	0.344799	29.5553	29.5539	29.5854	29.2475	29.0191	29.3781	29.906	29.5703	29.6644	29.3405	29.5658	29.8412
A0A2H0ZTF5	B9J08_003581	-0.284109	0.307803	-0.213573	0.270244	0.285348	0.238617	0.214812	0.354907	25.9544	25.9115	26.3768	25.5745	26.0401	25.7757	26.2935	26.37	26.2236	26.2876	26.0289	25.9299
A0A2H0ZTQ8	B9J08_003697	-0.486119	0.0253774	-0.332738	0.0731167	-0.229064	0.162319	-0.382445	0.0478876	27.6933	27.5591	27.5474	27.2056	26.9658	27.17	27.0799	27.2396	27.3329	26.9251	26.7543	26.9748
A0A2H0ZVA7	B9J08_002347	-0.109166	0.692023	0.28509	0.265248	0.143334	0.605842	-0.250921	0.290912	24.5329	24.4049	24.7119	24.4511	24.2215	24.6497	24.2921	24.3297	24.2752	24.4035	24.5472	24.8015
A0A2H0ZVD8	B9J08_002403	-0.222633	0.143728	-0.598736	0.0135679	-0.336943	0.0752649	0.03916	0.794985	28.1366	28.4	28.2939	28.1134	27.984	28.0652	28.346	28.3244	28.2776	27.9289	27.6951	27.5278
A0A2H0ZZQ8	B9J08_001808	-0.166357	0.367872	0.00596183	0.975981	-0.0472356	0.777792	-0.219555	0.280759	25.4015	25.3369	25.6163	25.2228	25.3144	25.3185	25.1279	25.3026	25.2655	25.2713	25.1716	25.2711
A0A2H1A558	B9J08_000520	-0.200478	0.336022	-0.059495	0.767449	0.0942548	0.558929	-0.0467277	0.85897	25.504	25.4613	25.8066	25.3758	25.3037	25.4909	25.3837	25.5617	25.6863	25.4817	25.4351	25.5363
A0A2H1A6E2	B9J08_000948	0.0855354	0.474336	-0.0416815	0.726553	-0.376351	0.00854701	-0.249134	0.101127	29.8934	29.9955	29.7995	29.9624	29.9747	30.0078	29.5803	29.6143	29.7463	29.6587	29.5469	29.6102
A0A2H1A7Q3	B9J08_000019	-0.307808	0.146184	-0.250464	0.344172	0.185885	0.420748	0.12854	0.562601	26.301	26.6363	26.5277	26.2512	26.2775	26.0129	26.6234	26.7977	26.4295	26.3296	26.6414	26.1283
A0A2H0ZCL1	B9J08_005046	0.411169	0.035176	0.279737	0.122901	-0.00513655	0.972022	0.126296	0.493052	26.484	26.4029	26.2504	26.7808	26.7479	26.8422	26.5999	26.58	26.3364	26.6846	26.8064	26.8646
A0A2H0ZCW6	B9J08_005163	0.0307116	0.806601	0.26395	0.102115	-0.325155	0.023406	-0.558393	0.0139704	27.2738	27.275	27.3522	27.3698	27.3579	27.2654	26.7066	26.8898	26.6294	27.01	27.0387	26.969
A0A2H0ZER9	B9J08_005218	0.174464	0.399417	0.0454726	0.891439	-0.165904	0.452935	-0.0369131	0.906661	25.4447	25.0558	25.2904	25.5062	25.3973	25.4107	25.2572	25.4216	25.0014	25.0988	25.5455	25.1723
A0A2H0ZJ17	B9J08_004116	-0.238518	0.280104	-0.234327	0.194838	0.16596	0.398991	0.161769	0.393468	27.0021	27.2782	27.3465	26.9527	26.7824	27.1761	27.4706	27.4015	27.2399	26.9634	27.2554	27.1903
A0A2H0ZMU9	B9J08_003576	0.103524	0.70645	-0.019348	0.946506	-0.284703	0.159764	-0.161831	0.59245	24.9884	24.4487	24.8672	24.8985	24.8389	24.8774	24.4774	24.6019	24.7395	24.6979	24.6025	24.4603
A0A2H0ZNE8	B9J08_003783	-0.328942	0.171628	-0.248457	0.348255	0.0953449	0.679134	0.0148595	0.963949	26.9687	27.0222	26.7056	26.8267	26.3883	26.4946	27.058	27.0804	26.6027	26.6213	26.8615	26.5129
A0A2H0ZTM6	B9J08_003107	-0.0438447	0.85677	0.032287	0.814141	-0.0765226	0.624081	-0.152654	0.4733	32.3797	31.9655	31.9434	32.2029	32.0176	31.9365	31.8896	31.9851	31.9559	32.0894	31.98	31.8582
A0A2H0ZVP7	B9J08_002505	0.276572	0.112062	0.104792	0.680502	-0.350499	0.0827079	-0.178719	0.401644	26.6988	26.4739	26.4777	26.9264	26.7962	26.7575	26.4897	26.132	26.4925	26.6917	26.3021	26.4349
A0A2H0ZYV3	B9J08_001622	-0.0860303	0.693462	-0.270534	0.373496	0.272849	0.326377	0.457353	0.0765467	26.5996	26.7108	26.8682	26.649	26.4231	26.8485	27.436	27.0348	27.08	26.5494	27.0925	27.0972
A0A2H1A1L2	B9J08_001315	-0.0425966	0.813208	-0.513144	0.0444941	-0.748899	0.0086438	-0.278352	0.156706	25.8357	25.8516	26.0392	25.8815	25.7667	25.9505	25.7639	25.5768	25.5507	24.9534	25.2877	25.1108
A0A2H1A2Y1	B9J08_001428	-0.069656	0.673527	0.00550831	0.975981	0.304092	0.0974491	0.228928	0.146386	27.0278	27.1308	27.0167	26.9619	26.8485	27.1559	27.2904	27.407	27.1647	27.2399	27.4367	27.2019
A0A2H1A5L7	B9J08_000687	-0.300914	0.0668321	-0.148927	0.489049	0.0837439	0.615929	-0.0682437	0.730266	27.0167	26.9205	26.9303	26.5876	26.6026	26.7745	26.6822	26.9025	27.0781	26.8884	26.7292	26.5983
A0A2H1A643	B9J08_000837	-0.413551	0.0336589	0.0106685	0.961978	0.303244	0.124885	-0.120976	0.346743	27.0153	27.0981	27.0086	26.5668	26.555	26.7595	26.8869	26.8618	27.0103	27.1531	26.8348	26.8032
A0A2H1A7Z8	B9J08_000109	-0.315246	0.176636	-0.111297	0.569131	0.286709	0.179028	0.0827599	0.702831	24.8619	25.0959	25.1316	24.8339	24.7602	24.5496	25.1371	25.177	25.0236	24.9274	24.9682	25.1082
A0A2H0ZDN9	B9J08_005451	-0.065282	0.774466	0.0627291	0.758273	-0.0435451	0.860126	-0.171556	0.289508	26.8169	27.1288	27.0149	26.7327	26.8903	27.1417	26.8311	26.7929	26.8219	26.8005	26.7162	27.1174
A0A2H0ZDT4	B9J08_005489	-0.309722	0.25361	-0.552532	0.0174758	-0.15361	0.449183	0.0891998	0.73019	27.6575	28.0668	28.1759	27.4537	27.6251	27.8923	28.1596	28.1022	27.9061	27.3554	27.6504	27.5045
A0A2H0ZHU4	B9J08_004839	0.234562	0.0672687	0.485328	0.127597	-1.12177	0.00173954	-1.37253	0.00399992	28.4325	28.515	28.511	28.7694	28.6611	28.7316	27.338	27.2584	26.7445	27.372	27.7787	27.6462
A0A2H0ZIX4	B9J08_004417	0.28965	0.446241	1.09432	0.0026311	1.21972	0.0132174	0.415055	0.116495	27.4994	27.8162	27.5427	28.476	27.5767	27.6745	28.1696	27.757	28.1769	29.2186	29.1749	28.9929
A0A2H0ZJ15	B9J08_004137	0.118769	0.612796	0.327391	0.118065	0.158585	0.427314	-0.0500363	0.84111	26.0648	25.9935	25.6776	26.0566	25.84	26.1956	25.7636	26.0045	25.8176	26.3382	26.0311	26.1986
A0A2H0ZJ72	B9J08_004464	0.14127	0.215723	0.269524	0.353651	-0.224949	0.107168	-0.353203	0.217141	29.0756	28.9927	28.9747	29.1909	29.1927	29.0831	28.561	29.0496	28.3728	28.9064	29.07	28.8155
A0A2H0ZLW9	B9J08_003234	0.159526	0.404462	-0.00368206	0.984691	-0.330216	0.0443912	-0.167008	0.397979	26.3906	26.3011	26.0335	26.2863	26.4504	26.4671	26.1641	25.972	26.088	26.1044	26.0612	26.0475
A0A2H0ZMW0	PSD1	-0.413941	0.0776746	-0.261349	0.161341	0.040776	0.853968	-0.111816	0.51076	26.7982	26.5556	26.6012	26.4095	26.2799	26.0238	26.4993	26.6607	26.4596	26.4482	26.2018	26.1855
A0A2H0ZW57	B9J08_002026	0.184673	0.59196	-0.0896378	0.719767	-0.457019	0.145399	-0.182708	0.517657	27.3782	27.7801	27.7204	27.3349	28.0675	28.0303	27.4898	27.6997	27.141	27.3167	27.4415	27.3034
A0A2H0ZXI8	B9J08_002502	0.436874	0.0961948	0.0276195	0.852758	-0.679846	0.00542985	-0.270592	0.235872	28.0217	28.5244	28.3856	28.569	28.8711	28.8022	27.9457	28.0665	28.1077	27.9731	28.1584	28.0713
A0A2H0ZXS1	B9J08_001560	0.467921	0.0365591	0.423222	0.0316553	-0.232341	0.172504	-0.187642	0.249325	25.8086	25.6404	25.7296	26.0575	26.3165	26.2084	25.493	25.5552	25.5674	25.9835	25.8613	26.0406
A0A2H1A0H7	B9J08_001639	0.168626	0.696851	-0.22138	0.370799	-0.267963	0.45842	0.122043	0.70529	26.2909	26.9819	26.9212	26.4463	26.9606	27.293	26.8891	26.7613	26.9096	26.4887	26.9604	26.4469
A0A2H1A6H9	B9J08_000984	-0.233469	0.172739	-0.063172	0.745414	0.0553315	0.755131	-0.114966	0.50974	25.2889	25.3483	25.3664	25.0518	25.0733	25.1781	25.3078	25.2206	25.1303	25.1321	25.0933	25.2437
A0A2H1A779	B9J08_000189	-0.61389	0.0353761	-0.390595	0.0329998	0.336914	0.108683	0.113618	0.512937	26.2954	26.566	26.6139	25.679	25.8906	26.064	26.6055	26.6234	26.5872	26.2741	26.2898	26.0804
A0A2H0ZEH6	B9J08_005344	0.109666	0.700632	0.140252	0.509124	0.445719	0.0490425	0.415133	0.175226	25.1231	25.6127	25.7354	25.5062	25.6134	25.6806	25.8644	25.8217	26.0305	26.2347	25.8473	26.0554
A0A2H0ZGA8	B9J08_004700	0.096981	0.644243	0.0488703	0.835542	-0.146107	0.491103	-0.0979959	0.627928	25.5287	25.6734	25.5139	25.4448	25.8041	25.758	25.4886	25.313	25.6203	25.3693	25.6366	25.5627
A0A2H0ZKG4	B9J08_002718	-0.650401	0.0149927	-0.367824	0.0323266	0.214228	0.127522	-0.0683494	0.652121	31.2012	31.114	31.111	30.6286	30.4959	30.3504	31.0036	30.9838	31.2337	30.6564	30.7605	30.7007
A0A2H0ZNZ2	B9J08_003959	-0.259267	0.127173	-0.113288	0.543139	0.0829177	0.642533	-0.0630615	0.697188	28.1797	28.0273	28.1729	28.0265	27.8493	27.7263	28.0368	27.9371	28.2168	28.1141	27.7961	27.9407
A0A2H0ZP91	B9J08_004076	0.130618	0.377864	0.233305	0.0916618	0.0383489	0.800173	-0.0643385	0.618499	27.4481	27.4225	27.2798	27.3782	27.5601	27.6039	27.3308	27.2787	27.3478	27.459	27.6535	27.5448
A0A2H0ZU47	B9J08_003732	-0.272166	0.126834	-0.0448782	0.788094	0.102889	0.52108	-0.124399	0.421441	25.8315	25.7773	25.8597	25.6645	25.5648	25.4227	25.6209	25.7932	25.6813	25.6511	25.6435	25.6661
A0A2H0ZXU3	B9J08_001576	-1.76056	0.0365591	-0.238524	0.512854	1.68064	0.0302117	0.1586	0.633123	24.5234	24.028	24.6089	21.764	22.9298	23.1847	24.4361	24.5014	24.6986	24.7315	24.0066	24.1824
A0A2H0ZY63	MEU1	0.442097	0.178303	0.223999	0.310809	-0.208643	0.533047	0.00945461	0.961177	28.1321	28.3827	28.1657	28.2905	28.6197	29.0966	28.1875	28.3434	28.178	28.1672	28.5991	28.6146
A0A2H1A207	B9J08_001434	-0.301172	0.14865	-0.33498	0.0200549	-0.0589546	0.744842	-0.0251459	0.870794	28.0329	27.8157	27.8625	27.8449	27.5004	27.4622	27.8975	27.918	27.8203	27.5946	27.4902	27.5459
A0A2H1A8R8	B9J08_000330	0.1607	0.442412	-0.0144805	0.944864	0.239826	0.225374	0.415006	0.0619748	25.3939	25.203	25.1955	25.2315	25.4657	25.5772	25.5786	25.7452	25.7136	25.5601	25.7248	25.7091
A0A2H0ZDF8	COQ3	-0.264015	0.306886	-0.244324	0.25729	0.523642	0.0636902	0.503951	0.054887	25.2343	25.5197	25.6486	24.9659	25.299	25.3457	25.9648	25.9831	25.9666	25.5162	25.962	25.7033
A0A2H0ZDM4	B9J08_005433	-0.131476	0.367541	-0.295929	0.121484	-0.1331	0.423745	0.0313525	0.857463	25.7001	25.7794	25.6782	25.5559	25.6232	25.5843	25.7302	25.8232	25.6984	25.5483	25.5106	25.3051
A0A2H0ZUB3	B9J08_003393	0.236813	0.251692	-0.00981236	0.951491	-0.320992	0.0383452	-0.0743659	0.742144	32.1672	31.7162	31.8422	32.0671	32.1959	32.173	31.7679	31.7995	31.9351	31.8749	31.6933	31.9048
A0A2H0ZZA2	B9J08_001388	-0.60184	0.0149927	-0.0367576	0.814141	0.528159	0.00960465	-0.0369239	0.801408	26.6525	26.7525	26.8021	26.0839	26.1199	26.1977	26.6513	26.6744	26.7706	26.6709	26.5572	26.758
A0A2H1A1T9	B9J08_001392	0.523561	0.0633326	0.389997	0.0684138	-0.163246	0.349054	-0.0296808	0.917448	28.5145	28.934	28.5302	28.996	29.1724	29.3809	28.7535	28.7324	28.4037	28.9781	28.932	29.1496
A0A2H1A7S1	B9J08_000375	0.252868	0.126054	0.0586892	0.707216	-0.0542219	0.710677	0.139957	0.36178	28.1694	27.9712	28.0091	28.1821	28.4378	28.2885	28.3304	28.1561	28.0832	28.3464	28.2528	28.1465
A0A2H0ZD70	B9J08_005270	-0.239383	0.23135	-0.0324003	0.897011	0.0782614	0.678175	-0.128722	0.564874	25.0333	25.0702	25.2458	24.8019	24.8336	24.9956	24.8791	24.9172	25.1668	24.9944	24.8956	24.9759
A0A2H0ZE27	B9J08_005278	-0.158697	0.404902	0.0860008	0.51737	0.34856	0.0562698	0.103862	0.539625	26.1474	26.4167	26.2365	25.9363	26.1546	26.2335	26.3128	26.448	26.3514	26.46	26.4885	26.4215
A0A2H0ZFN7	B9J08_004497	-0.144408	0.55461	-0.141285	0.402552	0.219373	0.398566	0.21625	0.0978779	26.6886	26.7012	26.6599	26.1855	26.711	26.72	26.8896	26.8855	26.9233	26.823	26.5627	26.8889
A0A2H0ZIG7	B9J08_004266	-0.00697919	0.965881	0.222678	0.0644123	-0.131748	0.214152	-0.361405	0.0482514	30.318	30.5332	30.5166	30.4316	30.5396	30.3757	30.059	30.0309	30.1937	30.3159	30.3063	30.3295
A0A2H0ZLZ3	B9J08_003246	0.0669196	0.72253	-0.424795	0.0290273	-0.866717	0.00335001	-0.375003	0.0588872	28.8436	28.6187	28.5822	28.8217	28.865	28.5586	28.4192	28.3045	28.1958	27.9996	27.8924	27.7531
A0A2H0ZMT7	B9J08_003514	-0.468119	0.103858	-0.992903	0.00226243	-0.921126	0.0152876	-0.396342	0.0271989	27.6118	27.4869	27.6052	27.2559	27.3229	26.7206	27.2636	27.1098	27.1414	26.3945	26.0611	26.0805
A0A2H0ZN31	B9J08_003339	0.335667	0.385149	-0.0769754	0.5051	-0.216232	0.524755	0.19641	0.312427	28.9153	29.3392	29.051	28.9479	29.4441	29.9205	29.3937	29.2254	29.2756	29.2758	29.1586	29.2294
A0A2H0ZNI9	B9J08_003804	0.237163	0.399417	-0.18603	0.317177	0.0856117	0.763481	0.508804	0.0340175	28.1983	27.901	28.1091	28.3591	28.6207	27.9401	28.738	28.5146	28.4822	28.5838	28.3238	28.2691
A0A2H0ZRE4	B9J08_002870	-0.142438	0.481976	-0.0402434	0.79265	0.0152421	0.94774	-0.0869526	0.51519	26.123	26.0901	26.1017	25.7564	26.1995	25.9316	25.9806	26.0528	26.0205	25.909	26.0462	25.9779
A0A2H0ZVE0	B9J08_002406	0.145115	0.175533	0.32094	0.0634298	0.19527	0.136863	0.0194454	0.897108	28.9194	28.8112	28.8584	29.0014	29.0052	29.0178	28.7783	28.9844	28.8846	29.2837	29.0518	29.2746
A0A2H0ZXW6	B9J08_002193	0.335031	0.194634	-0.042333	0.830296	0.0254232	0.918338	0.402787	0.0908896	24.493	24.5024	24.7091	25.0914	24.9564	24.6618	25.008	24.96	24.9449	24.9842	24.884	24.9176
A0A2H1A3C7	B9J08_000461	-0.237215	0.0854374	-0.178417	0.204627	-0.0516134	0.72273	-0.110412	0.302881	30.9085	30.838	30.9076	30.7304	30.658	30.5541	30.7204	30.785	30.8176	30.5105	30.5198	30.7573
A0A2H1A666	B9J08_000872	-0.658733	0.0212243	-0.102095	0.566221	0.507313	0.0290858	-0.0493248	0.787305	25.3071	25.2543	25.3242	24.7286	24.5106	24.6702	25.287	25.2781	25.1726	25.1025	25.2093	25.1196
A0A2H1A7E6	B9J08_000257	-0.0396154	0.824926	-0.00573136	0.975269	0.175163	0.270802	0.141279	0.396966	25.6932	25.7239	25.5992	25.597	25.5419	25.7584	25.9367	25.7295	25.7739	25.8622	25.8003	25.7604
A0A2H0ZCE9	B9J08_005011	0.0789851	0.706231	-0.0714673	0.822095	0.0326658	0.899418	0.183118	0.467503	28.6468	28.1579	28.5031	28.5173	28.5125	28.515	28.6009	28.4334	28.8229	28.9005	28.2833	28.459
A0A2H0ZDB4	B9J08_005319	0.463326	0.021764	0.275182	0.149313	0.135634	0.295293	0.323778	0.111141	30.1325	30.2786	30.1002	30.5462	30.7092	30.6459	30.6416	30.559	30.2821	30.8984	30.7326	30.6772
A0A2H0ZEK1	B9J08_005158	0.0311939	0.884006	0.246524	0.248861	0.0396341	0.862573	-0.175696	0.359375	25.5681	25.504	25.4824	25.7728	25.4522	25.4231	25.5199	25.2795	25.228	25.5	25.7367	25.5303
A0A2H0ZGK7	B9J08_004505	-0.0834801	0.440706	-0.0993357	0.686024	0.132708	0.459199	0.148563	0.382442	29.729	29.8495	29.7918	29.6754	29.752	29.6925	29.7782	30.1424	29.8954	29.714	29.6984	30.1056
A0A2H0ZGP7	B9J08_004826	0.412491	0.201238	-0.158698	0.607939	-0.381172	0.150734	0.190018	0.592796	24.6737	24.0621	24.2421	24.9016	24.7427	24.571	24.7332	24.5234	24.2914	24.5537	24.3562	24.162
A0A2H0ZIC5	B9J08_004215	0.0514112	0.732219	-0.133074	0.444337	-0.421994	0.039327	-0.237509	0.11271	27.2939	27.127	27.1361	27.2374	27.1344	27.3395	26.9127	27.0112	26.9206	26.8557	26.9651	26.6245
A0A2H0ZM38	B9J08_002973	0.444024	0.0870186	0.352063	0.173693	-0.076094	0.753177	0.0158676	0.956276	26.6447	26.2774	26.1692	26.9201	26.8358	26.6674	26.3459	26.5019	26.2911	26.4173	26.9493	26.8284
A0A2H0ZMW5	B9J08_003575	-0.253667	0.115221	-0.198638	0.096709	0.427989	0.0146865	0.37296	0.0333354	26.8451	27.0444	26.9636	26.5929	26.7385	26.7605	27.3035	27.3342	27.3342	27.1299	27.0716	27.1745
A0A2H0ZNJ0	CLP1	0.257999	0.223327	0.428936	0.0599735	-0.0875046	0.589929	-0.258441	0.285574	25.3188	25.0657	24.9642	25.449	25.2872	25.3865	24.8895	24.9732	24.7107	25.3137	25.2372	25.3092
A0A2H0ZSP4	B9J08_002769	0.567128	0.14332	0.347335	0.185003	-0.773699	0.0086438	-0.553906	0.189376	27.3854	26.7219	26.4328	27.4095	27.4835	27.3486	26.4587	26.3255	26.0943	26.7603	26.7985	26.3617
A0A2H0ZW79	B9J08_002005	-0.627511	0.0227594	-0.288352	0.148848	0.803438	0.00485171	0.464279	0.0550778	26.2808	26.5767	26.5892	25.8841	25.7709	25.9092	26.94	27.0761	26.8235	26.4627	26.7484	26.7634
A0A2H1A1T4	B9J08_001374	-0.288522	0.179761	0.357327	0.199855	0.503888	0.0170348	-0.141961	0.650208	25.5665	25.7916	25.9616	25.4948	25.568	25.3913	25.3725	25.5536	25.9677	26.0862	25.9467	25.9328
A0A2H1A2M0	B9J08_000140	0.106703	0.502117	-0.637924	0.126936	-0.914166	0.0390591	-0.169539	0.223659	28.8028	29.0588	28.8658	28.8786	29.114	29.0549	28.7232	28.7489	28.7467	27.5227	28.5263	28.2561
A0A2H1A5B0	B9J08_000565	-0.181174	0.195423	0.0873571	0.559894	0.308972	0.0653049	0.0404406	0.761935	27.7964	27.8751	27.7616	27.5084	27.7372	27.644	27.9041	27.8957	27.7546	28.0285	27.9923	27.7958
A0A2H1A667	B9J08_000867	0.00263746	0.992826	0.0884483	0.386681	-0.117222	0.535521	-0.203033	0.305007	28.4346	28.6645	28.8993	28.4445	28.637	28.9248	28.4862	28.4948	28.4083	28.5282	28.5159	28.6105
A0A2H1A7G5	B9J08_000278	-0.0920479	0.553742	-0.0964389	0.408948	-0.0111072	0.941507	-0.00671618	0.970179	31.0626	31.2754	31.0743	31.1513	31.0638	30.921	31.1122	31.0653	31.2146	30.9743	31.1272	31.0014
A0A2H1A8B6	B9J08_000276	-0.0107398	0.961471	0.183799	0.394628	0.652249	0.018605	0.45771	0.0560174	25.167	24.9992	25.2893	25.1955	25.0506	25.1771	25.6146	25.5418	25.6721	26.0286	25.6133	25.738
A0A2H0ZDJ4	B9J08_005104	-0.312458	0.303767	0.00468985	0.987818	0.465711	0.110407	0.148563	0.580603	24.3587	24.7371	24.5505	23.995	24.2008	24.5131	24.5183	24.7737	24.8	24.5531	24.7492	24.8037
A0A2H0ZHI5	B9J08_004658	-0.0467031	0.841137	-0.0411032	0.782652	-0.105493	0.533047	-0.111093	0.568747	28.073	28.4565	28.3966	28.0545	28.3432	28.3881	28.137	28.1503	28.3054	28.2749	28.0633	28.1311
A0A2H0ZI94	B9J08_004163	0.610146	0.0161326	0.267978	0.302999	0.0695579	0.63836	0.411726	0.134826	27.5035	27.4565	27.3552	27.9714	27.986	28.1882	28.0927	27.9502	27.5075	28.0691	28.2476	28.0376
A0A2H0ZIU6	B9J08_004382	0.307411	0.0720713	0.037764	0.676903	-0.271959	0.0243856	-0.00231157	0.986635	29.4397	29.1639	29.3971	29.6863	29.6548	29.5819	29.3262	29.317	29.3505	29.3876	29.3463	29.3731
A0A2H0ZL92	B9J08_002981	0.494595	0.0377507	0.474565	0.0386607	-0.297328	0.0482598	-0.277298	0.238388	26.4455	26.1294	26.0917	26.7064	26.7323	26.7116	26.1033	25.9641	25.7673	26.5259	26.3718	26.3606
A0A2H0ZLA9	B9J08_003001	-0.589454	0.021764	-0.331393	0.0846629	0.332312	0.0786784	0.0742502	0.668931	25.5269	25.438	25.572	24.9623	24.9586	24.8476	25.6342	25.4874	25.638	25.2607	25.326	25.1788
A0A2H0ZP19	B9J08_004006	-0.280819	0.36315	-0.212877	0.495606	0.0818475	0.800535	0.0139059	0.970179	26.8083	26.1563	26.5697	26.4832	26.1847	26.024	26.4211	26.4383	26.7167	26.6822	26.2629	25.9924
A0A2H0ZTC3	B9J08_003562	0.0457037	0.854773	0.226084	0.336817	-0.0382582	0.861739	-0.218638	0.394792	25.6283	25.463	25.1277	25.4299	25.4941	25.432	25.1023	25.1444	25.3162	25.4123	25.2097	25.6194
A0A2H0ZUY5	B9J08_002249	-0.282197	0.346257	0.631633	0.0134017	2.26696	0.000279088	1.35313	0.00703172	24.551	24.5436	25.0915	24.4097	24.3683	24.5616	25.9131	26.0544	26.2781	26.6786	26.7788	26.6831
A0A2H0ZYM5	B9J08_001846	-0.245224	0.119663	-0.144249	0.329945	0.227824	0.138485	0.12685	0.374015	25.6915	25.658	25.6926	25.4747	25.4177	25.414	25.7706	25.847	25.805	25.6035	25.6897	25.6968
A0A2H0ZYX0	B9J08_001930	-0.267816	0.573418	0.203319	0.837389	0.130069	0.898437	-0.341066	0.108546	26.1918	26.2606	26.2604	26.3549	26.3357	25.2187	25.9258	26.061	25.7028	27.3874	25.0602	25.8519
A0A2H1A0S8	B9J08_001067	0.556665	0.0510129	0.470788	0.0660495	0.133584	0.404827	0.219461	0.427739	27.3272	27.1824	26.8352	27.5476	27.6292	27.838	27.4417	27.5075	27.054	27.8957	27.8529	27.667
A0A2H1A592	B9J08_000697	-0.148448	0.276126	-0.00948966	0.950154	0.110479	0.380752	-0.0284789	0.851693	26.4993	26.4457	26.3496	26.2698	26.327	26.2524	26.3786	26.3879	26.4427	26.4607	26.3585	26.3614
A0A2H1A6V7	B9J08_000053	-0.153787	0.23538	0.097025	0.624093	0.40718	0.0504617	0.156368	0.229263	26.7269	26.646	26.7255	26.5743	26.4746	26.5881	26.8114	26.9283	26.8277	26.7646	26.9285	27.1654
A0A2H1A732	B9J08_000127	-0.146655	0.482413	-0.132755	0.34153	-0.0563013	0.767885	-0.0702013	0.688791	26.2999	26.5372	26.5391	26.0995	26.3376	26.4991	26.4691	26.3096	26.3868	26.2282	26.2324	26.3067
A0A2H1A797	B9J08_000196	-0.465122	0.0737382	0.000868032	0.996923	0.299146	0.215445	-0.166844	0.352631	25.0779	25.0677	25.2156	24.8733	24.5208	24.5717	24.9755	24.9322	24.953	24.8912	24.8486	25.1236
A0A2H0ZHK2	B9J08_004740	-0.0353511	0.803968	0.207847	0.169772	0.27173	0.0756423	0.0285315	0.852223	26.2622	26.27	26.1848	26.1917	26.2551	26.1641	26.2055	26.2797	26.3174	26.3678	26.5	26.5583
A0A2H0ZHZ4	B9J08_004879	0.212041	0.128032	0.19335	0.21532	-0.159989	0.272306	-0.141298	0.287106	26.1554	26.2051	26.2373	26.3695	26.4622	26.4022	26.0706	26.0432	26.0601	26.1966	26.1716	26.3858
A0A2H0ZIC2	B9J08_004229	0.0851495	0.545773	-0.424192	0.0355751	-0.712963	0.00533313	-0.203621	0.16149	28.1812	27.9602	28.0399	28.1759	28.0441	28.2167	27.8738	27.9118	27.7848	27.3363	27.626	27.3356
A0A2H0ZQF7	B9J08_001909	0.238672	0.219049	0.333029	0.0917188	0.117375	0.535521	0.0230176	0.911512	25.2847	25.2623	25.307	25.3855	25.4716	25.7128	25.3067	25.204	25.4123	25.5724	25.6103	25.7395
A0A2H0ZVL9	B9J08_004030	-0.330091	0.216176	0.242255	0.21532	0.448969	0.0676685	-0.123378	0.605405	25.7476	26.0797	26.0421	25.5136	25.4405	25.925	26.047	25.723	25.7292	26.104	26.0574	26.0646
A0A2H0ZYT7	B9J08_001552	7.34602	0.0061498	7.15746	6.46827549666904e-05	0.0233061	0.948665	0.21187	0.926131	21.0927	18.666	18.9458	27.2577	27.0062	26.4786	19.2098	19.6394	20.4908	26.7297	26.9721	27.1106
A0A2H1A0U3	B9J08_001077	-0.11689	0.611385	-0.135999	0.407308	0.109632	0.554908	0.12874	0.547467	24.9063	25.0965	25.2665	25.0564	24.8159	25.0463	25.2312	25.2099	25.2145	25.1057	25.0846	25.0573
A0A2H1A2H1	B9J08_000087	-0.733065	0.0227594	-0.420687	0.040094	0.0120172	0.950988	-0.300361	0.172763	28.5198	28.0796	28.2101	27.6262	27.6134	27.3707	28.0035	27.8491	28.0559	27.7273	27.4328	27.4862
A0A2H1A513	LSM4	0.0475595	0.743163	0.121428	0.440073	-0.117998	0.350716	-0.191866	0.25282	27.6159	27.5702	27.4243	27.5196	27.548	27.6855	27.1931	27.4766	27.3651	27.4305	27.4115	27.5571
A0A2H1A538	B9J08_001044	0.0415936	0.803968	0.192622	0.206326	0.364812	0.0350803	0.213784	0.194048	26.5641	26.3887	26.4769	26.6328	26.4045	26.5171	26.5919	26.6648	26.8143	26.965	26.8307	26.8532
A0A2H1A5R2	B9J08_000728	-0.690615	0.0528659	-0.254394	0.30353	0.574644	0.103235	0.138423	0.37308	27.2618	27.0357	27.1671	26.8056	26.5059	26.0812	27.2253	27.2364	27.4181	27.3482	26.9699	26.7985
A0A2H1A5V8	B9J08_000752	-0.178981	0.336022	0.0572276	0.814141	0.150134	0.493487	-0.0860748	0.633829	25.3931	25.5557	25.5164	25.1569	25.4046	25.3668	25.4136	25.3084	25.485	25.2827	25.4126	25.6834
A0A2H1A7P1	B9J08_000345	0.644812	0.0253774	0.470506	0.0238393	-0.662712	0.0066059	-0.488406	0.0500749	26.5965	26.2317	26.2948	27.034	26.895	27.1284	25.8195	25.9451	25.8931	26.3236	26.2582	26.4875
A0A2H1A8V8	B9J08_000370	0.153944	0.213199	0.101156	0.495606	0.471155	0.0088637	0.523943	0.0143933	26.4642	26.4878	26.5482	26.6546	26.674	26.6335	27.1454	26.994	26.9327	27.0961	27.0573	27.2221
A0A2H0ZCS1	B9J08_005120	0.00172038	0.995948	-0.00268627	0.991399	-0.181017	0.420748	-0.17661	0.488437	24.5492	24.7435	24.3535	24.6496	24.6393	24.3623	24.3963	24.4253	24.2946	24.2772	24.4006	24.4303
A0A2H0ZEB0	B9J08_005047	0.249248	0.311656	0.331171	0.0852902	-1.81086e-05	0.999862	-0.0819414	0.774626	26.8756	26.4748	26.3458	26.9539	26.8129	26.6771	26.4164	26.6599	26.374	26.9092	26.7899	26.7447
A0A2H0ZGM9	B9J08_004817	0.111182	0.405027	-0.115724	0.295912	-0.267156	0.0353191	-0.0402504	0.789706	27.4789	27.6865	27.6651	27.7777	27.6936	27.6928	27.611	27.5971	27.5017	27.4905	27.4402	27.4319
A0A2H0ZK61	B9J08_002617	-0.204457	0.176452	-0.345657	0.0916309	-0.155732	0.363086	-0.014532	0.937439	25.9035	25.977	26.0025	25.8335	25.7045	25.7316	25.8444	25.9693	26.0257	25.7628	25.5106	25.529
A0A2H0ZMS3	B9J08_003544	-0.368192	0.0884482	0.000330541	0.998287	0.867662	0.00262691	0.49914	0.0371714	25.469	25.5975	25.7829	25.2934	25.1617	25.2897	26.1623	26.0938	26.0906	26.1929	26.0509	26.1039
A0A2H0ZNA4	B9J08_003382	-0.106272	0.772904	0.253915	0.24143	0.148634	0.613271	-0.211553	0.448381	25.5012	24.9196	25.1977	25.4201	25.1088	24.7707	25.0708	24.8848	25.0282	25.4219	25.1211	25.2026
A0A2H0ZNN4	B9J08_003850	-0.254244	0.122059	-0.0621961	0.78088	0.138757	0.444225	-0.0532905	0.780447	26.2095	26.3355	26.4158	26.0762	25.9955	26.1263	26.1902	26.1952	26.4155	26.4135	26.1568	26.044
A0A2H0ZV00	B9J08_002278	-0.487491	0.0821362	-0.0755489	0.692238	0.377201	0.102256	-0.0347408	0.891152	26.142	25.9098	26.2353	25.4908	25.8843	25.4496	25.8804	26.1561	26.1463	26.0184	26.0383	25.8997
A0A2H0ZVA8	B9J08_002361	-0.147713	0.204223	-0.329148	0.050583	-0.521341	0.0086438	-0.339905	0.031047	27.1705	27.1016	27.151	27.0254	26.9642	26.9904	26.8419	26.7997	26.7618	26.3532	26.5719	26.4909
A0A2H0ZWG1	B9J08_002097	-0.172048	0.404558	0.102759	0.626972	0.291308	0.143294	0.0165016	0.951738	24.688	24.723	24.5382	24.4886	24.3952	24.5492	24.7862	24.597	24.6155	24.8019	24.7624	24.7427
A0A2H0ZWY7	B9J08_002307	0.151308	0.43341	0.225203	0.217579	-0.0925276	0.654867	-0.166422	0.290706	28.6828	28.7035	28.7786	28.6158	28.9284	29.0747	28.3783	28.587	28.7004	28.9245	28.6612	28.7557
A0A2H1A1S4	B9J08_001376	-0.63905	0.0347769	-0.0943342	0.668012	0.850194	0.00854701	0.305477	0.172061	25.0538	24.8403	24.9705	24.24	24.2182	24.4892	25.3027	25.3734	25.1049	25.2494	25.2117	25.0368
A0A2H1A5C7	B9J08_000588	-0.065573	0.812868	-0.0254047	0.924411	0.192125	0.329484	0.151956	0.59245	24.875	24.9444	24.5049	24.8175	24.7289	24.5811	24.7328	25.0005	25.0468	24.8423	24.8653	24.9962
A0A2H1A5D3	B9J08_000603	-0.451149	0.0186371	-0.395954	0.0105049	0.0417809	0.739329	-0.0134148	0.905667	28.9222	28.9417	28.9579	28.3948	28.5694	28.5042	28.9195	28.9095	28.9525	28.5227	28.4517	28.6193
A0A2H1A678	B9J08_000882	0.252962	0.125662	-0.519253	0.0686366	-0.935101	0.00346812	-0.162886	0.461016	27.2791	27.3216	27.0633	27.4098	27.5553	27.4577	27.316	26.9468	26.9125	26.4761	26.7725	26.3689
A0A2H1A7T5	B9J08_000108	-0.451973	0.0179925	-0.0609609	0.66644	0.368705	0.0253083	-0.0223065	0.856642	27.2147	27.265	27.2498	26.8097	26.7974	26.7665	27.2306	27.2411	27.1908	27.2734	27.0504	27.1559
A0A2H0ZDF5	B9J08_005355	0.336622	0.0720713	-0.203908	0.207617	-0.962819	0.00262691	-0.42229	0.0263266	28.782	28.6375	28.6453	29.101	29.1368	28.8369	28.2667	28.3752	28.156	27.9949	28.2171	27.9742
A0A2H0ZG62	B9J08_004659	-0.325688	0.0672687	-0.454588	0.0444941	0.474584	0.0172936	0.603484	0.0228968	26.4887	26.5642	26.6808	26.1571	26.3343	26.2652	27.0718	27.0826	27.3897	26.7029	26.6306	26.8469
A0A2H0ZI09	COQ2	-0.104746	0.541582	0.071731	0.689823	-0.182691	0.314532	-0.359168	0.0550778	26.8371	26.8197	26.6836	26.7903	26.4892	26.7468	26.3626	26.5366	26.3637	26.6484	26.4329	26.3968
A0A2H0ZIJ2	B9J08_004277	0.0400359	0.850464	0.0998813	0.767449	0.187942	0.516778	0.128097	0.546702	25.0083	25.1879	24.9107	25.1383	24.9758	25.1129	25.1687	25.2612	25.0613	24.8579	25.5152	25.4178
A0A2H0ZIN5	B9J08_004322	-0.149219	0.395828	0.0360854	0.831326	0.123065	0.442528	-0.0622393	0.719427	26.9828	26.7261	26.7176	26.7962	26.6067	26.576	26.6834	26.8114	26.7451	26.6832	26.7383	26.9266
A0A2H0ZJ05	B9J08_004433	0.584181	0.0592069	-0.486934	0.156081	-0.791918	0.0358316	0.279197	0.275166	28.5149	28.0071	28.2107	29.0425	28.8442	28.5985	28.7232	28.3515	28.4957	28.4462	27.9817	27.6816
A0A2H0ZJF4	B9J08_004240	-0.37784	0.103368	-0.141401	0.501091	0.270502	0.174657	0.0340627	0.896959	25.7888	26.1842	26.1698	25.7234	25.6659	25.62	26.1738	25.9962	26.0749	26.1507	25.7489	25.9211
A0A2H0ZKB1	B9J08_002673	-0.360128	0.155213	0.128595	0.778548	0.397814	0.169013	-0.090908	0.836798	24.2403	24.1505	24.388	23.8295	23.9365	23.9325	24.478	24.3486	23.6795	24.0051	24.4152	24.4716
A0A2H0ZKJ5	B9J08_002754	-0.540208	0.0478573	0.0482012	0.819119	0.550274	0.0339632	-0.0381355	0.860368	25.0567	25.1836	25.1563	24.5748	24.4214	24.7798	25.0381	25.0231	25.2211	25.1999	25.0567	25.1703
A0A2H0ZM10	B9J08_003225	0.056112	0.825948	0.61127	0.0342341	0.135645	0.505966	-0.419513	0.137061	26.9929	26.5577	26.6284	26.9698	26.7749	26.6026	26.2736	26.118	26.5289	26.9609	26.7186	27.0748
A0A2H0ZME0	B9J08_003385	0.416003	0.203223	0.341241	0.145051	-0.134286	0.597001	-0.0595248	0.858424	29.2321	29.8002	29.8796	29.8681	29.9603	30.3316	29.5482	29.4626	29.7226	30.1241	29.9896	29.6435
A0A2H0ZVM6	B9J08_002483	-0.354093	0.223327	-0.720299	0.021079	-0.207796	0.45986	0.15841	0.501859	25.0725	24.9257	24.6965	24.7974	24.2886	24.5463	25.0119	24.9825	25.1754	24.473	24.3925	24.1434
A0A2H0ZWF0	B9J08_002108	0.613755	0.133987	0.181346	0.708863	-0.445066	0.400415	-0.0126574	0.956276	28.8948	29.0313	29.0231	29.2571	29.3406	30.1928	28.7801	28.9412	29.1899	28.4844	29.5667	29.4042
A0A2H1A679	B9J08_000871	-1.26369	0.0466694	0.253907	0.122901	2.03818	0.00278965	0.52059	0.18878	26.4644	27.1268	27.4141	25.983	25.1722	26.059	27.4809	27.4838	27.6024	27.695	27.9478	27.6859
A0A2H1A6D6	B9J08_000611	-0.134847	0.529099	0.281967	0.30353	0.140687	0.512797	-0.276127	0.302558	24.5952	24.4797	24.502	24.3223	24.3254	24.5247	24.0803	24.4966	24.1717	24.4229	24.59	24.5816
A0A2H1A6F5	B9J08_000946	-0.252738	0.217026	-0.122193	0.576073	0.424864	0.0580273	0.294318	0.183357	26.4005	26.731	26.3835	26.1253	26.2755	26.356	26.8577	26.8945	26.6458	26.4427	26.7642	26.8244
A0A2H0ZCH3	B9J08_005030	-0.211071	0.133987	0.0787437	0.538762	0.451969	0.00782232	0.162154	0.263521	27.6966	27.5497	27.7686	27.4931	27.4317	27.457	27.8609	27.7409	27.8997	27.9494	27.823	27.9652
A0A2H0ZD19	B9J08_005222	0.120714	0.525388	0.421029	0.067772	0.106654	0.56437	-0.193661	0.346743	24.7436	24.7042	24.5886	24.8094	24.8521	24.737	24.5304	24.4553	24.4697	24.8366	25.0148	24.8671
A0A2H0ZH52	B9J08_004837	0.445389	0.0384854	0.252734	0.246293	-0.342179	0.0995681	-0.149523	0.399473	26.113	26.0801	25.9012	26.3743	26.5868	26.4695	25.9837	25.7528	25.9093	26.046	26.3627	25.9953
A0A2H0ZI51	B9J08_004843	-0.0740921	0.78438	-0.195674	0.314356	-0.230334	0.329752	-0.108752	0.590252	27.3825	27.1721	27.068	27.4109	27.1385	26.851	27.0295	27.2837	26.9832	27.0161	26.7398	26.9535
A0A2H0ZJ65	B9J08_004466	-0.180935	0.388065	-0.22499	0.276763	-0.393731	0.102184	-0.349675	0.0910672	25.2191	25.1528	25.1317	25.0472	25.1362	24.7774	24.8781	24.7826	24.7939	24.4756	24.6523	24.6517
A0A2H0ZKA5	B9J08_004124	-0.139577	0.390845	-0.0333024	0.860451	0.0647163	0.685386	-0.0415579	0.819931	27.1807	27.1954	27.2905	26.9445	27.2645	27.039	27.1249	27.0495	27.3676	27.1089	27.1179	27.2153
A0A2H0ZKI4	B9J08_002701	-0.475494	0.0386008	-0.263347	0.096709	0.377407	0.0628862	0.165259	0.229263	26.491	26.6186	26.6706	25.9447	26.153	26.256	26.7415	26.7753	26.7593	26.4918	26.3746	26.6196
A0A2H0ZLK5	B9J08_003084	0.0523713	0.833855	0.155095	0.348255	0.169933	0.185002	0.0672094	0.812916	27.1888	26.8768	26.6196	26.9259	26.9117	27.0046	26.9954	26.8016	27.0898	27.018	27.1717	27.1624
A0A2H0ZLT8	B9J08_003195	0.113124	0.529266	-0.0163661	0.960542	-0.143481	0.564578	-0.013991	0.953363	25.2812	25.3531	25.1184	25.3745	25.2879	25.4296	25.2757	25.1374	25.2976	25.4751	24.9095	25.2769
A0A2H0ZQ48	B9J08_003966	0.257391	0.10631	0.172744	0.467837	-0.263325	0.108962	-0.178677	0.426298	25.7408	25.726	25.853	26.0641	25.9747	26.0532	25.5871	25.3684	25.8283	25.8959	25.6765	25.7295
A0A2H0ZQ54	B9J08_001771	0.277594	0.235869	0.087245	0.724729	-0.347929	0.118364	-0.15758	0.526365	26.6532	27.0387	26.6411	26.8599	27.203	27.1029	26.8199	26.6047	26.4357	26.4843	26.7612	26.8767
A0A2H0ZTD5	B9J08_003560	-0.463584	0.0305962	0.119174	0.43389	0.686575	0.00586662	0.103817	0.461686	26.6483	26.7827	26.6859	26.3833	26.1642	26.1786	26.7437	26.7698	26.9149	27.0499	26.8928	26.8431
A0A2H0ZV39	B9J08_002308	-0.52073	0.0550354	-0.382068	0.0506995	0.0400973	0.82534	-0.0985648	0.667323	25.5548	25.9504	25.933	25.1902	25.3008	25.3851	25.6367	25.7757	25.7302	25.3255	25.2562	25.4147
A0A2H0ZVH4	MCM7	-0.431139	0.0825089	-0.327239	0.240956	-0.104456	0.678735	-0.208355	0.377341	25.7291	25.7284	25.7115	25.5497	25.1033	25.2226	25.7003	25.2231	25.6204	25.2767	25.2937	24.9918
A0A2H0ZWM3	B9J08_002165	-0.395926	0.0743993	-0.681527	0.0433051	-0.495682	0.091506	-0.210082	0.270341	25.3674	25.5026	25.5719	24.9385	25.1309	25.1847	25.2493	25.1829	25.3794	24.9065	24.3661	24.4944
A0A2H0ZXY0	B9J08_001605	0.145102	0.499894	-0.0122133	0.971984	-0.790921	0.0086438	-0.633607	0.0699244	25.0263	24.8385	24.6577	24.9353	25.0328	24.9898	24.1681	24.4449	24.0086	24.0573	24.232	24.2957
A0A2H1A121	B9J08_001142	-0.356173	0.222534	-0.3027	0.0729512	0.702075	0.0278617	0.648601	0.0177032	26.4953	26.5772	26.849	25.9465	26.3204	26.5861	27.3734	27.3004	27.1935	26.8967	26.9453	27.1172
A0A2H1A5J4	B9J08_000649	-0.226283	0.169856	0.0761943	0.618854	0.187838	0.211035	-0.114639	0.452222	27.8456	27.7008	27.8696	27.5165	27.7441	27.4765	27.7811	27.5419	27.7491	27.7714	27.8428	27.6864
A0A2H1A8D0	B9J08_000214	0.336789	0.117088	0.495514	0.0339081	0.0994899	0.467636	-0.0592348	0.819931	25.8916	25.5035	25.6401	26.0637	26.0342	25.9478	25.7322	25.7001	25.4252	26.0947	26.0659	26.1834
A0A2H0ZLC4	B9J08_002969	-0.423206	0.0179925	-0.3066	0.0657838	-0.126297	0.247443	-0.242903	0.117166	27.7689	27.7932	27.7614	27.3637	27.344	27.3461	27.6427	27.3843	27.5678	27.1833	27.2051	27.2866
A0A2H0ZP51	B9J08_004035	0.0165943	0.917669	0.140349	0.566044	-0.304947	0.127874	-0.428702	0.0619748	28.1537	28.144	28.3997	28.291	28.2389	28.2174	27.7373	27.6802	27.9939	28.1251	27.6691	28.0383
A0A2H0ZPU1	B9J08_001676	-0.11853	0.533897	-0.186019	0.35188	-0.0850009	0.641667	-0.0175118	0.944497	25.0602	25.1354	25.3354	25.0632	25.1067	25.0056	25.0558	25.1637	25.259	25.0083	24.856	25.0561
A0A2H0ZS25	B9J08_002975	-0.372389	0.121921	-0.456367	0.0547575	0.054046	0.794923	0.138024	0.551124	24.7021	24.939	25.0664	24.534	24.5486	24.5078	25.0999	24.9504	25.0713	24.4694	24.6244	24.6587
A0A2H0ZW63	B9J08_002348	-0.17406	0.293771	-0.0734958	0.795934	0.000760998	0.997668	-0.0998032	0.64813	29.5471	29.1751	29.3558	29.2007	29.2125	29.1426	29.2214	29.101	29.4562	29.4357	28.8753	29.2471
A0A2H0ZWE2	B9J08_002089	0.250227	0.204506	0.00913056	0.974445	-0.529801	0.0448054	-0.288704	0.170651	25.4582	25.442	25.3716	25.4774	25.8208	25.7243	25.31	25.0154	25.0803	24.9428	25.1979	25.2924
A0A2H0ZX10	B9J08_002009	0.0935213	0.643428	0.0861434	0.726512	-0.258831	0.249843	-0.251453	0.222381	25.3808	25.3941	25.173	25.252	25.4778	25.4986	24.9688	25.1657	25.059	24.9238	25.2224	25.3057
A0A2H0ZXR5	B9J08_002192	-0.186347	0.328155	0.0469575	0.855076	0.0865334	0.685312	-0.146771	0.466114	24.9445	24.9759	24.8782	24.761	24.6384	24.8402	24.6866	24.7583	24.9134	24.7127	24.7944	24.9921
A0A2H0ZYC6	B9J08_001744	0.394777	0.0740513	0.232973	0.174204	-0.0718604	0.590989	0.0899435	0.690284	27.3169	27.1279	26.8687	27.5045	27.4879	27.5054	27.3019	27.2171	27.0644	27.5505	27.2911	27.4406
A0A2H0ZYF1	B9J08_001780	-0.558595	0.0365591	-0.41942	0.102236	0.210883	0.363086	0.0717077	0.732539	25.2557	25.3638	25.5746	24.7784	24.8161	24.9237	25.5339	25.4552	25.4201	24.7845	25.2134	25.153
A0A2H1A2Q2	B9J08_000205	-0.0203256	0.936784	0.164716	0.272385	0.0454324	0.83933	-0.139609	0.397838	27.6381	27.9379	27.9252	27.5742	27.8116	28.0544	27.7259	27.7409	27.6156	27.7314	27.8371	28.0079
A0A2H1A2V4	B9J08_000243	-0.252993	0.182443	-0.0194765	0.916006	0.203833	0.261415	-0.029683	0.86257	29.2871	29.5615	29.565	29.0838	29.1843	29.3865	29.4676	29.4139	29.443	29.2718	29.3812	29.6131
A0A2H0ZCI3	B9J08_005035	-0.184391	0.312897	-0.191032	0.24395	0.0326651	0.847026	0.0393056	0.849738	26.3019	26.0093	26.1412	25.9942	26.0631	25.842	26.1056	26.1517	26.313	25.9098	26.059	26.0285
A0A2H0ZD17	B9J08_005214	0.319095	0.0952947	0.32019	0.0684991	-0.188145	0.208455	-0.18924	0.290706	26.1465	25.973	25.9061	26.4424	26.2224	26.318	25.8029	25.9253	25.7296	26.1494	26.0793	26.1897
A0A2H0ZHB6	B9J08_004767	-0.392495	0.0550354	0.0236909	0.916006	0.350659	0.0650987	-0.065527	0.734209	26.3068	26.3352	26.517	25.9491	26.1229	25.9094	26.1632	26.3552	26.444	26.4791	26.2158	26.3386
[truncated: 2,276 more rows]

## Sheet: F2A
strains	Amphotericin B (µg/ml)	CO2 concentration	Relative growth (%)
[truncated: 495 more rows]

[truncated: 36 more sheets: F2B, F2D, F2F, F2G, E2A, E2B, F3A, F3C, F3E, E3A, E3C, E3D, E3G, E3H, E4A,B, E4C,D,F, E4E, E5A, E5B, E5C …]
